# Supplementary material for: Multicenter study of skin rashes and hepatotoxicity in antiretroviral-naïve HIV-positive patients receiving non-nucleoside reverse-transcriptase inhibitor plus nucleoside reverse-transcriptase inhibitors in Taiwan
Source: PLoS One. 2017 Feb 21;12(2):e0171596. doi: 10.1371/journal.pone.0171596 (PMC5319792; doi:10.1371/journal.pone.0171596)
Supplement: S1 Data — (XLSX) [file pone.0171596.s003.xlsx]

## Sheet: N=2341(all)
gender	Risk	Risk factor	group	age	OI disease	OI	3TC	ABC	Kivexa	AZT	combivir	TDF	FTC/TDF	NVP	NVP leading	EFV	RPV	RAL	Duration of cART_SE	Skin rash	CNS upset	Dizzy/Insomnia	GI upset	Hepatitis	others	anemia/WBC	Fever	3 AE ALL	resistance	CHANGE ART: 1/0	Change NNRTI	Reason	duration of cART_DC	HBsAg	Anti-HBs	Anti-HBc	Anti-HCV	Anti-HAV	RPR Baseline	RPR>=4	Baseline WBC	BaselineHb	BaselinePLT	Lymphocyte %	Bil (T)	Baseline AST	Baseline AST grade	Baseline AST grade0	Baseline AST grade 1
1	MSM	1	2	24		0	1	0	0	0	0	1	0	0	0	1	0	0		0	0		0	0				0	0	1	0			0	0	0	0		0	0	2990	10.7	193	36.5	0.58	32	0	1	0
1	MSM	1	2	32		0	1	0	0	1	1	0	0	0	0	1	0	0	8	1	0		0	0				0	0	1	1	Skin rash to EFV	10	0	1	0	0		0	0	5590	14.9	185	31.3	1.17	18	0	1	0
1	MSM	1	2	29		0	1	0	0	0	0	1	0	0	0	1	0	0	10	1	0		0	0				0	0	1	1	Skin rash to EFV	13	0	0	0	0		1	0	6710	14.6	133	19.7	0.55	21	0	1	0
0	Hetero	0	2	48		0	1	0	0	1	1	0	0	0	0	1	0	0	7	0	1	1	0	0				1	0	1	1	Dizzy	7	0	1	0	0		0	0	4010	11.7	159	20.4
1	MSM	1	2	38		0	1	0	0	0	0	1	0	0	0	1	0	0	14	1	0		0	0				0	0	1	1	Skin rash to EFV	14				0		16	1	3880	14.6	157	40.2	0.55	21	0	1	0
1	MSM	1	2	27		0	1	0	0	0	0	1	0	0	0	1	0	0	11	1	0		0	0				0	0	1	1	Skin rash to EFV	11	0	1	0	0		16	1	5460	13.7	151	31.7
1	MSM	1	1	34		0	1	0	0	0	0	1	0	1	1	0	0	0		0	0		0	0				0	0	0	0			0	1	0	0		0	0	4090	10.6	157	30.3		29	0	1	0
1	MSM	1	2	36	PJP	1	1	0	0	0	0	1	0	0	0	1	0	0	136	0	1	1	0	0				1	1	1	1	Virologic failure	136	1	0	0	0		0	0	3160	17.1	181	12		43	1	0	1
1	MSM	1	2	32		0	1	0	0	1	1	0	0	0	0	1	0	0	77	0	0		0	0				0	1	1	1	Resistance	77	0	1		0		4	1	5290	12.6	250	39
1	MSM	1	1	27		0	1	0	0	1	1	0	0	1	1	0	0	0	1092	0	0		0	0				0	0	1	0			0	1	1	0		0	0	5540	16.4	190	32.5
1	MSM	1	2	35		0	1	0	0	1	1	0	0	0	0	1	0	0	287	0	0		0	0	1			0	0	1	0	enhance adherence		0	1	1	0		0	0	4670	14.5	212	58	0.59	24	0	1	0
1	MSM	1	2	26		0	1	0	0	1	1	0	0	0	0	1	0	0	734	0	0		0	0				0	0	1	1	Hyperlipidemia	734	0	0	0	0		0	0	5010	16.4	224	36.9	0.9	14	0	1	0
1	MSM	1	1	42		0	1	0	0	1	1	0	0	1	1	0	0	0		0	0		0	0				0	0	0	0			0	0		0		8	1	5130	14.4	216	30.6
1	MSM	1	1	31		0	1	0	0	0	0	1	0	1	1	0	0	0		0	0		0	0				0	0	0	0			1	0	1	0		2	0	3780	13.9	230	14		58	1	0	1
1	MSM	1	2	31		0	1	0	0	0	0	1	0	0	0	1	0	0	12	1	1	1	0	0				1	0	1	1	Dizzy,skin rash	13	0	1	0	0		0	0	8870	14.4	142	35	0.57	17	0	1	0
1	MSM	1	1	43		0	1	0	0	1	1	0	0	1	1	0	0	0	1116	0	0		0	0				0	0	1	1	臨床試驗	1116	0	1	1	0		0	0	6010	14.8	243	41.8	0.37	27	0	1	0
1	MSM	1	2	34	預防性PJP	0	1	0	0	1	1	0	0	0	0	1	0	0	9	1	0		0	0				0	0	1	1	Skin rash to EFV	13	0	1	0	0		512	1	9960	13.7	280	17	0.44	61	1	0	1
1	MSM	1	2	23		0	1	0	0	1	1	0	0	0	0	1	0	0	7	0	1	1	1	0				1	0	1	1	GI upset, insomnia	41	0	0	0	0		0	0	6230	15.6	201	40.1
1	MSM	1	1	20		0	1	0	0	1	1	0	0	1	0	0	0	0	14	0	0		0	0				0	1	1	1	Resistance NVP	16	0	1	0	0		0	0	7320	13.6	164	34.4		25	0	1	0
1	MSM	1	1	28		0	1	0	0	1	1	0	0	1	1	0	0	0	1064	0	0		0	0				0	0	1	0			0	1	0	0		0	0	4850	13.8	208	37	0.42	34	0	1	0
1	MSM	1	2	36		0	1	0	0	0	0	1	0	0	0	1	0	0	372	1	0		0	0				0	0	1	0	Skin rash keep HAART		1	0	1	0				7350	14.6	205	39.6	1.1	38	0	1	0
1	MSM	1	1	35		0	1	0	0	1	1	0	0	1	0	0	0	0	13	1	0		0	0			1	0	0	1	1	Skin rash to NVP	14	0	1	0	0		16	1	6360	14.9	171	27	0.62	21	0	1	0
1	MSM	1	2	20		0	1	0	0	1	1	0	0	0	0	1	0	0	901	0	0		0	0				0	0	1	0			0	0	0	0		4	1	9860	16.7	216	54.8	0.65	17	0	1	0
1	MSM	1	2	38		0	1	0	0	1	1	0	0	0	0	1	0	0	70	0	0		1	0				1	0	1	0	Nausea		0	1	1	0		2	0	5520	15.5	233	31.2
1	MSM	1	2	30		0	1	0	0	1	1	0	0	0	0	1	0	0	26	0	0		0	1		1		0	0	1	0	Hepatitis,neutropenia		0	1	0	0		4	1	9970	13.6	219	48.6	0.36	27	0	1	0
1	MSM	1	2	45	Non-Hodgkin's lymphoma (NHL)	1	1	0	0	0	0	1	0	0	0	1	0	0	282	0	1	1	0	0				1	0	1	1	Dizzy/Insomnia	282	0	1	1	0		0	0	6870	9.7	253	17.1	0.35	36	0	1	0
1	MSM	1	2	28		0	1	1	1	0	0	0	0	0	0	1	0	0	12	1	1	1	0	0			1	1	0	1	1	Skin rash to EFV	12	0	1	1	0		0	0	4940	13.1	161	35.8	0.64	21	0	1	0
1	MSM	1	2	26	PJP	1	1	0	0	1	1	0	0	0	0	1	0	0	15	0	0		0	0				0	1	1	1	NNRTI resistance	15	0	1	0	0		0	0	4000	12.3	233	29.5	0.24	58	1	0	1
1	MSM	1	2	22	預防性PJP	0	1	0	0	0	0	1	0	0	0	1	0	0	880	0	0		0	0				0	0	1	0			0	0	0	0		128	1	5150	10.5	132	19.4	0.56	21	0	1	0
1	MSM	1	1	25		0	1	0	0	1	1	0	0	1	1	0	0	0		0	0		0	0				0	0	0	0			0	1		0		0	0	7900	15.2	210	23.4
1	MSM	1	2	37		0	1	0	0	0	0	1	0	0	0	1	0	0	8	0	0	1	0	0				0	0	1	0	Dizzy/Insomnia		1	0	1	0		0	0	4160	14.1	114	19.7	13.57	578	3	0	0
1	IDU	2	2	42		0	1	0	0	1	1	0	0	0	0	1	0	0	112	0	1	1	0	0				1	0	1	1	Dizzy	112	0	1	0	0		128	1	4160	13.6	202	35.3	0.72	13	0	1	0
1	MSM	1	2	43		0	1	0	0	0	0	1	0	0	0	1	0	0	358	0	1	1	0	0	1			1	0	1	1	Emotion side effect	358	0	1	1	0		1024	1	7820	11.1	160	19.2	0.42	32	0	1	0
1	IDU	2	1	44	candia.預防性	1	1	0	0	1	1	0	0	1	1	0	0	0	40	0	0		0	0		1		0	0	1	0	anemia/WBC		0	1	0	1				2800	13.9	125	12		101	2	0	0
1	MSM	1	2	46		0	1	0	0	1	1	0	0	0	0	1	0	0	882	0	0		0	0				0	0	1	0			0	1	1	0		0	0	9540	16.3	269	41.8	0.47	22	0	1	0
1	MSM	1	2	36	預防性PJP	0	1	0	0	0	0	1	0	0	0	1	0	0	897	0	0		0	0				0	0	1	0			1	0	1	0		32	1	3550	12.7	168	24.8	0.63	96	2	0	0
1	MSM	1	1	31	candia	1	1	0	0	1	1	0	0	1	1	0	0	0	33	0	0		0	0		1		0	0	1	0	anemia/WBC		0	1	1	0		0	0	9290	12.1	262	17.3		17	0	1	0
1	MSM	1	2	60		0	1	0	0	1	1	0	0	0	0	1	0	0	4	1	0	1	1	0		1		1	0	1	0	Dizzy/Insomnia,Vomit		0	0	1	0				5560	5.1	235	13.1	0.73	24	0	1	0
1	MSM	1	2	27		0	1	0	0	1	1	0	0	0	0	1	0	0	43	0	0		1	0				1	0	1	0	GI upset		0	1	0	0		0	0	3380	15.2	167	45
1	MSM	1	1	27		0	1	0	0	1	1	0	0	1	1	0	0	0	28	0	0		0	1				0	0	1	1	Hepatitis	29	0	1	0	0		0	0	4330	13.1	190	49	0.69	33	0	1	0
1	MSM	1	2	32		0	1	0	0	1	1	0	0	0	0	1	0	0	126	0	0		0	0		1		0	0	1	0	Once daily dose		0	1	0	0		0	0	6010	14.9	202	35.1
1	MSM	1	2	40		0	1	0	0	1	1	0	0	0	0	1	0	0	162	0	0		0	0		1		0	0	1	0	Leucopenia		0	1	0	0		16	1	5510	15.4	61	22.5		79	2	0	0
1	MSM	1	2	26		0	1	0	0	1	1	0	0	0	0	1	0	0	20	0	1	1	0	0				1	0	1	1	Insomnia,headache	28	0	1	0	0		0	0	6530	14.7	215	27.7	0.34	25	0	1	0
1	MSM	1	2	42	PJP	1	1	0	0	0	0	1	0	0	0	1	0	0	868	0	0		0	0				0	0	1	0			0	1	1	0		0	0	5540	13.6	387	28.9	0.39	23	0	1	0
1	MSM	1	2	26		0	1	0	0	1	1	0	0	0	0	1	0	0		0	0		0	0				0	0	0	0			0	1	1	0		0	0	5730	15.2	274	29.3	0.38	31	0	1	0
1	MSM	1	1	30		0	1	0	0	1	1	0	0	1	1	0	0	0	221	0	0		1	1				1	0	1	0	Hepatitis		0	0	0	0		0	0	6600	14.5	234	24.5		21	0	1	0
1	MSM	1	2	31	0	0	1	0	0	0	0	1	0	0	0	1	0	0	10	1	0		0	0				0	0	1	1	Skin rash to EFV	10	1	0	1	0		0	0	3920	14.7	126	32.7	1.64	16	0	1	0
1	MSM	1	2	34		0	1	0	0	1	1	0	0	0	0	1	0	0	14	0	0		1	0				1	0	1	0	GI upset		0	1		0		0	0	4110	15.6	219	39.4
1	MSM	1	2	33		0	1	0	0	0	0	1	0	0	0	1	0	0	868	0	0		0	0				0	0	1	0			1	0	1	0		0	0	4450	16.6	200	35.6	0.7	25	0	1	0
1	MSM	1	2	23		0	1	0	0	0	0	1	0	0	0	1	0	0	1036	0	0		0	0				0	0	1	0			0	1	0	0		0	0	7600	13	207	8.8	0.37	52	1	0	1
1	MSM	1	2	27		0	1	0	0	0	0	1	0	0	0	1	0	0	3	0	0		1	0				1	0	1	1	GI upset	7	0	1	0	0		0	0	2350	14.9	114	23.8
1	MSM	1	2	30		0	1	1	1	0	0	0	0	0	0	1	0	0	17	0	1	1	0	0				1	0	1	1	Dizzy	17	0	1	0	0		4	1	4160	15.2	184	37.5
1	MSM	1	2	32	PJP.CMV	1	1	0	0	0	0	1	0	0	0	1	0	0	938	0	0		0	0				0	0	1	0			1	0	1	0		0	0	7390	12.5	405	3
1	MSM	1	2	33		0	1	0	0	0	0	1	0	0	0	1	0	0		0	0		0	0				0	0	0	0			0	0	1	0		8	1	10030	9.2	405	1	0.89	95	2	0	0
1	MSM	1	2	45		0	1	0	0	0	0	1	0	0	0	1	0	0	833	0	0		0	0				0	0	1	0			1	0	1	0		8	1	5970	15.1	227	34.3	0.86	30	0	1	0
1	MSM	1	1	28	PJP	1	1	0	0	0	0	1	0	1	0	0	0	0	26	0	0		0	1				0	0	1	1	Hepatitis	14	0	0	0	0				5280	11	131	29	0.45	27	0	1	0
1	MSM	1	1	40	candidiasis	1	1	0	0	0	0	1	0	1	1	0	0	0	1014	0	0		0	0				0	0	1	0			0	0	1	0		0	0	2350	11.8	54	14.9	0.45	36	0	1	0
1	MSM	1	2	27	candidiasis	1	1	0	0	0	0	1	0	0	0	1	0	0	448	0	0		0	0	1			0	0	1	1	Hyperlipidemia	448	1	0	1	0		2	0	11700	13.3	425	5.9		27	0	1	0
1	MSM	1	2	61	PJP	1	1	0	0	1	1	0	0	0	0	1	0	0	6	0	0		0	0		1		0	0	1	1	anemia/WBC	6	0	0	0	0		0	0	4100	10.2	104	12	0.68	108	2	0	0
1	MSM	1	2	44		0	1	0	0	1	1	0	0	0	0	1	0	0	140	0	1		0	0				1	0	1	1	Depression	447	0	0	0	0		0	0	4960	14.2	182	32.5	0.33	24	0	1	0
1	MSM	1	2	28		0	1	0	0	1	1	0	0	0	0	1	0	0	567	0	1	1	0	0				1	0	1	1	Dizzy/Insomnia	567		1		0		4	1	5780	14.1	252	30.8		24	0	1	0
1	MSM	1	1	31		0	1	0	0	1	1	0	0	1	1	0	0	0	62	0	0		0	0		1		0	0	1	0	anemia/WBC		0	1	1	0		4	1	4300	13.8	203	55.2
1	MSM	1	2	29	candidiasis	1	1	0	0	1	1	0	0	0	0	1	0	0	12	0	0		0	0		1		0	0	1	0	anemia/WBC		0	1	0	0		0	0	4040	14.4	213	21.3	0.59	28	0	1	0
1	MSM	1	1	28		0	1	0	0	0	0	1	0	1	1	0	0	0	1086	0	0		0	0				0	0	1	0			0	1	0	0		2	0	5060	11.9	202	19	1.16
1	MSM	1	1	27		0	1	0	0	1	1	0	0	1	1	0	0	0	14	0	0		0	1		1		0	0	1	1	Hepatitis ,anemia/WBC	14	0	1	0	0		0	0	12920	14.2	148	9.2
1	MSM	1	1	21		0	1	0	0	1	1	0	0	1	0	0	0	0	11	1	0		0	0				0	0	1	1	skin rash to NVP	14	0	0	0	0		0	0	11100	15.9	253	10	0.62	26	0	1	0
1	MSM	1	1	32	candidiasis	1	1	0	0	1	1	0	0	1	1	0	0	0		0	0		0	0				0	0	0	0			0	0	1	0		0	0	3230	11.7	167	23.2
1	MSM	1	2	26		0	1	0	0	1	1	0	0	0	0	1	0	0	91	0	1		0	0				1	0	1	0	Headache		0	1	0	0		64	1	4560	16.2	248	35.3
1	MSM	1	2	28		0	1	0	0	1	1	0	0	0	0	1	0	0	14	1	0		0	0				0	0	1	1	skin rash to EFV	14	0	1	0	0		1	0	5000	14	236	40.4	0.31	21	0	1	0
1	MSM	1	2	21		0	1	0	0	1	1	0	0	0	0	1	0	0	91	0	1	1	0	0				1	0	1	1	Dizzy	91	0	0	0	0		4	1	6540	13	207	30.2	0.92	22	0	1	0
1	MSM	1	1	26		0	1	0	0	1	1	0	0	1	1	0	0	0	1093	0	0		0	0				0	0	1	0			0	1	0	0		4	1	5020	15.7	372	24.8
1	MSM	1	2	28		0	1	0	0	1	1	0	0	0	0	1	0	0	3	1	0		0	0			1	0	1	1	0	virologic failure		0	1		0		0	0	6930	15	220	34.9
1	MSM	1	1	34	PJP	1	1	0	0	0	0	1	0	1	1	0	0	0	62	0	0		0	0				0	1	1	1	Virologic failure	34	1	0	1	0		2	0	3950	13.3	225	29.6	0.39	32	0	1	0
1	MSM	1	2	29		0	1	0	0	0	0	1	0	0	0	1	0	0	595	0	1	1	0	0				1	0	1	1	Insomnia	595	0	1	0	0		0	0	3510	15.4	167	41.9
1	MSM	1	1	31		0	1	0	0	1	1	0	0	1	1	0	0	0	112	0	0		0	0		1		0	0	1	0	anemia/WBC		0	0	0	0		0	0	5210	14.4	23	35.5		19	0	1	0
1	MSM	1	1	41	PJP,candidiasis	1	1	0	0	0	0	1	0	1	0	0	0	0	17	1	0		0	0				0	0	1	1	Skin rash to NVP	25	0	1	1	0		8	1	3040	10.4	282	13.1	0.37	26	0	1	0
1	MSM	1	1	55		0	1	0	0	0	0	1	0	1	1	0	0	0	231	0	0		0	0	1			0	1	1	1	viral rebound	231	1	0	1	0		0	0	5060	12.2	116	31
1	MSM	1	1	23		0	1	0	0	0	0	1	0	1	1	0	0	0		0	0		0	0				0	0	0	0			0	1	0	0		0	0	6200	14.5	258	46.5	0.72	16	0	1	0
1	MSM	1	2	32		0	1	0	0	1	1	0	0	0	0	1	0	0	36	0	0		0	0		1		0	0	1	0	anemia/WBC		0	0	0	0		0	0	3490	11.5	146	45.3
1	MSM	1	2	19		0	1	0	0	1	1	0	0	0	0	1	0	0	7	1	0		0	0				0	1	1	1	Skin rash to EFV	8	0	0	1	0		0	0	8600	15.8	174	16	0.93	20	0	1	0
1	MSM	1	2	43		0	1	1	1	0	0	0	0	0	0	1	0	0		0	0		0	0				0	0	0	0			0	1	1	0		0	0	11410	15.2	182	25.8	0.49	16	0	1	0
1	MSM	1	1	28		0	1	0	0	0	0	1	0	1	0	0	0	0	25	0	0		0	1		1		0	0	1	1	Hepatitis ,anemia/WBC	25	0	1	0	0		0	0	2790	15.6	303	11.9	0.52	59	1	0	1
1	MSM	1	2	39	PJP,candidiasis	1	1	0	0	0	0	1	0	0	0	1	0	0	8	0	0		0	0		1		0	0	1	0	anemia/WBC		0	1	0	0		4	1	9790	12.9	406	14.4	0.72	37	0	1	0
1	MSM	1	1	22		0	1	0	0	1	1	0	0	1	1	0	0	0	16	0	1		1	0				1	0	1	0	Vertigo,vomit		0	0	0	0		0	0	6610	14.8	273	32.7		18	0	1	0
1	MSM	1	2	35	PJP,candidiasis	1	1	0	0	0	0	1	0	0	0	1	0	0	986	0	0		0	0				0	0	1	0			0	0	0	0		0	0	7990	10.5	245	16.9
1	MSM	1	1	33		0	1	0	0	1	1	0	0	1	1	0	0	0		0	0		0	0				0	0	0	0			0	0	0	0		0	0	4500	13.8	127	36.9		42	1	0	1
1	MSM	1	2	28		0	1	0	0	1	1	0	0	0	0	1	0	0	990	0	0		0	0				0	0	1	0			0	1	1	0		0	0	4710	12.4	255	49	0.57	28	0	1	0
1	MSM	1	1	55		0	1	0	0	1	1	0	0	1	1	0	0	0	19	1	0		0	0		1		0	0	1	1	Skin rash ,anemia/WBC	19	0	1	1	0		0	0	11680	13.2	446	13.3	0.78	37	0	1	0
1	MSM	1	1	31		0	1	0	0	1	1	0	0	1	1	0	0	0	10	0	0		1	0				1	0	1	0	Nausea,vomit		0	1	1	0		265	1	4380	14.2	227	37	0.64	17	0	1	0
1	MSM	1	2	35		0	1	0	0	0	0	1	0	0	0	1	0	0	9	1	0		0	1				0	0	1	1	Skin rash and abnormal liver function	12	0	1	0	0		0	0	3940	13.5	227	24.4	1.71	488	3	0	0
1	MSM	1	2	30		0	1	0	0	0	0	1	0	0	0	1	0	0	820	0	0		0	0				0	0	1	0			1	0	0	0		4	1	7630	14.8	246	31.8		345	3	0	0
1	MSM	1	2	31		0	1	0	0	0	0	1	0	0	0	1	0	0	8	1	0		0	0				0	0	1	1	Skin rash to EFV	9	0	1	1	0		0	0	3260	14.8	214	44.2
1	MSM	1	1	21		0	1	0	0	1	1	0	0	1	1	0	0	0	35	0	0		0	0		1		0	0	1	0	Leucopenia		0	1	1	0		0	0	5630	18.3	288	24.7	0.91	17	0	1	0
1	MSM	1	2	20		0	1	0	0	1	1	0	0	0	0	1	0	0	22	0	0		1	0				1	0	1	0	Vomit		0	0	0	0				8780	15.7	223	18.9	0.55	17	0	1	0
1	MSM	1	1	24		0	1	0	0	1	1	0	0	1	1	0	0	0	14	0	0		1	0				1	0	1	0	Nausea		0	1	0	1		32	1	5340	13.2	211	33.7	0.74	19	0	1	0
1	MSM	1	2	42	PJP,candidiasis	1	1	0	0	1	1	0	0	0	0	1	0	0	12	0	0		0	0		1		0	0	1	0	anemia/WBC		0	1	1	0		0	0	6980	14.6	172	39.7		102	2	0	0
1	MSM	1	1	33		0	1	0	0	0	0	1	0	1	1	0	0	0	959	0	0		0	0				0	0	1	0			0	1	1	0		0	0	3560	13.4	214	39
0	Hetero	0	1	49		0	1	0	0	1	1	0	0	1	1	0	0	0	110	0	0		0	0		1		0	0	1	0	anemia/WBC							0	0	5270	11.9	189	20.9
1	MSM	1	1	27		0	1	0	0	1	1	0	0	1	1	0	0	0	170	0	1		0	0				1	0	1	0	Headache		0	1	0	0		128	1	4640	13.6	221	26.7
1	MSM	1	2	28		0	1	0	0	1	1	0	0	0	0	1	0	0	61	0	0		0	0		1		0	0	1	0	anemia/WBC		0	1	1	0		0	0	1700	9.8	180	22.9	0.28	28	0	1	0
1	MSM	1	2	33		0	1	0	0	1	1	0	0	0	0	1	0	0		0	0		0	0				0	0	0	0								4	1	6330	11	451	31.9		21	0	1	0
1	MSM	1	2	27	TB	1	1	0	0	0	0	1	0	0	0	1	0	0	118	0	0		0	0				0	1	1	1	Virologic failure	126	0	1	0	0	0	0	0	6400	8.8	143	2	1.7	564	3	0	0
1	MSM	1	2	28	PJP	1	1	0	0	0	0	1	0	0	0	1	0	0	931	1	0		0	0	1			0	0	1	0	Skin rash keep HAART		1	0	1	0		0	0	6940	12.3	307	13.1	0.38	31	0	1	0
1	MSM	1	2	23		0	1	0	0	1	1	0	0	0	0	1	0	0	8	1	0		0	0				0	0	1	1	Skin rash to EFV	10		1	1			0	0	4750	15.6	133	44
1	IDU	2	1	45		0	1	0	0	1	1	0	0	1	1	0	0	0		0	0		0	0				0	0	0	0			0	0	0	0		0	0	5130	15.5	211	32.6		37	0	1	0
1	MSM	1	2	54	PJP.TB	1	1	0	0	0	0	1	0	0	0	1	0	0	17	0	0		0	0				0	1	1	1	NNRTI resistance	17	0	1	0	0		0	0	3840	11.7	225	33.1	0.42	53	1	0	1
1	MSM	1	2	40		0	1	0	0	0	0	1	0	0	0	1	0	0	9	1	0		0	0				0	0	1	1	Skin rash to EFV	11	0	0	0	0		0	0	4670	18	195	41.3	1.08	38	0	1	0
1	MSM	1	1	24		0	1	0	0	1	1	0	0	1	1	0	0	0	41	0	0		0	0		1		0	0	1	0	Leucopenia		0	1	0	0		0	0	5340	13.9	214	15.5
1	MSM	1	1	31		0	1	0	0	1	1	0	0	1	1	0	0	0	294	0	0		0	0				0	1	1	1	Virologic failure,poor compliance	350	0	1	0	0		0	0	6310	12.8	221	35		17	0	1	0
1	MSM	1	2	40		0	1	0	0	0	0	1	0	0	0	1	0	0	812	0	0		0	0				0	0	1	0			1	0	1	0		1	0	4910	14.7	253	39.3		27	0	1	0
1	MSM	1	1	26		0	1	0	0	0	0	1	0	1	1	0	0	0	929	0	0		0	0				0	0	1	0			0	0	0	0		0	0	5080	14	148	20.7	0.78	16	0	1	0
1	MSM	1	2	24		0	1	0	0	1	1	0	0	0	0	1	0	0		0	0		0	0				0	0	0	0			0	1	0	0		0	0	7300	14.8	175	40.4
1	MSM	1	2	40	PJP	1	1	0	0	0	0	1	0	0	0	1	0	0	951	0	0		0	0				0	0	1	0			0	1	1	0		128	1	5330	9.4	127	10.5	0.49	21	0	1	0
1	MSM	1	2	39		0	1	0	0	0	0	1	0	0	0	1	0	0	929	0	0		0	0				0	0	1	0			0	1	1	0		0	0	8630	13.7	359	7.6	0.51	43	1	0	1
1	MSM	1	1	22		0	1	0	0	0	0	1	0	1	1	0	0	0	962	0	0		0	0				0	0	1	0			0			0		0	0	5800	14.1	246	26.2
1	MSM	1	2	24		0	1	0	0	1	1	0	0	0	0	1	0	0	11	0	1		0	0				1	0	1	1	Headache	11	0	0	0	0		0	0	4320	14.1	161	37.5
1	MSM	1	1	34		0	1	0	0	1	1	0	0	1	1	0	0	0	0	0	1		1	0				1	0	1	0	vomit,Nausea,headache		0	0	0	0		0	0	7410	12.7	297	43.2
1	MSM	1	2	32		0	1	0	0	0	0	1	0	0	0	1	0	0	771	0	0		0	0				0	0	1	0			1	0	0	0		32	1	4050	9.5	278	6.9	1.02	42	1	0	1
1	MSM	1	2	34		0	1	0	0	0	0	1	0	0	0	1	0	0	974	0	0		0	0				0	0	1	0			0	1	1	0		0	0	3510	12.4	195	36.2
1	MSM	1	2	25		0	1	0	0	1	1	0	0	0	0	1	0	0	546	0	1	1	0	0				1	0	1	1	Dizzy/Insomnia	546	0	0	0	0		256	1	9080	13.8	273	32	0.43
1	MSM	1	2	37		0	1	1	1	0	0	0	0	0	0	1	0	0	196	0	1	1	0	0				1	0	1	1	Vetigo,dreamy	196	0			0		16	1	6640	13.2	194	22.9	0.55	44	1	0	1
1	MSM	1	2	28		0	1	0	0	0	0	1	0	0	0	1	0	0	196	0	1	1	0	0				1	0	1	1	Vetigo,dreamy	196	1	0	1	1		64	1	5300	15.2	244	35.8		25	0	1	0
1	MSM	1	2	24		0	1	0	0	1	1	0	0	0	0	1	0	0	13	0	1	1	0	0				1	0	1	1	Vertigo,inattention	13	0	1	0	0		0	0	5910	15.8	144	40.9	0.43	17	0	1	0
1	MSM	1	1	21		0	1	0	0	1	1	0	0	1	1	0	0	0	21	0	0		0	0		1		0	0	1	0	anemia/WBC		0	1	0	0		0	0	9080	14.2	280	21.1
1	MSM	1	1	31		0	1	0	0	1	1	0	0	1	0	0	0	0	14	1	0		0	0				0	0	1	1	Skin rash to EFV	14	0	0	0	0		0	0	5620	14.6	255	41.6
1	MSM	1	2	27		0	1	0	0	0	0	1	0	0	0	1	0	0		0	0		0	0				0	0	0	0			0	1	1	0		0	0	5990	14.4	235	38.7	0.66	36	0	1	0
1	MSM	1	1	37		0	1	0	0	1	1	0	0	1	1	0	0	0	379	0	0		0	0				0	0	1	0	Poor intake		0	1	0	0		0	0	7180	13.6	185	28.4
1	MSM	1	2	25		0	1	1	1	0	0	0	0	0	0	1	0	0		0	0		0	0				0	0	0	0			0	1	0	0		0	0	6370	15.8	164	51
1	MSM	1	1	31		0	1	0	0	0	0	1	0	1	0	0	0	0	42	0	0		0	0				0	1	1	1	Resistance, poor response	42	0	1	1	1		0	0	2830	12.7	211	43.1
1	MSM	1	2	39		0	1	0	0	0	0	1	0	0	0	1	0	0	14	1	0		0	0				0	0	1	1	Skin rash to EFV	15	1	0	1	1		128	1	4990	13.2	143	47.9	0.85	35	0	1	0
1	MSM	1	2	31		0	1	0	0	1	1	0	0	0	0	1	0	0	16	0	1	1	0	0				1	0	1	1	Hyperbilirubinemia	16	0	1	0	0		0	0	5040	13.8	260	40.5
1	MSM	1	2	39		0	1	0	0	0	0	1	0	0	0	1	0	0	21	0	1		0	0				1	0	1	1	Vertigo,choleric	21	0	1	0	0		0	0	7900	14.2	260	37.6	0.29	23	0	1	0
1	MSM	1	2	19		0	1	0	0	1	1	0	0	0	0	1	0	0	36	0	1		0	0				1	0	0	0	Vertigo		0			0		64	1	6670	14.6	223	32.7	0.45
1	MSM	1	1	21		0	1	0	0	1	1	0	0	1	1	0	0	0	111	0	0		0	0		1		0	0	1	0	anemia/WBC		0	0	0	0		0	0	5800	14	160	35.3	0.53	22	0	1	0
1	MSM	1	1	28		0	1	0	0	0	0	1	0	1	1	0	0	0		0	0		0	0				0	0	0	0			1	0	1	0		0	0	6350	15.5	253	34.6	0.59	20	0	1	0
1	MSM	1	2	30		0	1	0	0	0	0	1	0	0	0	1	0	0	9	1	0		0	0				0	0	1	1	Skin rash to EFV	9	0	1	0	0		0	0	5640	16	227	25.4
1	MSM	1	1	29		0	1	0	0	1	1	0	0	1	1	0	0	0	63	0	0		0	0				0	0	1	0			0	1	0	0		32	1	4450	15.3	167	44.7	0.71	19	0	1	0
1	MSM	1	1	38		0	1	0	0	0	0	1	0	1	1	0	0	0	19	1	0		1	0				1	0	1	1	Skin rash,GI upset	22	0	0	0	0		0	0	7020	14.8	273	31.8		24	0	1	0
1	MSM	1	2	41	PJP.Ameb	1	1	0	0	0	0	1	0	0	0	1	0	0	704	0	0		0	0				0	0	1	0			0	1	0	0		0	0	3300	6.3	178	11	0.79
1	MSM	1	1	32		0	1	0	0	1	1	0	0	1	1	0	0	0	20	0	0		1	0				1	0	1	0	GI upset		0	1	0	0		128	1	6270	14.8	238	44.7
1	MSM	1	2	37		0	1	0	0	0	0	1	0	0	0	1	0	0	714	0	0		0	0				0	0	1	0			1	0	1	0		128	1	4810	13.4	171	36.6		34	0	1	0
1	MSM	1	2	23		0	1	0	0	1	1	0	0	0	0	1	0	0	70	0	0		0	0		1		0	0	1	0	anemia/WBC		0	0	0	0		0	0	5220	11.6	179	33		16	0	1	0
1	MSM	1	2	34		0	1	0	0	1	1	0	0	0	0	1	0	0	42	0	0		0	0		1		0	0	1	0	Leucopenia		0	1	1	1		32	1	4780	16.6	211	28.9	0.55	36	0	1	0
1	MSM	1	1	24		0	1	0	0	1	1	0	0	1	1	0	0	0	14	0	0		1	0				1	0	1	0	Vomit		0	1	0	0		0	0	7250	12.9	251	29.2		20	0	1	0
1	MSM	1	2	35	CMV	1	1	0	0	0	0	1	0	0	0	1	0	0	766	0	0		0	0				0	0	1	0			0	0	0	0		0	0	4170	7.1	379	21	0.46	100	2	0	0
1	MSM	1	2	24		0	1	0	0	1	1	0	0	0	0	1	0	0	7	0	0		1	0				1	0	1	0	Nausea		0	1	0	0		2	0	5280	14.9	190	47.7	0.66	19	0	1	0
1	MSM	1	1	29		0	1	0	0	1	1	0	0	1	1	0	0	0		0	0		0	0				0	0	0	0			0	1	0	0		0	0	5810	14.1	206	43
1	MSM	1	2	35		0	1	0	0	1	1	0	0	0	0	1	0	0	38	0	0		1	0				1	0	1	0	Vomit		0	1	1	0		0	0	6100	15.6	172	80.2	0.48	25	0	1	0
1	MSM	1	2	28	PJP,CMV pneumonitis	1	1	0	0	0	0	1	0	0	0	1	0	0	883	0	0		0	0				0	0	1	0			0	1	0	0				9790	13	248	10.9
1	MSM	1	2	45		0	1	0	0	0	0	1	0	0	0	1	0	0	694	0	0		0	0				0	0	1	0			0	0	0	0		0	0	5940	14.2	317	43.3
1	MSM	1	2	39	PJP	1	1	0	0	0	0	1	0	0	0	1	0	0	117	0	0		0	0	1			0	0	1	1	Hyperlipidemia	201	0	1	1	0		0	0	14380	12.5	200	3.8	0.22	61	1	0	1
1	MSM	1	2	35		0	1	0	0	1	1	0	0	0	0	1	0	0	539	0	1	1	0	0				1	0	1	1	Dizzy/Insomnia	539	0	1	0	1		64	1	5450	13.9	330	21.3	0.53	43	1	0	1
1	MSM	1	2	33	PJP	1	1	0	0	0	0	1	0	0	0	1	0	0	3	0	1		0	0				1	0	1	1	Psychosis,delirium	5	0	1	0	0		0	0	2320	10.1	93	33.6
1	MSM	1	1	39		0	1	0	0	1	1	0	0	1	0	0	0	0	2	0	0		0	0				0	1	1	1	Headache,hot flashes ,constipated	14	0	0	0	0		1	0	4760	15.2	170	38.7	0.7	37	0	1	0
1	MSM	1	2	40		0	1	0	0	1	1	0	0	0	0	1	0	0	481	0	1	1	0	0				1	0	1	1	dreamy	481	0	1	1	0		256	1	5660	12.7		15.5	0.46	123	2	0	0
1	MSM	1	1	21		0	1	0	0	1	1	0	0	1	0	0	0	0	14	0	0		0	0				0	0	1	1	Worry to hepatitis NVP	14	0	0	0	0		0	0	4610	14.1	236	41	0.73	19	0	1	0
1	MSM	1	2	25	candidiasis,NTM	1	1	0	0	1	1	0	0	0	0	1	0	0	33	0	0		0	0		1		0	0	1	0	Leucopenia,anemia		0	0	1	0		0	0	3700	11.9	261	20.8		27	0	1	0
1	MSM	1	2	41	candidiasis,NTM,CMV	1	1	0	0	0	0	1	0	0	0	1	0	0	857	0	0		0	0				0	0	1	0			0	1	0	0		0	0	11080	16.2	392	12	0.68	59	1	0	1
1	MSM	1	2	44		0	1	0	0	0	0	1	0	0	0	1	0	0	694	0	0		0	0				0	0	1	0			0	1	0	0		0	0	5110	14.9	44	29	0.91	51	1	0	1
1	MSM	1	2	30		0	1	0	0	1	1	0	0	0	0	1	0	0		0	0		0	0				0	0	0	0			0	1	0	0		2	0	4420	11.7	169	37.8	0.43
1	MSM	1	2	35	PJP,candida	1	1	0	0	0	0	1	0	0	0	1	0	0	878	0	0		0	0				0	0	1	0			1	0	1	0		0	0	7520	14.1	197	12	0.6	150	2	0	0
1	MSM	1	2	24		0	1	0	0	0	0	1	0	0	0	1	0	0		0	0		0	0				0	0	0	0			0	0	0	0		0	0	6890	12	215	26.1	0.49	18	0	1	0
1	MSM	1	2	36		0	1	0	0	1	1	0	0	0	0	1	0	0	10	1	0		0	0				0	0	1	1	Skin rash to EFV	14	0	0	1	0		1	0	7850	16.7	268	38.3
1	MSM	1	2	36	PJP	1	1	0	0	0	0	1	0	0	0	1	0	0	714	0	0		0	0				0	0	1	0			0	1	0	1		0	0	9810	6.4	376	28.3	0.27	36	0	1	0
1	MSM	1	2	33		0	1	1	1	0	0	0	0	0	0	1	0	0	820	0	0		0	0				0	0	1	0			0	0	0	0		0	0	3420	9.2	108	7.3	0.43
1	MSM	1	2	28		0	1	0	0	0	0	1	0	0	0	1	0	0	687	0	0		0	0				0	0	1	0			1	0	1	0		256	1	5030	13.5	220	45.5	0.63	21	0	1	0
1	MSM	1	2	27	MAC,NTM	1	1	0	0	1	1	0	0	0	0	1	0	0	8	0	0		0	0				0	0	1	0			0	1	0	1		0	0	5880	10	134	10.7
1	MSM	1	1	41		0	1	0	0	1	1	0	0	1	1	0	0	0	14	0	1		0	0				1	0	1	0	Headache		0	1	1	0		0	0	5170	15.2	227	36.6
1	MSM	1	2	48	PJP,CMV	1	1	0	0	0	0	1	0	0	0	1	0	0	663	0	0		0	0				0	0	1	0			0	1	1	0		0	0	15960	12	355	4.1	0.42
1	MSM	1	2	35		0	1	0	0	1	1	0	0	0	0	1	0	0	258	0	1	1	0	0				1	0	1	1	Dizzy	258	0	1	0	0		256	1	3730	14.8	126	42.1	0.41	22	0	1	0
1	MSM	1	2	42		0	1	0	0	1	1	0	0	0	0	1	0	0	241	0	0		1	0				1	0	1	0	Neuasea,Vomit		0	0	1	0		0	0	5510	16	172	27.6	0.42	24	0	1	0
1	MSM	1	1	35	PJP,candida	1	1	0	0	1	1	0	0	1	1	0	0	0	308	0	0		0	0	1			0	0	1	0	Once daily dose		0	1	1	0		2	0	7120	13.2	248	28.9	0.47	32	0	1	0
1	MSM	1	2	26		0	1	0	0	1	1	0	0	0	0	1	0	0	286	0	0		0	0				0	0	1	0			0	1	0	0		0	0	4760	16.9	139	31.1
1	MSM	1	2	47	PJP	1	1	0	0	1	1	0	0	0	0	1	0	0	371	0	1	1	0	0				1	0	1	1	Dizzy	372	0	1	1	0		0	0	6820	12.5	344	7.5	0.82	148	2	0	0
1	MSM	1	1	28		0	1	0	0	1	1	0	0	1	1	0	0	0	43	0	0		1	0	1			1	0	1	0	Nausea,vomit,poor intake		0	0	0	0		128	1	5790	15.5	171	33.3	0.9	55	1	0	1
1	MSM	1	2	31		0	1	0	0	1	1	0	0	0	0	1	0	0	10	1	0		0	0				0	0	1	1	Skin rash to EFV	14	0	1	1	0		512	1	6730	15.1	231	38.5		24	0	1	0
1	MSM	1	2	28		0	1	0	0	1	1	0	0	0	0	1	0	0	294	0	0		0	0		1		0	0	1	0	Leukopenia		0	1	0	0		8	1	7310	15.7	185	19.8	0.57	14	0	1	0
1	MSM	1	1	43		0	1	0	0	1	1	0	0	1	1	0	0	0		0	0		0	0				0	0	0	0			0	0	0	0		0	0	5970	12.3	156	13.7		28	0	1	0
1	MSM	1	1	25		0	1	0	0	1	1	0	0	1	1	0	0	0		0	0		0	0				0	0	0	0			0	1	0	0		0	0	4380	15.6	209	39.5	0.57	16	0	1	0
1	MSM	1	1	32		0	1	1	1	0	0	0	0	1	1	0	0	0		0	0		0	0				0	0	0	0			0	1	0	0		0	0	3240	10.6	11	34	1.59	63	1	0	1
1	MSM	1	1	29		0	1	0	0	1	1	0	0	1	1	0	0	0		0	0		0	0				0	0	0	0			0	1	0	0		32	1	7100	16.8	265	8.7
1	MSM	1	1	25		0	1	0	0	0	0	1	0	1	1	0	0	0		0	0		0	0				0	0	0	0			0	1	0	0		32	1	6390	16.4	217	29.6
1	MSM	1	1	45		0	1	0	0	1	1	0	0	1	1	0	0	0	69	0	0		0	0		1		0	0	1	0	anemia/WBC		0	1	1	0		0	0	5300	16.1	156	20.2	0.76	24	0	1	0
1	MSM	1	2	44		0	1	0	0	0	0	1	0	0	0	1	0	0	819	0	0		0	0				0	0	1	0			0	0	1	0		0	0	4090	14.5	101	26.2	0.45	27	0	1	0
1	MSM	1	2	41		0	1	0	0	1	1	0	0	0	0	1	0	0	28	0	0		0	1				0	0	1	0	Hepatitis		1	0	0	0				5650	13.7	215	33.5		33	0	1	0
1	MSM	1	1	44		0	1	0	0	1	1	0	0	1	1	0	0	0	229	0	0		0	0	1			0	0	1	0	Once daily dose		0	1	1	0		0	0	4330	16.5	221	14.8	1.02	34	0	1	0
1	MSM	1	2	33		0	1	0	0	0	0	1	0	0	0	1	0	0	89	0	0		0	0	1			0	0	1	1	自行停藥	89	1	0	1	0		0	0	3320	14.1	200	20	0.42	28	0	1	0
1	MSM	1	2	31		0	1	0	0	1	1	0	0	0	0	1	0	0	623	0	0		0	0				0	0	1	0			0	1	0	0		0	0	4780	15.5	166	49
1	MSM	1	1	36		0	1	0	0	1	1	0	0	1	1	0	0	0		0	0		0	0				0	0	0	0			0	1	0	0		0	0	4760	15.9	156	39.1		39	1	0	1
1	MSM	1	1	38	MAC,NTM,PJP	1	1	0	0	1	1	0	0	1	0	0	0	0	8	1	0		0	0			1	0	0	1	1	Skin rash to NVP	15	1	0	1	0		0	0	1850	10.8	114	7
1	MSM	1	1	50		0	1	0	0	0	0	1	0	1	1	0	0	0		0	0		0	0				0	0	0	0			0	1	1	0		0	0	7020	14.9	264	40	0.67	27	0	1	0
1	MSM	1	1	23		0	1	0	0	0	0	1	0	1	1	0	0	0		0	0		0	0				0	0	0	0			0	0	0	0		0	0	4760	14.3	237	43.5	0.48	18	0	1	0
1	MSM	1	2	25		0	1	1	1	0	0	0	0	0	0	1	0	0	616	0	0		0	0				0	0	1	0			0	0	0	0		128	1	4880	14.9	255	32.8	0.9	18	0	1	0
1	MSM	1	2	26		0	1	0	0	1	1	0	0	0	0	1	0	0	9	0	0		1	0				1	0	1	0	Nausea,vomit		0	1	0	0		0	0	13040	14.6	368	34
1	MSM	1	2	31		0	1	0	0	0	0	1	0	0	0	1	0	0	14	0	0		0	1				0	0	1	1	Hepatitis	14	1	0	1	0		0	0	6830	16.7	177	39.4	0.87	113	2	0	0
1	MSM	1	2	32		0	1	0	0	1	1	0	0	0	0	1	0	0	12	0	0		1	0				1	0	1	0	Nausea		0	1	0	0		0	0	4450	16.2	292	32.4	0.45	21	0	1	0
1	MSM	1	2	38		0	1	0	0	1	1	0	0	0	0	1	0	0	17	0	1	1	0	0				1	0	1	1	Vertigo,choleric	17	0	1	1	0		0	0	4250	15.3	202	37.6	0.58	29	0	1	0
1	MSM	1	1	27		0	1	0	0	0	0	1	0	1	1	0	0	0	121	0	0		0	0				0	1	1	1	Resistance, poor response	127	0	0	0	0		0	0	5530	16.3	128	27.7
1	MSM	1	2	29		0	1	0	0	1	1	0	0	0	0	1	0	0	448	0	1	1	0	0				1	0	1	1	Dizzy/Insomnia	448	0	1	1	0		0	0	4980	14.6	323	33.9
1	MSM	1	1	30		0	1	1	1	0	0	0	0	1	1	0	0	0		0	0		0	0				0	0	0	0			0	1	1	0		0	0	5940	16.6	177	47.1
1	MSM	1	2	41		0	1	0	0	0	0	1	0	0	0	1	0	0	792	0	0		0	0				0	0	1	0			0	0	0	0		0	0	9020	13.7	266	23.9	0.44	38	0	1	0
1	MSM	1	2	28		0	1	0	0	0	0	1	0	0	0	1	0	0	15	1	0		0	0				0	0	1	1	Skin rash to EFV	28	0	1	0	1		256	1	7180	15.8	267	35.9	1.01	39	1	0	1
1	MSM	1	2	29		0	1	0	0	1	1	0	0	0	0	1	0	0	169	0	0		0	0		1		0	0	1	0	anemia/WBC		0	1	0	0		0	0	5860	15.3	239	28.2		19	0	1	0
1	MSM	1	2	26		0	1	0	0	1	1	0	0	0	0	1	0	0	728	0	1	1	0	0				1	0	1	1	Dizzy/Insomnia	728	0	1	0	0		0	0	5920	14.8	221	35.6
1	MSM	1	1	27		0	1	0	0	1	1	0	0	1	0	0	0	0	12	0	0		0	0				0	1	1	1	NNRTI resistance	12	0	1	0	0		0	0	4940	16.7	278	33.6
1	MSM	1	1	29		0	1	0	0	1	1	0	0	1	0	0	0	0	11	1	0		0	0			1	0	0	1	1	Skin rash to NVP	12	0	1	1	0		0	0	6370	15	216	38.5
1	MSM	1	1	30		0	1	0	0	1	1	0	0	1	1	0	0	0	14	0	0		0	0	1			0	0	1	0	Once daily dose		0	1	1	0		2	0	5900	14.1	271	47.3
1	MSM	1	1	35		0	1	0	0	1	1	0	0	1	1	0	0	0	80	0	0		0	0		1		0	0	1	0	anemia/WBC		0	1	1	0		0	0	3320	13.7	235	40.4		28	0	1	0
0	Hetero	0	1	50	PJP.NTM	1	1	1	1	0	0	0	0	1	1	0	0	0		0	0		0	0				0	0	0	0			0	1		0		0	0	4080	8	166	14.2	0.24	107	2	0	0
1	MSM	1	1	21		0	1	0	0	1	1	0	0	1	1	0	0	0	57	0	0		0	0		1		0	1	1	1	anemia/WBC	118	0	0	0	0		0	0	4030	14.2	177	29.5	0.55	28	0	1	0
1	MSM	1	2	42	PJP,CMV	1	1	0	0	1	1	0	0	0	0	1	0	0	5	1	0		0	0				0	0	1	1	Skin rash to EFV	5	0	0		0		4	1	4630	12.9	279	12.5	0.69	753	3	0	0
1	MSM	1	2	42	large B cell lymphoma,candidiasis	1	1	0	0	1	1	0	0	0	0	1	0	0	3	0	0		0	0		1		0	0	1	0	anemia/WBC		0	1	1	0		0	0	11980	11.9	55	18	12.74	668	3	0	0
1	MSM	1	2	21		0	1	0	0	1	1	0	0	0	0	1	0	0	112	0	1	1	0	0				1	0	1	1	Vetigo	112	0	0		1		0	0	5040	15.2	221	20
1	MSM	1	1	23		0	1	0	0	1	1	0	0	1	1	0	0	0	35	0	0		0	0		1		0	0	1	0	anemia/WBC		0	0	0	0		0	0	4650	14.3	151	36.8	0.92
1	MSM	1	2	31		0	1	0	0	0	0	1	0	0	0	1	0	0	636	0	0		0	0				0	0	1	0			0	1	0	0		4	1	5400	13.9	238	47.8		24	0	1	0
1	MSM	1	1	24		0	1	0	0	1	1	0	0	1	1	0	0	0	14	0	0		1	0				1	0	1	0	Vomit		0	1	0	0		0	0	6020	16.2	97	31.7
1	MSM	1	1	31		0	1	1	1	0	0	0	0	1	1	0	0	0	41	0	0		0	1				0	0	1	1	Hepatitis	42	0	1	0	0		0	0	10080	14.4	238	32.7
0	Hetero	0	2	32	TB	1	1	0	0	1	1	0	0	0	0	1	0	0	7	1	0		0	0				0	0	1	1	Skin rash to EFV	7	0	0	0	0		0	0	9090	11	444	17.4	0.29	45	1	0	1
1	MSM	1	1	27		0	1	0	0	1	1	0	0	1	1	0	0	0	45	0	0		1	0				1	0	1	0	Vomit		0	0	0	0		0	0	4770	13.8	239	39.8
1	MSM	1	2	36	Cryptococcal,PJP	1	1	0	0	1	1	0	0	0	0	1	0	0	289	0	0		0	0				0	0	1	1		289	0	1	0	0		2	0	2190	10	286	19.5	0.18	21	0	1	0
1	MSM	1	2	41		0	1	0	0	0	0	1	0	0	0	1	0	0	9	1	0		0	0				0	0	1	1	Skin rash to EFV	13	0	1	1	0		0	0	4630	13.9	216	39.3	0.23	16	0	1	0
1	MSM	1	1	37		0	1	1	1	0	0	0	0	1	0	0	0	0	14	1	0		0	0			1	0	0	1	1	Skin rash to NVP	14	0	0	0	0		0	0	7210	15.8	234	41.3	0.52	22	0	1	0
0	針扎	3	2	64		0	1	0	0	1	1	0	0	0	0	1	0	0	51	0	1	1	0	0				1	0	1	1	Dizzy/Insomnia,Depression	51	0	0	0	0		0	0	4790	12.8	184	52.3
1	MSM	1	1	32		0	1	0	0	1	1	0	0	1	1	0	0	0	29	1	0		0	0				0	0	1	1	Skin rash to NVP	29	0	1	0	0		0	0	5940	16.7	150	45.6
1	Hetero	0	1	44		0	1	0	0	0	0	1	0	1	1	0	0	0		0	0		0	0				0	0	0	0			0	1	1	0		0	0	7170	14.8	164	22.9	0.6	31	0	1	0
1	MSM	1	2	42		0	1	0	0	0	0	1	0	0	0	1	0	0	566	0	0		0	0				0	0	1	0			0	1	1	0		0	0	5730	15	184	17.1	0.38	29	0	1	0
1	MSM	1	2	51	lymphoma	1	1	0	0	0	0	1	0	0	0	1	0	0		0	0		0	0				0	0	0	0			1	0	1	0				7530	9.5	305	5.8	0.29
1	MSM	1	2	24		0	1	0	0	1	1	0	0	0	0	1	0	0		0	0		0	0				0	0	0	0			0	0	0	0		0	0	5800	15.4	295	28.6	0.73	21	0	1	0
1	MSM	1	2	41		0	1	0	0	1	1	0	0	0	0	1	0	0	19	0	0		1	0				1	0	1	0	Vomit		0	0		0		0	0	4570	12.9	210	34.6
1	MSM	1	1	43		0	1	0	0	1	1	0	0	1	1	0	0	0	32	0	0		0	0		1		0	0	1	0	anemia/WBC		0	1	0	0		4	1	4040	13.1	170	38.6
1	MSM	1	2	28		0	1	0	0	0	0	1	0	0	0	1	0	0		0	0		0	0				0	0	0	0			0	1	1	0		0	0	4370	16.5	193	26.1
1	MSM	1	1	28		0	1	0	0	0	0	1	0	1	1	0	0	0		0	0		0	0				0	0	0	0			0	0	0	0				9180	14.2	189	23.9
1	MSM	1	2	38		0	1	1	1	0	0	0	0	0	0	1	0	0	20	0	1		0	0				1	0	1	1	Depression	20	0	1	0	0		0	0	5680	15.8	259	30.3
1	MSM	1	2	17		0	1	0	0	0	0	1	0	0	0	1	0	0	587	0	0		0	0				0	0	1	0			0	0	1	0		0	0	8400	16.1	265	36.3
1	Hetero	0	1	52		0	1	0	0	0	0	1	0	1	1	0	0	0		0	0		0	0				0	0	0	0			0	1	1	0		0	0	4680	12.6	194	22	0.79	26	0	1	0
1	MSM	1	2	31		0	1	0	0	0	0	1	0	0	0	1	0	0	699	0	0		0	0				0	0	1	0			0	0	0	0		8	1	4140	15.7	258	36.2	0.76	20	0	1	0
1	MSM	1	2	35		0	1	0	0	0	0	1	0	0	0	1	0	0	734	0	0		0	0				0	0	1	0			0	0	0	0		0	0	3500	15.3	185	39.7	0.76	23	0	1	0
1	MSM	1	1	38		0	1	1	1	0	0	0	0	1	0	0	0	0	12	1	0		0	0			1	0	0	1	1	Skin rash、fever to NVP	27	0	1	1	0		0	0	5080	14.1	189	43.9		15	0	1	0
1	MSM	1	2	33	PJP	1	1	0	0	0	0	1	0	0	0	1	0	0	716	0	0		0	0				0	0	1	0			0	1	0	0		128	1	14640	12.3	188	9.4	0.3
1	MSM	1	1	23	PJP	1	1	0	0	1	1	0	0	1	1	0	0	0	28	0	0		0	0		1		0	0	1	0	anemia/WBC		0	0	0	0		0	0	7740	11.7	362	4.8	0.27
1	MSM	1	2	35		0	1	0	0	0	0	1	0	0	0	1	0	0		0	0		0	0				0	0	0	0			0	1	0	0		0	0	4570	14.6	179	38.1	0.43	26	0	1	0
1	MSM	1	2	48		0	1	0	0	0	0	1	0	0	0	1	0	0	735	0	0		0	0				0	0	1	0			0	1	1	0		0	0	6550	13.8	161	56
1	MSM	1	2	23		0	1	1	1	0	0	0	0	0	0	1	0	0	550	1	0		0	0				0	0	1	0	Skin rash keep HAART		0	0	0	0		4	1	5590	13.3	305	37.2	0.46	19	0	1	0
1	MSM	1	2	24		0	1	0	0	0	0	1	0	0	0	1	0	0		0	0		0	0				0	0	0	0			0	1	0	0		1	0	7540	16.3	178	44.3
1	MSM	1	2	31		0	1	0	0	1	1	0	0	0	0	1	0	0	9	0	0		1	0				1	0	1	0	Nausea,vomit		0	1	0	0		0	0	7780	14.4	181	46.3
1	MSM	1	2	23		0	1	0	0	1	1	0	0	0	0	1	0	0	12	1	0		0	0				0	0	1	1	Skin rash to EFV	14	0	0	0	0		0	0	3890	14.9	37	53.3	0.57	21	0	1	0
1	MSM	1	2	32		0	1	0	0	0	0	1	0	0	0	1	0	0	322	1	0		0	0				0	0	1	1	Skin rash keep HAART,intolerable neuropsychiatric	12	0	1	0	0		0	0	5150	14.1	62	36.7
1	MSM	1	1	29		0	1	0	0	1	1	0	0	1	1	0	0	0	229	0	0		0	0				0	1	1	1	NNRTI resistance	229	0	0		0		0	0	2220	12.6	118	18.9		16	0	1	0
1	MSM	1	2	24		0	1	0	0	0	0	1	0	0	0	1	0	0	82	0	1	1	0	0				1	0	1	1	Insomnia	82	1	0	0	0		0	0	6880	15.7	276	49.5	0.49	21	0	1	0
1	MSM	1	2	22		0	1	1	1	0	0	0	0	0	0	1	0	0		0	0		0	0				0	0	0	0			0	1	0	0		0	0	6670	14.8	94	45	1.07	42	1	0	1
1	MSM	1	2	22		0	1	0	0	0	0	1	0	0	0	1	0	0	713	0	0		0	0				0	0	1	0			0	1	0	0		0	0	4160	15	132	49.5	0.43	19	0	1	0
1	MSM	1	2	23		0	1	0	0	0	0	1	0	0	0	1	0	0	713	0	0		0	0				0	0	1	0			0	1	0	0		0	0	5930	14.8	325	47.6
1	MSM	1	1	30		0	1	0	0	0	0	1	0	1	1	0	0	0		0	0		0	0				0	0	0	0			0	1	0	0		0	0	6070	17	264	29.3	0.8	32	0	1	0
1	MSM	1	2	39		0	1	0	0	0	0	1	0	0	0	1	0	0	546	0	0		0	0				0	0	1	0			0	1	1	0		4	1	4530	14.3	185	30		23	0	1	0
1	MSM	1	1	24		0	1	0	0	0	0	1	0	1	1	0	0	0	166	0	0		0	0				0	1	1	1	Virologic failure	174	0	0	0	0		0	0	4840	12.6	203	27.1		14	0	1	0
1	MSM	1	1	24		0	1	0	0	0	0	1	0	1	1	0	0	0		0	0		0	0				0	0	0	0			0	1	0	0		2	0	3410	10.5	274	19.9	0.37	19	0	1	0
1	MSM	1	2	24	PJP	1	1	0	0	0	0	1	0	0	0	1	0	0	11	1	0		0	0				0	0	1	1	Skin rash to EFV	14	0	0	0	0				2850	9	133	7.6	0.54	51	1	0	1
1	MSM	1	2	37		0	1	0	0	0	0	1	0	0	0	1	0	0	11	0	0		0	0	1			0	0	1	1	CDC reject prescription	11	0	0	0	0		0	0	10970	14.5	272	7.7	0.35	31	0	1	0
1	MSM	1	2	29		0	1	0	0	0	0	1	0	0	0	1	0	0		0	0		0	0				0	0	0	0			1	0	0	0				6500	10.1	391	28	0.51	108	2	0	0
1	MSM	1	1	29		0	1	0	0	0	0	1	0	1	0	0	0	0	13	1	0		0	0			1	0	0	1	1	Skin rash to NVP	14	0	1	0	0		32	1	6570	13.9	248	28.6		20	0	1	0
0	IDU	2	2	36		0	1	0	0	1	1	0	0	0	0	1	0	0	9	1	0		0	0				0	0	1	1	Skin rash to EFV	21	0	1	0	1		0	0	4640	13.6	155	30.4		88	2	0	0
1	IDU	2	1	48		0	1	0	0	0	0	1	0	1	1	0	0	0		0	0		0	0				0	0	0	0			1	0	1	1		0	0	5430	15.5	159	25.2	0.72	57	1	0	1
1	MSM	1	2	31		0	1	0	0	1	1	0	0	0	0	1	0	0	7	0	1	1	0	0				1	0	1	1	Vetigo,dreamy	7	0	1	0	0		0	0	7240	13	243	40.7
1	MSM	1	2	42		0	1	0	0	0	0	1	0	0	0	1	0	0	694	0	0		0	0				0	0	1	0			0	1	0	0		0	0	5940	15.1	83.7	47.5
1	MSM	1	1	25		0	1	0	0	1	1	0	0	1	1	0	0	0		0	0		0	0				0	0	0	0			0	1	0	0		0	0	6980	15.6	225	42.9	0.73	19	0	1	0
1	MSM	1	1	32		0	1	0	0	0	0	1	0	1	1	0	0	0		0	0		0	0				0	0	0	0			0	1	0	0		2	0	4640	14.1	259	34.5	0.51	17	0	1	0
1	IDU	2	2	35		0	1	0	0	1	1	0	0	0	0	1	0	0	42	1	0		0	0				0	0	1	1	Skin rashes keep HAART，8/21 vetigo,dreamy	42	0	1	0	0		4	1	4510	15	194	46.8		32	0	1	0
1	MSM	1	1	36	candida	1	1	0	0	0	0	1	0	1	1	0	0	0	23	0	0		0	0				0	1	1	1	Virologic failure	30	0	1	1	0				2480	12.4	88	17.3	0.43
1	MSM	1	2	26		0	1	0	0	0	0	1	0	0	0	1	0	0	576	0	0		0	0				0	0	1	0			0	0	1	0		2	0	5270	16.2	177	45.8	0.6	12	0	1	0
1	MSM	1	1	24		0	1	0	0	0	0	1	0	1	1	0	0	0		0	0		0	0				0	0	0	0			0	1	0	0		0	0	5850	15.3	249	36.6	0.56	25	0	1	0
1	IDU	2	2	32		0	1	0	0	1	1	0	0	0	0	1	0	0	39	1	0		0	0				0	0	1	1	Skin rash to EFV	10	0	1	1	0		0	0	6360	15.5	209	40.3		27	0	1	0
1	MSM	1	1	31		0	1	0	0	0	0	1	0	1	1	0	0	0		0	0		0	0				0	0	0	0			0	1	0	0		2	0	4210	11.1	237	41.1
1	MSM	1	2	27		0	1	1	1	0	0	0	0	0	0	1	0	0		0	0		0	0				0	0	0	0			0	1	0	0		0	0	6420	14.3	199	28.5		20	0	1	0
1	MSM	1	1	29		0	1	0	0	1	1	0	0	1	1	0	0	0		0	0		0	0				0	0	0	0			0	1	0	0		1	0	4310	15.6	232	42	0.52	25	0	1	0
1	Hetero	0	1	40	PJP	1	1	0	0	0	0	1	0	1	0	0	0	0	6	1	0		0	0			1	0	0	1	1	Skin rash、fever to NVP	9	0			0		0	0	4790	11	236	16.3	0.31	29	0	1	0
1	MSM	1	1	22	PJP	1	1	0	0	0	0	1	0	1	0	0	0	0	7	1	0		0	0			1	0	0	1	1	Skin rash、fever to NVP	9	0	0	0	0		0	0	10460	10.9	199	3.7	0.31
1	MSM	1	1	50	PJP	1	1	0	0	0	0	1	0	1	1	0	0	0		0	0		0	0				0	0	0	0			0	0	1	0		0	0	9130	10	303	2
1	MSM	1	1	24		0	1	0	0	1	1	0	0	1	0	0	0	0	34	0	0		0	1				0	0	1	1	Hepatitis	35	0	1	1	0		0	0	4530	15.5	184	41.9	0.6	19	0	1	0
1	MSM	1	1	30		0	1	0	0	0	0	1	0	1	0	0	0	0	11	1	0		0	0				0	0	1	1	Skin rash to NVP	21	0	1	0	0		0	0	5780	16.2	134	22.5		19	0	1	0
1	MSM	1	1	40		0	1	0	0	1	1	0	0	1	1	0	0	0	33	0	0		0	0		1		0	0	1	0	anemia/WBC		0	0	1	0		0	0	5960	14.9	202	16.3	0.45	23	0	1	0
1	MSM	1	1	21		0	1	0	0	1	1	0	0	1	1	0	0	0		0	0		0	0				0	0	0	0			0	0	0	0		0	0	4220	14.2	243	38.6		17	0	1	0
1	MSM	1	2	28		0	1	0	0	1	1	0	0	0	0	1	0	0		0	0		0	0				0	0	0	0			0	1	0	0		0	0	4800	11.6	242	30.6	0.41	18	0	1	0
1	Hetero	0	2	23		0	1	0	0	1	1	0	0	0	0	1	0	0	105	0	0		0	0		1		0	0	1	0	anemia/WBC		0	1	0	0		0	0	3200	16.4	156	34.3	1.2
1	MSM	1	1	26		0	1	0	0	0	0	1	0	1	1	0	0	0		0	0		0	0				0	0	0	0				1	0			0	0	2750	14	195	38.9
1	MSM	1	1	19		0	1	0	0	0	0	1	0	1	0	0	0	0	14	1	0		0	0				0	0	1	1	Skin rash to NVP	14	0	0	0	0		2	0	6220	14.2	191	46
1	MSM	1	1	25		0	1	0	0	0	0	1	0	1	1	0	0	0	87	0	0		0	0				0	1	1	1	NNRTI resistance	91	0	1	1	0		8	1	4140	8	311	27.5
1	MSM	1	1	35		0	1	0	0	1	1	0	0	1	1	0	0	0		0	0		0	0				0	0	0	0			0	1	0	0		0	0	4310	14.9	219	33.9	0.74	21	0	1	0
1	MSM	1	2	29		0	1	0	0	1	1	0	0	0	0	1	0	0	9	1	0		0	0				0	0	1	1	Skin rash to EFV	9	0	1	0	0		0	0	5460	14.7	208	59.1	1.58	26	0	1	0
1	MSM	1	2	23		0	1	0	0	1	1	0	0	0	0	1	0	0	28	0	0		0	0				0	1	1	1	NNRTI resistance	28	0	0	0	0		0	0	10220	15.3	232	37.7	0.59	43	1	0	1
1	MSM	1	1	49	PJP	1	1	0	0	0	0	1	0	1	1	0	0	0		0	0		0	0				0	0	0	0			0	1	0	0		0	0	3260	12.5	209	35.9		51	1	0	1
1	MSM	1	1	42	預防性	0	1	0	0	0	0	1	0	1	1	0	0	0	12	0	0		0	0		1		0	0	1	0	anemia/WBC		0	0	0	0		0	0	2300	9.6	170	32.2
1	MSM	1	2	20	salmonellosis	1	1	0	0	1	1	0	0	0	0	1	0	0	7	1	0		0	0			1	0	0	1	1	Skin rash to EFV,fever	9	0	0	0	1		0	0	6770	15.9	479	32.5	0.49	17	0	1	0
1	MSM	1	1	18		0	1	0	0	0	0	1	0	1	1	0	0	0		0	0		0	0				0	0	0	0			0	0	0	0		0	0	4120	11.8	142	59	0.51	20	0	1	0
1	MSM	1	1	34	CMV	1	1	0	0	0	0	1	0	1	1	0	0	0		0	0		0	0				0	0	0	0			1	0		0		32	1	7570	7.3	476	2	0.39	51	1	0	1
1	MSM	1	2	37	PJP,TB	1	1	0	0	0	0	1	0	0	0	1	0	0		0	0		0	0				0	0	0	0			0	1	0	0		8	1	7390	8.5	203	0	0.64	60	1	0	1
1	MSM	1	2	30	PJP	1	1	0	0	0	0	1	0	0	0	1	0	0	11	1	0		0	0				0	0	1	1	Skin rash to EFV	11	0	0	0	0		0	0	6140	12.5	199	9.3	0.74	74	1	0	1
1	MSM	1	1	22		0	1	0	0	1	1	0	0	1	1	0	0	0	14	0	0		1	0				1	0	1	0	Vomit,Nausea		0	1	0	0		0	0	4800	14.8	158	29.5
1	MSM	1	2	39		0	1	0	0	1	1	0	0	0	0	1	0	0	8	1	0		0	0			1	0	0	1	1	Skin rash to EFV	10	0	1	0	0		32	1	5150	15.9	225	48.2	0.6	21	0	1	0
1	MSM	1	2	40	PJP	1	1	0	0	1	1	0	0	0	0	1	0	0	13	0	0		0	0		1		0	0	1	1	anemia/WBC	14	0	1	1	0		0	0	1870	11.9	140	28	0.37	84	2	0	0
1	MSM	1	2	32		0	1	0	0	1	1	0	0	0	0	1	0	0	476	0	0		0	0				0	0	1	0	Once daily dose		0	1	1	0		0	0	5780	17.7	216	21.3	1.34	25	0	1	0
1	MSM	1	1	27		0	1	0	0	0	0	1	0	1	0	0	0	0	12	0	0		0	0			1	0	0	1	1	Fever	14	0	0	0	0		16	1	4320	14.1	223	36.3		33	0	1	0
1	MSM	1	2	31	PJP,Oral candidiasis	1	1	0	0	0	0	1	0	0	0	1	0	0	112	0	0		0	0				0	1	1	1	NNRTI resistance	119	0	1	1	0		0	0	2500	11.4	170	24.4
1	MSM	1	1	24		0	1	0	0	0	0	1	0	1	1	0	0	0	14	0	0		0	0		1		0	0	1	0	Multiple ecchomsis		0	1	0	0		0	0	8320	13.8	263	32.3		21	0	1	0
1	Hetero	0	2	30		0	1	0	0	0	0	1	0	0	0	1	0	0	70	0	1		0	0		1		1	0	1	1	Depression	70	1	0	1	0		0	0	3170	14.9	145	38.5	0.81	18	0	1	0
1	MSM	1	2	25		0	1	0	0	1	1	0	0	0	0	1	0	0	19	1	1		0	0		1		1	0	1	1	Depression	19	0	0	0	0		0	0	4780	14.3	327	43.1		19	0	1	0
1	MSM	1	1	26		0	1	0	0	0	0	1	0	1	0	0	0	0	15	1	0		0	0			1	0	0	1	1	Skin rash to NVP	17	0	1	0	0		0	0	4270	15.3	235	46.8
1	MSM	1	1	49		0	1	0	0	0	0	1	0	1	1	0	0	0		0	0		0	0				0	0	0	0			0	1	1	0		0	0	6300	15.7	220	44	0.61	19	0	1	0
1	MSM	1	1	39		0	1	0	0	0	0	1	0	1	1	0	0	0		0	0		0	0				0	0	0	0			0	1	1	0		0	0	6180	16.8	261	27.3
1	MSM	1	2	37		0	1	0	0	0	0	1	0	0	0	1	0	0	10	1	1	1	0	0				1	0	1	1	Skin rash ,Vetigo	12	0	1	1	0		0	0	3940	15.6	157	67.6
1	MSM	1	1	31		0	1	0	0	1	1	0	0	1	1	0	0	0	34	0	0		0	0				0	0	1	0			0	0		0				4740	16.5	186	37.1		37	0	1	0
1	MSM	1	2	30		0	1	0	0	1	1	0	0	0	0	1	0	0	38	0	1	1	0	0				1	0	1	1	Dizzy/Insomnia	38	0	0	0	0		1024	1	4530	15.2	257	37.3		16	0	1	0
1	MSM	1	2	30		0	1	0	0	0	0	1	0	0	0	1	0	0	84	0	1	1	0	0				1	0	1	1	dizziness	56	0	1	0	0		0	0	4570	13.9	212	48.5	0.44	21	0	1	0
1	MSM	1	2	30		0	1	0	0	0	0	1	0	0	0	1	0	0	470	0	0		0	0				0	0	1	0			1	0	1	0		0	0	5990	13.3	242	36.6	0.9	19	0	1	0
1	MSM	1	2	31		0	1	0	0	0	0	1	0	0	0	1	0	0	455	0	0		0	0				0	0	1	0			0	1	0	0		0	0	7290	13.8	221	39
1	MSM	1	1	26		0	1	0	0	0	0	1	0	1	1	0	0	0		0	0		0	0				0	0	0	0			0	1	0	0		0	0	3650	16.9	182	46.3
1	MSM	1	1	20		0	1	0	0	0	0	1	0	1	0	0	0	0	9	1	0		0	0				0	0	1	1	Skin rash to NVP	26	0	1	0	0		0	0	5330	13	186	37.5	0.63	15	0	1	0
1	MSM	1	2	28		0	1	0	0	0	0	1	0	0	0	1	0	0	455	0	0		0	0				0	0	1	0			0	1	0	0		0	0	4160	14.3	102	45.4		19	0	1	0
1	MSM	1	1	23		0	1	0	0	0	0	1	0	1	1	0	0	0		0	0		0	0				0	0	0	0			0	1	0	0		0	0	5680	14.2	273	37.9
1	MSM	1	1	24		0	1	0	0	0	0	1	0	1	1	0	0	0		0	0		0	0				0	0	0	0			0	1	0	0		0	0	4880	14.8	153	32.8
1	MSM	1	1	32	PJP	1	1	0	0	1	1	0	0	1	0	0	0	0	16	1	0		0	0			1	0	0	1	1	Skin rash to NVP	16	0	1	1	0		0	0	5760	13	247	16.7	0.45	44	1	0	1
1	MSM	1	2	25		0	1	0	0	0	0	1	0	0	0	1	0	0	616	0	0		0	0				0	0	1	0			0	1	0	0		0	0	5910	16.1	208	32.5
1	MSM	1	1	29		0	1	0	0	0	0	1	0	1	0	0	0	0	16	0	0		0	0				0	1	1	1	NNRTI resistance	16	0	1	0	0		0	0	5110	14.4	221	34.8
1	MSM	1	2	30		0	1	0	0	1	1	0	0	0	0	1	0	0	28	0	1	1	0	0				1	0	1	1	Dizzy/Insomnia	28	0	1	0	0		0	0	4540	16.5	241	45.6		26	0	1	0
1	MSM	1	1	32		0	1	0	0	0	0	1	0	1	0	0	0	0	21	0	0		0	0				0	1	1	1	NNRTI resistance	21	1	0	1	0		0	0	3700	14.8	178	31.1	0.68	20	0	1	0
1	MSM	1	2	30		0	1	0	0	0	0	1	0	0	0	1	0	0	518	0	0		0	0				0	0	1	0			0	1	0	0		0	0	3140	13.6	95	36	0.51	25	0	1	0
1	MSM	1	2	31		0	1	0	0	1	1	0	0	0	0	1	0	0	455	0	0		0	0				0	1	1	1	virologic failure	455	0	1	0	0		32	1	2600	14.6	185	34.2	0.4	21	0	1	0
1	MSM	1	2	28		0	1	0	0	1	1	0	0	0	0	1	0	0	12	1	0		0	0				0	0	1	1	Skin rash to EFV	14	0	1	0	0		4	1	10430	14	207	35.6	0.73	29	0	1	0
1	Hetero	0	1	41	Kaposi sarcoma,Oral candidiasis	1	1	0	0	0	0	1	0	1	1	0	0	0		0	0		0	0				0	0	0	0			1	0	0	0		2048	1	4850			11
1	MSM	1	2	23		0	1	0	0	0	0	1	0	0	0	1	0	0	631	0	0		0	0				0	0	1	0			0	0	0	0		0	0	7130	16	167	27.8	1.39	19	0	1	0
1	MSM	1	1	31		0	1	0	0	1	1	0	0	1	1	0	0	0	13	0	0		0	0		1		0	0	1	0	anemia/WBC		0	0	0	0		512	1	3830	11.9	174	47	0.66	21	0	1	0
1	MSM	1	2	43		0	1	0	0	0	0	1	0	0	0	1	0	0	445	0	0		0	0				0	0	1	0			0	1	1	0		0	0	6380	15.2	201	43.7	0.65	75	1	0	1
1	MSM	1	2	31		0	1	0	0	1	1	0	0	0	0	1	0	0	10	1	0		0	0				0	0	1	1	Skin rash to EFV	10	0	1	0	0		0	0	8720	14.8	271	58.1	0.68	27	0	1	0
1	IDU	2	2	42		0	1	0	0	1	1	0	0	0	0	1	0	0		0	0		0	0				0	0	0	0			0	0	1	1		0	0	5340	13.9	179	39.1
1	MSM	1	1	24		0	1	0	0	1	1	0	0	1	0	0	0	0	54	1	0		0	0				0	0	1	1	Skin rash to NVP	26	0	0	0	0		0	0	8050	15.8	241	33.8	0.79	83	2	0	0
1	MSM	1	1	22		0	1	0	0	0	0	1	0	1	0	0	0	0	9	1	0		0	0				0	0	1	1	Skin rash to NVP	14	0	1	0	0		64	1	6620	15	175	30.8	0.75	17	0	1	0
1	MSM	1	2	27		0	1	0	0	0	0	1	0	0	0	1	0	0	609	0	0		0	0				0	0	1	0			0	1	0	0		0	0	5360	16.5	181	39.4
1	MSM	1	2	28		0	1	0	0	0	0	1	0	0	0	1	0	0	425	0	0		0	0				0	0	1	0			0	0	0	0		4	1	4140	15.1	276	41.3	0.46	29	0	1	0
1	Hetero	0	1	50	cryptococcosis,MAC,PJP	1	1	0	0	1	1	0	0	1	1	0	0	0	23	0	0		0	0		1		0	0	1	0	anemia/WBC		0	1	0	0		0	0	7680	9.3	81	9	0.4	40	1	0	1
1	MSM	1	2	29		0	1	0	0	0	0	1	0	0	0	1	0	0		0	0		0	0				0	0	0	0			0	1	0	0		512	1	5780	11.3	240	2.8	0.31	26	0	1	0
1	MSM	1	1	30		0	1	0	0	1	1	0	0	1	1	0	0	0		0	0		0	0				0	0	0	0			0	1	0	0		1	0	4690	14.4	223	36.7
1	MSM	1	2	21		0	1	0	0	0	0	1	0	0	0	1	0	0	451	0	0		0	0				0	0	1	0			0	1	0	0		0	0	5090	15.5	170	44.2	0.66	24	0	1	0
1	MSM	1	1	28		0	1	0	0	0	0	1	0	1	1	0	0	0		0	0		0	0				0	0	0	0			0	1	0	0		0	0	3190	14.3	152	45.5	0.82	23	0	1	0
1	MSM	1	2	40	Non-Hodgkins lymphoma,Amebiasis	1	1	0	0	1	1	0	0	0	0	1	0	0	159	0	0		0	0				0	0	1	1		168	0	1	0	0		0	0	3760	14.1	205	48.4
1	MSM	1	2	22		0	1	0	0	1	1	0	0	0	0	1	0	0		0	0		0	0				0	0	0	0			0	0	0	0		0	0	9880	15.7	212	29
1	MSM	1	2	47	PJP	1	1	0	0	0	0	1	0	0	0	1	0	0	28	0	0		0	0				0	1	1	1	NNRTI resistance	28	0	1	1	0		4	1	10300	11.2	258	9.4	0.44	40	1	0	1
1	MSM	1	2	37		0	1	0	0	0	0	1	0	0	0	1	0	0	448	0	0		0	0				0	0	1	0			1	0		0		0	0	7110	16.6	251	49.9		58	1	0	1
1	MSM	1	2	22		0	1	0	0	0	0	1	0	0	0	1	0	0	56	0	0		0	0				0	1	1	1	NNRTI resistance	56	0	0	0	0		0	0	6800	16.5	225	39
1	MSM	1	2	34		0	1	0	0	1	1	0	0	0	0	1	0	0	21	0	1	1	0	0				1	0	1	1	Dizzy/Insomnia	21	0	1	1	0		0	0	4040	14.3	187	37.9
1	MSM	1	1	34		0	1	0	0	1	1	0	0	1	1	0	0	0		0	0		0	0				0	0	0	0			0	1	1	0		0	0	5790	14.4	186	16.8		26	0	1	0
1	MSM	1	2	48		0	1	0	0	0	0	1	0	0	0	1	0	0	419	0	0		0	0				0	0	1	0			1	0	1	0		0	0	3150	13.5	304	20.3	0.44	47	1	0	1
1	MSM	1	2	28		0	1	0	0	0	0	1	0	0	0	1	0	0	9	1	0		0	0				0	0	1	1	Skin rash to EFV	14	1	0	1	0		0	0	4400	16.2	300	35.5	0.63	16	0	1	0
1	MSM	1	1	23		0	1	0	0	0	0	1	0	1	0	0	0	0	14	0	0		0	0			1	0	0	1	1	Fever	13	0	0	0	0		0	0	3990	14.6	160	44.6	0.92	18	0	1	0
1	MSM	1	1	27		0	1	0	0	0	0	1	0	1	0	0	0	0	13	1	0		0	0			1	0	0	1	1	Skin rash to NVP	14	0	1	0	0		0	0	6740	14.4	209	24.3
1	MSM	1	1	28		0	1	0	0	0	0	1	0	1	1	0	0	0		0	0		0	0				0	0	0	0			0	1	0	0		64	1	5240	14.5	185	37.4	0.59	23	0	1	0
1	MSM	1	1	31		0	1	0	0	0	0	1	0	1	1	0	0	0		0	0		0	0				0	0	0	0			0	1	1	0		4	1	2810	15.1	73	44.1	0.79	17	0	1	0
1	MSM	1	2	20		0	1	0	0	0	0	1	0	0	0	1	0	0	27	0	0		0	0				0	1	1	1	Virologic failure	41	0	1	0	0		0	0	5180	15.2	132	29.9	0.58	44	1	0	1
1	MSM	1	2	36		0	1	0	0	1	1	0	0	0	0	1	0	0	158	0	0		0	0		1		0	0	1	0	anemia/WBC		0	0	1	0		0	0	5900	16.7	214	33.9	1.23	166	3	0	0
1	MSM	1	1	18		0	1	0	0	1	1	0	0	1	1	0	0	0		0	0		0	0				0	0	0	0			0	1	1	0		2	0	4980	14.6	205	47	0.59	15	0	1	0
1	MSM	1	2	32		0	1	0	0	0	0	1	0	0	0	1	0	0		0	0		0	0				0	0	0	0			0	0	0	0		16	1	8760	9.1	241	10	0.34	43	1	0	1
1	Hetero	0	2	23		0	1	0	0	1	1	0	0	0	0	1	0	0	393	0	0		0	0				0	0	1	0			0	0	0	0		0	0	2140	13.3	115	29.9	0.63	20	0	1	0
1	MSM	1	1	23		0	1	0	0	0	0	1	0	1	1	0	0	0	121	0	0		0	0				0	1	1	1	Virologic failure	126	0	0	0	0		0	0	4670	13.3	175	42	0.52	18	0	1	0
1	MSM	1	1	30		0	1	0	0	0	0	1	0	1	1	0	0	0		0	0		0	0				0	0	0	0			0	1	0	0		0	0	5190	14.6	68	22.2		20	0	1	0
1	Hetero	0	2	60		0	1	0	0	0	0	1	0	0	0	1	0	0	406	0	0		0	0				0	0	1	0			1	0	0	0		0	0	3480	10.2	191	40.2	0.27	32	0	1	0
1	MSM	1	1	33		0	1	0	0	1	1	0	0	1	1	0	0	0	35	0	0		1	0				1	0	1	0	GI upset		0	1	0	0		0	0	4710	15	172	39.1
1	MSM	1	1	18		0	1	0	0	1	1	0	0	1	1	0	0	0	13	1	0		0	0				0	0	1	1	Skin rash to NVP	14	0	1	0	0		0	0	5330	15.6	200	31.1		41	1	0	1
1	MSM	1	2	28		0	1	0	0	0	0	1	0	0	0	1	0	0		0	0		0	0				0	0	0	0			0	1	1	0		32	1	4370	14.2	230	35.2	0.29	12	0	1	0
1	MSM	1	1	19		0	1	0	0	1	1	0	0	1	1	0	0	0	32	0	0		0	0		1		0	0	1	0	anemia/WBC		0	0	0	0		1	0	5650	15.3	179	35.2
1	MSM	1	2	28		0	1	0	0	1	1	0	0	0	0	1	0	0	371	0	0		0	0				0	0	1	0			0	1	0	0		0	0	3930	14.4	198	44.2
1	MSM	1	1	27		0	1	0	0	1	1	0	0	1	0	0	0	0	10	1	0		0	0			1	0	0	1	1	Skin rash ,Fever	12	0	0	0	0		0	0	5090	16	153	40.9	0.73	25	0	1	0
1	MSM	1	2	29		0	1	0	0	0	0	1	0	0	0	1	0	0		0	0		0	0				0	0	0	0			0	1	0	0		0	0	5100	12.2	162	44.7	1.43	18	0	1	0
1	MSM	1	2	27		0	1	0	0	0	0	1	0	0	0	1	0	0	567	0	0		0	0				0	0	1	0			0	1	0	0		0	0	5440	14.1	107	34	0.7	23	0	1	0
1	MSM	1	2	24		0	1	0	0	0	0	1	0	0	0	1	0	0	390	0	0		0	0				0	0	1	0			0	1	0	0		2	0	3340	14.9	160	27.6
1	Hetero	0	2	66	TB.PJP	1	1	0	0	1	1	0	0	0	0	1	0	0	14	0	0		0	0		1		0	0	1	0	Leucopenia		0	0	0	0				2680	9.3	129	1	1.9	42	1	0	1
1	MSM	1	2	26		0	1	0	0	0	0	1	0	0	0	1	0	0	133	0	1	1	0	0				1	0	1	1	Dizzy	133	0	1	0	0		0	0	5790	15	160	40.9	0.73	19	0	1	0
1	MSM	1	2	31		0	1	0	0	0	0	1	0	0	0	1	0	0	406	0	0		0	0				0	0	1	0			1	0	1	0		0	0	4600	14.6	232	52.4	0.59	26	0	1	0
1	MSM	1	2	29		0	1	0	0	1	1	0	0	0	0	1	0	0	406	0	0		0	0				0	0	1	0			0	0	0	0		0	0	5410	14.8	181	28.8	0.75	27	0	1	0
1	MSM	1	2	28		0	1	0	0	0	0	1	0	0	0	1	0	0	66	0	1	1	0	0				1	0	1	1	Dizzy/Insomnia	66	1	0	0	0		0	0	7480	16	197	51.5	0.42	31	0	1	0
1	MSM	1	1	30	PJP	1	1	0	0	0	0	1	0	1	1	0	0	0	35	0	0		0	0				0	1	1	1	virologic failure	35	0	1	0	0		4	1	4450	12.8	216	26.1	0.48	19	0	1	0
1	MSM	1	1	23		0	1	0	0	1	1	0	0	1	1	0	0	0		0	0		0	0				0	0	0	0			0	0	0	0		0	0	7840	10.8	103	49
1	MSM	1	2	24		0	1	0	0	1	1	0	0	0	0	1	0	0	14	1	0		0	0				0	0	1	1	Skin rash to EFV	19	0	0	0	0		0	0	9630	15.9	296	40.7		20	0	1	0
1	MSM	1	1	42		0	1	0	0	1	1	0	0	1	0	0	0	0	35	0	0		0	0				0	1	1	1	NNRTI resistance	35	0	1	0	0		0	0	3990	14.2	156	42.9	0.62	16	0	1	0
1	MSM	1	1	25		0	1	0	0	1	1	0	0	1	1	0	0	0	97	0	0		0	0				0	1	1	1	Virologic failure	128	0	1	0	0		0	0	4040	13.9	214	21	0.63	18	0	1	0
1	MSM	1	2	47		0	1	0	0	1	1	0	0	0	0	1	0	0	112	0	1	1	0	0				1	0	1	1	Dizzy	112	0	0	0	0		0	0	1850	11.3	246	24		31	0	1	0
1	MSM	1	1	39	Amebia	0	1	0	0	1	1	0	0	1	1	0	0	0	14	0	0		0	0				0	0	1	0				1				64	1	5330	13.6	189	56.2
1	MSM	1	2	47		0	1	0	0	0	0	1	0	0	0	1	0	0	406	0	0		0	0				0	0	1	0			1	0		1		32	1	5160	14.7	194	63.8
1	MSM	1	1	20		0	1	0	0	1	1	0	0	1	1	0	0	0		0	0		0	0				0	0	0	0			0	1	0	0		0	0	5030	14.5	233	44.3
1	MSM	1	1	30		0	1	0	0	1	1	0	0	1	1	0	0	0		0	0		0	0				0	0	0	0			0	1	0	0		0	0	7010	15.9	168	35.2	1.17	22	0	1	0
1	MSM	1	2	41		0	1	0	0	0	0	1	0	0	0	1	0	0	542	0	0		0	0				0	0	1	0			0	1	1	0		16	1	6940	10.4	362	16.4	0.26	37	0	1	0
1	MSM	1	1	21	PJP	1	1	0	0	0	0	1	0	1	0	0	0	0	77	0	0		0	0				0	1	1	1	Virologic failure	79	0	1	1	0		8	1	6140	9.4	394	12.9	0.55
1	MSM	1	2	33		0	1	0	0	0	0	1	0	0	0	1	0	0	11	1	0		0	0				0	0	1	1	Skin rash to EFV	14	0	1	0	0		0	0	4510	14.7	284	46.1	0.47	22	0	1	0
1	Hetero	0	2	54	PJP	1	1	0	0	0	0	1	0	0	0	1	0	0	546	0	0		0	0				0	0	1	0			1	0	1	0		0	0	3840	17.2	124	31	1.26	136	2	0	0
1	MSM	1	2	49		0	1	0	0	0	0	1	0	0	0	1	0	0	399	0	0		0	0				0	0	1	0			0	1	0	0		0	0	5130	14.9	180	24.4	0.78	26	0	1	0
1	MSM	1	2	48		0	1	0	0	1	1	0	0	0	0	1	0	0	14	0	1	1	0	0				1	0	1	1	Dizzy	14	0	1	0	0		4	1	4880	14.6	199	43
1	MSM	1	2	28		0	1	0	0	1	1	0	0	0	0	1	0	0	377	0	0		0	0				0	0	1	0			0	1	0	0		32	1	6740	15.5	203	46
1	MSM	1	2	30		0	1	0	0	0	0	1	0	0	0	1	0	0	152	0	1	1	0	0				1	0	1	1	Dizzy/Insomnia	152	0	1	0	1		0	0	14890	13.7	489	17.8	0.35	13	0	1	0
1	MSM	1	2	29		0	1	0	0	0	0	1	0	0	0	1	0	0	350	0	0		0	0				0	0	1	0			0	1	0	0		0	0	4570	14.6	280	38.7	0.56	17	0	1	0
1	MSM	1	2	31		0	1	0	0	0	0	1	0	0	0	1	0	0	518	0	0		0	0				0	0	1	0			1	0	1	0		0	0	6660	14.7	214	48.1	0.5	31	0	1	0
1	MSM	1	2	31		0	1	0	0	1	1	0	0	0	0	1	0	0	54	0	0		0	1				0	0	1	1	Hepatitis	54						4	1	3850	15.6	217	32.2
1	MSM	1	2	24		0	1	0	0	1	1	0	0	0	0	1	0	0	12	0	0		1	0				1	0	1	0	GI upset		0	1	0	0		0	0	6380	16	206	31.7	0.86	21	0	1	0
1	MSM	1	1	32		0	1	0	0	1	1	0	0	1	1	0	0	0		0	0		0	0				0	0	0	0			0	1	1	0		0	0	4360	15.6	125	33.7	0.64	12	0	1	0
1	MSM	1	2	30		0	1	0	0	0	0	1	0	0	0	1	0	0	326	0	0		0	0				0	0	1	0			0	1	0	0		0	0	6590	15.1	177	34.1
1	MSM	1	2	26		0	1	0	0	0	0	1	0	0	0	1	0	0	498	0	0		0	0				0	0	1	0			0	1	0	0		0	0	6340	14.5	279	37.5	0.82	26	0	1	0
1	MSM	1	2	23		0	1	0	0	0	0	1	0	0	0	1	0	0		0	0		0	0				0	0	0	0			0	1	0	0		4	1	6550	15.1	213	37.1
1	MSM	1	1	22		0	1	0	0	0	0	1	0	1	1	0	0	0		0	0		0	0				0	0	0	0			0	1	0	0		1	0	6410	13.2	214	37	0.29	19	0	1	0
1	MSM	1	2	41		0	1	0	0	1	1	0	0	0	0	1	0	0	14	0	1	1	0	0				1	0	1	1	Dizzy	14	0	1	0	0		0	0	4580	15.1	271	45.4
1	MSM	1	2	28		0	1	0	0	0	0	1	0	0	0	1	0	0	28	0	1	1	0	0				1	0	1	1	Insomnia	35	0	1	1	0		0	0	5480	14.6	151	28.8	0.43	23	0	1	0
1	MSM	1	2	37		0	1	0	0	0	0	1	0	0	0	1	0	0	10	0	0		0	1				0	0	1	1	Hepatitis	10	0	0	0	0		0	0	4930	11.5	311	14.4
1	IDU	2	2	52		0	1	0	0	1	1	0	0	0	0	1	0	0	2	0	0		0	0		1		0	0	1	0	anemia/WBC									4900	9.6	77	11.2
1	MSM	1	2	34		0	1	0	0	0	0	1	0	0	0	1	0	0	9	1	0		0	0				0	0	1	1	Skin rash to EFV	15	0	1	0	0		0	0	12050	13.3	336	14.5	0.41
1	MSM	1	3	24		0	1	0	0	1	1	0	0	0	0	0	1	0	91	0	0		0	0		1		0	0	1	0	anemia/WBC		0	1	1	0		8	1	5150	11.8	204	50.5	0.46	37	0	1	0
1	MSM	1	1	33		0	1	0	0	1	1	0	0	1	1	0	0	0		0	0		0	0				0	0	0	0			0	1	0	0		0	0	3800	9.9	342	27
1	MSM	1	3	27		0	1	0	0	1	1	0	0	0	0	0	1	0		0	0		0	0				0	0	0	0			0	0	0	0		0	0	3920	15	186	41.1		22	0	1	0
1	MSM	1	3	34		0	1	0	0	1	1	0	0	0	0	0	1	0		0	0		0	0				0	0	0	0			0	0	0	1		0	0	5060	13.2	209	43.3	0.44	13	0	1	0
1	MSM	1	3	37		0	1	0	0	1	1	0	0	0	0	0	1	0		0	0		0	0				0	0	0	0			0	1	1	1		0	0	5290	13.6	224	37.1		24	0	1	0
1	MSM	1	2	31	PJP	1	1	0	0	0	0	1	0	0	0	1	0	0	11	1	0		0	0				0	0	1	1	Skin rash to EFV	14	0	1	0	0		0	0	4320	13.1	257	20.6	0.51	17	0	1	0
1	MSM	1	2	31	PJP	1	1	0	0	0	0	1	0	0	0	1	0	0	124	0	0		0	0				0	1	1	1	Virologic failure	112	0	1	1	0		0	0	8990	14.6	203	19.5
1	MSM	1	3	20		0	1	0	0	1	1	0	0	0	0	0	1	0		0	0		0	0				0	0	0	0			0	1	0	0		0	0	8460	15.3	233	34.8		21	0	1	0
1	MSM	1	1	31		0	1	0	0	0	0	1	0	1	1	0	0	0		0	0		0	0				0	0	0	0			0	1	0	0		0	0	9350	12.7	194	24.7
1	MSM	1	1	24		0	1	0	0	0	0	1	0	1	0	0	0	0	44	1	0		0	0				0	0	1	1	Skin rash	13	0	1	0	0		512	1	5230	14.8	184	34.8
1	MSM	1	2	38		0	1	0	0	0	0	1	0	0	0	1	0	0	5	0	0		0	0	1			0	0	1	0	Renal function abnormal		0	0	1	0		0	0	9600	10.5	321	11.3	0.26	41	1	0	1
1	MSM	1	2	37	PJP.gastric candia	1	1	0	0	0	0	1	0	0	0	1	0	0		0	0		0	0				0	0	0	0			0	1	1	0		1	0	2590	10.6	282	18.1	0.49	23	0	1	0
1	MSM	1	2	29		0	1	0	0	0	0	1	0	0	0	1	0	0	11	1	0		0	0				0	0	1	1	Skin rash to EFV	11	0	1	0	0		0	0	6850	15	242	37.7
1	MSM	1	2	50		0	1	0	0	0	0	1	0	0	0	1	0	0	469	0	0		0	0				0	0	1	0			1	0	0	0		0	0	5660	14.8	156	55.2
1	MSM	1	2	32		0	1	0	0	0	0	1	0	0	0	1	0	0		0	0		0	0				0	0	0	0			0	1	0	0		8	1	6770	11.2	308	23.6
1	MSM	1	3	28		0	1	0	0	1	1	0	0	0	0	0	1	0	9	0	1	1	0	0				1	0	1	1	Dizzy	9	0	1	0	0		0	0	3710	14.4	215	47.4	0.41	19	0	1	0
1	MSM	1	2	28		0	1	0	0	1	1	0	0	0	0	1	0	0	10	1	0		0	0				0	0	1	1	Skin rash to EFV	14	0	0	0	0		0	0	5060	16.3	268	26.3		16	0	1	0
1	MSM	1	3	23		0	1	0	0	1	1	0	0	0	0	0	1	0		0	0		0	0				0	0	0	0			0	1	0	0		0	0	6570	13.7	250	47.3
1	MSM	1	2	55		0	1	0	0	0	0	1	0	0	0	1	0	0	57	0	1	1	0	0				1	0	1	1	Dizzy/Insomnia	57	0	0	0	0		0	0	10730	8.4	308	4.3	0.86
1	MSM	1	3	30		0	1	0	0	1	1	0	0	0	0	0	1	0		0	0		0	0				0	0	0	0				0				0	0	4450	15.2	248	32.6	0.4	20	0	1	0
1	MSM	1	3	28	Neurosyphisis	1	1	0	0	1	1	0	0	0	0	0	1	0		0	0		0	0				0	0	0	0			0	1		0		64	1	5380	16.9	240	22.1
1	MSM	1	1	30		0	1	0	0	1	1	0	0	1	0	0	0	0	9	1	0		0	0			1	0	0	1	1	Skin rash to NVP	17	0	1	0	0		8	1	4190	14.2	210	46.6	0.47	18	0	1	0
1	MSM	1	3	26		0	1	0	0	1	1	0	0	0	0	0	1	0		0	0		0	0				0	0	0	0			0	0	0	0		0	0	5320	14.2	168	43
1	MSM	1	2	24		0	1	0	0	0	0	1	0	0	0	1	0	0	462	0	0		0	0				0	0	1	0			0	1	0	0		0	0	6950	14.8	246	40.4
1	MSM	1	1	30		0	1	0	0	1	1	0	0	1	1	0	0	0		0	0		0	0				0	0	0	0			0	0		0		0	0	6860	14.4	260	58.1
1	MSM	1	3	29		0	1	0	0	1	1	0	0	0	0	0	1	0	306	0	0		1	0				1	0	1	0	GI upset		0	1	0	0		16	1	5630	15.4	218	36.9		19	0	1	0
1	MSM	1	2	27		0	1	0	0	0	0	1	0	0	0	1	0	0	208	0	1	1	0	0				1	0	1	1	Dizzy/Insomnia	208	0	1	0	0		0	0	4460	13.2	237	43.9
1	MSM	1	2	34		0	1	0	0	0	0	1	0	0	0	1	0	0		0	0		0	0				0	0	0	0			0	1	0	0		1	0	6690	15.4	147	35.4		24	0	1	0
1	MSM	1	1	27		0	1	0	0	0	0	1	0	1	1	0	0	0	38	0	0		0	0				0	1	1	1	NNRTI resistance	41	0	0	0	1		0	0	5480	14.6	127	23.2	0.63	19	0	1	0
1	MSM	1	1	46		0	1	0	0	1	1	0	0	1	1	0	0	0	42	0	0		1	0				1	0	1	0	GI upset		0	1	0	0		0	0	5890	14.6	210	41.2
1	MSM	1	2	44	PJP	1	1	0	0	1	1	0	0	0	0	1	0	0	40	0	0		0	0				0	1	1	1	NNRTI,NRTI resistance	40	0	0	0	0		0	0	1960	8.3	94	45
1	MSM	1	2	36		0	1	0	0	1	1	0	0	0	0	1	0	0	26	0	0		0	1				0	0	1	1	Hepatitis	28	0	1	0	0		4	1	5800	13.4	269	30.5		21	0	1	0
1	MSM	1	1	46	candia	1	1	0	0	0	0	1	0	1	0	0	0	0	11	1	0		0	0				0	0	1	1	Skin rash	14	1	0	1	0		2	0	5040	13.6	212	29.4	0.37	17	0	1	0
1	MSM	1	3	37		0	1	0	0	1	1	0	0	0	0	0	1	0		0	0		0	0				0	0	0	0			0	1	0	0		0	0	5700	14.9	285	48.6	0.37	25	0	1	0
1	MSM	1	1	26		0	1	0	0	0	0	1	0	1	1	0	0	0		0	0		0	0				0	0	0	0			0	0	0	0		0	0	5220	14.3	220	38.1	0.62	17	0	1	0
1	MSM	1	1	46	PJP	1	1	0	0	1	1	0	0	1	1	0	0	0	14	0	0		0	0		1		0	0	1	0	anemia/WBC			1	1			2	0	11270	11.7	318	18.3
1	MSM	1	1	46		0	1	0	0	0	0	1	0	1	0	0	0	0	13	1	0		0	0				0	0	1	1	Skin rash to NVP	13	0	1	1	0		2	0	4350	14	208	25.3	0.42	21	0	1	0
1	MSM	1	2	31		0	1	0	0	0	0	1	0	0	0	1	0	0	266	0	0		0	0				0	0	1	0			0	1	1	0		0	0	4360	14.5	133	44
1	MSM	1	3	25		0	1	0	0	1	1	0	0	0	0	0	1	0		0	0		0	0				0	0	0	0			0	1	0	0		0	0	5840	15	240	24.8
1	Hetero	0	1	46		0	1	0	0	1	1	0	0	1	0	0	0	0	3	0	0		0	1				0	0	1	1	Hepatitis	3	0	1	0	0		0	0	12730	12.1	375	1.9	0.48	53	1	0	1
1	MSM	1	1	26		0	1	0	0	0	0	1	0	1	1	0	0	0		0	0		0	0				0	0	0	0			0	0	0	0		1	0	3550	15.6	54	37.7
1	MSM	1	2	30		0	1	1	1	0	0	0	0	0	0	1	0	0	9	1	0		0	0				0	0	1	1	Skin rash to EFV	10	0	1	0	0		0	0	5500	16	215	45	0.4	17	0	1	0
1	MSM	1	1	45	PJP	1	1	0	0	1	1	0	0	1	1	0	0	0	20	0	0		1	0				1	0	1	1	GI upset	20	0	0	0	0		0	0	11980	12.4	415	13.5
1	MSM	1	3	26		0	1	0	0	1	1	0	0	0	0	0	1	0		0	0		0	0				0	0	0	0			0	1	0	0		0	0	5100	15	320	37.6
1	MSM	1	1	33		0	1	0	0	1	1	0	0	1	1	0	0	0	14	0	0		1	0				1	0	1	0	GI upset		0	1	0	0		0	0	5570	16.7	153	28	0.91	24	0	1	0
1	MSM	1	2	31		0	1	0	0	1	1	0	0	0	0	1	0	0	16	1	0		0	0				0	0	1	1	Skin rash to EFV	21	0	1	0	0		0	0	4710	15.7	191	36.1	0.59	23	0	1	0
1	MSM	1	3	33		0	1	0	0	1	1	0	0	0	0	0	1	0		0	0		0	0				0	0	0	0			0	1	1	0		0	0	5740	11.5	286	44.4
1	MSM	1	1	31		0	1	0	0	1	1	0	0	1	1	0	0	0		0	0		0	0				0	0	0	0			0	1	0	0		0	0	8870	10.9	136	4.5
1	MSM	1	2	45	PJP	1	1	0	0	0	0	1	0	0	0	1	0	0	13	0	0		0	0				0	0	1	1	Skin rash	13	1	0	1	0		8	1	3240	12.3	197	21.3
1	MSM	1	1	28		0	1	0	0	0	0	1	0	1	0	0	0	0	24	1	0		0	0				0	0	1	1	Skin rash to NVP	24	0	1	0	0		0	0	3080	15.6	138	44
1	MSM	1	3	28		0	1	0	0	1	1	0	0	0	0	0	1	0		0	0		0	0				0	0	0	0			0	1	0	0		0	0	6230	12.6	216	23.1	0.41	28	0	1	0
1	MSM	1	1	37	PJP	1	1	0	0	0	0	1	0	1	1	0	0	0	25	0	0		0	0				0	1	1	1	Resistance	28	1	0	1	0		0	0	8240	10	410	22.6
0	Hetero	0	1	50		0	1	0	0	0	0	1	0	1	1	0	0	0		0	0		0	0				0	0	0	0			0	1	0	0		0	0	5070	12.1	300	29.2
1	MSM	1	3	25		0	1	0	0	1	1	0	0	0	0	0	1	0		0	0		0	0				0	0	0	0			0	1	0	0		0	0	6380	16.5	112	44.5	1.2	25	0	1	0
1	MSM	1	2	24		0	1	0	0	0	0	1	0	0	0	1	0	0		0	0		0	0				0	0	0	0			0	0	0	0		0	0	6110	14.3	188	52.4		18	0	1	0
1	MSM	1	1	32		0	1	0	0	0	0	1	0	1	0	0	0	0	8	0	0		0	0			1	0	0	1	1	Fever	14	0	1	0	0		0	0	6620	14.8	280	38
1	MSM	1	2	44	TB.PJP	1	1	0	0	0	0	1	0	0	0	1	0	0	57	0	0		0	0				0	1	1	1	Virologic failure	62	1	0	0	0		0	0	5750	11.2	220	22.3	0.62	58	1	0	1
1	Hetero	0	1	22		0	1	0	0	0	0	1	0	1	1	0	0	0		0	0		0	0				0	0	0	0			1	0	1	0		0	0	4400	16	178	30.8
1	MSM	1	3	33		0	1	0	0	1	1	0	0	0	0	0	1	0		0	0		0	0				0	0	0	0			0	0	0	0		0	0	7430	16.8	144	15.7
1	MSM	1	1	34		0	1	0	0	0	0	1	0	1	1	0	0	0	120	0	0		0	0				0	1	1	1	NNRTI 抗藥	136	1	0	0	0		0	0	5490	9.2	373	23
1	MSM	1	3	46		0	1	0	0	0	0	1	0	0	0	0	1	0		0	0		0	0				0	0	0	0			1	0	1	0		0	0	5290	15.6	126	48.5	0.58	108	2	0	0
1	MSM	1	2	25		0	1	0	0	0	0	1	0	0	0	1	0	0	432	0	0		0	0				0	0	1	0			0	1	1	0		256	1	7860	13.6	275	24.8	0.63	17	0	1	0
1	MSM	1	2	37		0	1	0	0	0	0	1	0	0	0	1	0	0	441	0	0		0	0				0	0	1	0			1	0	0	0		0	0	6460	15.4	262	48.6
1	MSM	1	2	39	TOXO	1	1	0	0	0	0	1	0	0	0	1	0	0		0	0		0	0				0	0	0	0			0	0	1	0		0	0	3980	11.4	230	26.9	0.24	38	0	1	0
1	MSM	1	3	29		0	1	0	0	1	1	0	0	0	0	0	1	0	63	0	1	1	1	0				1	0	1	1	Dizzy/Insomnia	63	0	1	0	0		0	0	4460	14.8	179	53
1	MSM	1	2	35		0	1	0	0	1	1	0	0	0	0	1	0	0	182	0	1	1	0	0				1	0	1	1	Dizzy/Insomnia	182	0	1	0	0		0	0	3830	15.7	249	40.5	0.3	23	0	1	0
1	MSM	1	2	27		0	1	0	0	0	0	1	0	0	0	1	0	0	245	0	0		0	0				0	0	1	0			0	1	0	0		0	0	9090	13.4	302	32.3
1	MSM	1	2	32		0	1	0	0	0	0	1	0	0	0	1	0	0		0	0		0	0				0	0	0	0			0	0	0	0		0	0	4490	15.5	164	40.3
1	MSM	1	2	76		0	1	0	0	0	0	1	0	0	0	1	0	0		0	0		0	0				0	0	0	0			0	1	1	0		64	1	5060	10.4	208	6.5
1	MSM	1	3	43	PJP.TB	1	1	0	0	1	1	0	0	0	0	0	1	0		0	0		0	0				0	0	0	0			0	1	0	0		0	0	4110	14.1	263	36	0.46	32	0	1	0
1	MSM	1	2	38		0	1	0	0	0	0	1	0	0	0	1	0	0	77	0	1		0	0				1	0	1	1	Depression	77	0	1	0	0		0	0	4770	14.8	202	36.3	0.58	33	0	1	0
1	MSM	1	3	40		0	1	0	0	1	1	0	0	0	0	0	1	0		0	0		0	0				0	0	0	0			0	1	1	0		0	0	6270	14.3	205	38.6	0.71	31	0	1	0
1	MSM	1	3	28		0	1	0	0	1	1	0	0	0	0	0	1	0		0	0		0	0				0	0	0	0			0	1	0	0		0	0	4010	15.1	190	47.6
1	MSM	1	1	28		0	1	0	0	1	1	0	0	1	0	0	0	0	14	1	0		0	0				0	0	1	1	Skin rash to NVP	14	0	1	0	0		0	0	3080	14.5	138	26.9	0.4
1	MSM	1	2	25		0	1	0	0	1	1	0	0	0	0	1	0	0	37	0	1	1	0	0				1	0	1	1	Dizzy/Insomnia	37	0	1	0	0		0	0	6300	14.3	176	40
1	MSM	1	2	35		0	1	0	0	0	0	1	0	0	0	1	0	0	413	0	0		0	0				0	0	1	0			0	1	0	0		8	1	10660	13.7	211	33.6	0.63	15	0	1	0
1	MSM	1	3	42		0	1	0	0	1	1	0	0	0	0	0	1	0		0	0		0	0				0	0	0	0			0	1	0	0		1	0	5490	15.7	153	42.8
1	MSM	1	2	23		0	1	0	0	1	1	0	0	0	0	1	0	0	186	0	1	1	1	0				1	0	1	1	Dizzy/Insomnia	194	0	0	0	0		0	0	4770	14.9	145	36	0.66	16	0	1	0
1	MSM	1	2	23		0	1	0	0	1	1	0	0	0	0	1	0	0	274	0	0		0	0				0	0	1	0			0	0	0	0		0	0	5210	15.2	151	27.6	0.9	22	0	1	0
1	MSM	1	2	28		0	1	0	0	1	1	0	0	0	0	1	0	0	209	0	1	1	0	0				1	0	1	1	Dizzy/Insomnia	209	0	1	0	0		0	0	8570	13.4	251	48	0.86	110	2	0	0
1	MSM	1	2	34		0	1	0	0	0	0	1	0	0	0	1	0	0	342	0	1	1	0	0				1	0	1	1	Dizzy/Insomnia	342	0	1	0	0		0	0	7010	14.1	194	49.8	0.48	23	0	1	0
1	MSM	1	3	35		0	1	0	0	1	1	0	0	0	0	0	1	0		0	0		0	0				0	0	0	0			0	1	0	0		0	0	4860	14.8	197	42.9
1	MSM	1	3	25		0	1	0	0	1	1	0	0	0	0	0	1	0		0	0		0	0				0	0	0	0			0	1	0	0		0	0	6020	13.4	218	32.9	0.48	16	0	1	0
1	MSM	1	3	25		0	1	0	0	1	1	0	0	0	0	0	1	0		0	0		0	0				0	0	0	0			0	0	0	0		0	0	6150	16.6	204	56.3	0.51	31	0	1	0
1	MSM	1	2	31		0	1	0	0	1	1	0	0	0	0	1	0	0	70	0	1	1	0	0				1	0	1	1	Dizzy/Insomnia	70	0	1	0	0		1	0	7390	15.2	228	37.2
1	MSM	1	2	26		0	1	0	0	1	1	0	0	0	0	1	0	0	29	0	1	1	0	0		1		1	0	1	1	Dizzy/Insomnia,anemia/WBC	32	0	0	0	0		0	0	3340	12.4	242	25.1	0.43	16	0	1	0
1	MSM	1	3	26		0	1	0	0	1	1	0	0	0	0	0	1	0		0	0		0	0				0	0	0	0			0	0	0	0		2	0	6450	16.5	354	45.4
1	MSM	1	3	32		0	1	0	0	1	1	0	0	0	0	0	1	0		0	0		0	0				0	0	0	0			0	1	0	0		0	0	7390	15.8	225	40.5
1	MSM	1	2	35		0	1	0	0	0	0	1	0	0	0	1	0	0	238	0	0		0	0				0	0	1	0			0	1	1	0		0	0	5290	15.5	190	28.4
1	MSM	1	2	60	NTM	1	1	0	0	0	0	1	0	0	0	1	0	0	29	0	0		0	0				0	1	1	1	NNRTI resistance	35	0	0	1	0		4	1	3090	10.7	155	15.5	0.34	44	1	0	1
1	MSM	1	3	47		0	1	0	0	1	1	0	0	0	0	0	1	0		0	0		0	0				0	0	0	0			0	1	0	0		128	1	7430	14.3	227	35.8
1	MSM	1	2	36		0	1	0	0	0	0	1	0	0	0	1	0	0	35	0	1	1	0	0				1	0	1	1	Dizzy/Insomnia	35	1	0	0	0		0	0	5700	15.4	193	29.8	0.65	47	1	0	1
1	MSM	1	3	24		0	1	0	0	1	1	0	0	0	0	0	1	0	20	0	1	1	1	0				1	0	1	1	CNS upset	20	0	0	0	0		0	0	6270	16	333	42.9	0.5	16	0	1	0
1	MSM	1	3	32		0	1	0	0	1	1	0	0	0	0	0	1	0		0	0		0	0				0	0	0	0			0	1	0	0		512	1	7790	13	279	22.5
1	MSM	1	3	45		0	1	0	0	1	1	0	0	0	0	0	1	0		0	0		0	0				0	0	0	0			0	1	0	0		0	0	4800	12.5	130	31.5		19	0	1	0
0	Hetero	0	1	60		0	1	0	0	1	1	0	0	1	0	0	0	0	28	0	0		0	0		1		0	1	1	1	anemia/WBC,Resistance	28	0	1	0	1		0	0	3490	13.1	154	40.4	0.61	16	0	1	0
1	MSM	1	1	28		0	1	0	0	1	1	0	0	1	1	0	0	0	27	0	0		0	1				0	0	1	1	Hepatitis	35	0	1	0	0		4	1	5700	14.7	253	41.2
0	IDU	2	1	38		0	1	0	0	0	0	1	0	1	1	0	0	0		0	0		0	0				0	0	0	0			0	1	1	1		0	0	1990	7.6	119	30
1	MSM	1	1	30		0	1	0	0	1	1	0	0	1	1	0	0	0	45	0	1		1	0				1	0	1	0	CNS upset		0	1	0	0		0	0	5040	16	244	25.4		23	0	1	0
1	MSM	1	1	30		0	1	0	0	0	0	1	0	1	1	0	0	0		0	0		0	0				0	0	0	0			0	1	0	0		0	0	7760	13.8	310	29.9
1	MSM	1	3	46		0	1	0	0	1	1	0	0	0	0	0	1	0		0	0		0	0				0	0	0	0						0		0	0	5880	14.5	270	25.3
1	MSM	1	1	33		0	1	0	0	0	0	1	0	1	1	0	0	0	119	0	0		0	0				0	1	1	1	Resistance	126	0	1	0	0		0	0	5990	14.6	186	42.6
1	MSM	1	1	37		0	1	0	0	1	1	0	0	1	0	0	0	0	14	1	0		0	0			1	0	0	1	1	Skin rash to NVP	14	0	1	0	0		0	0	7600	13.8	242	24.1		18	0	1	0
1	MSM	1	3	30		0	1	0	0	1	1	0	0	0	0	0	1	0		0	0		0	0				0	0	0	0			0	1	0	0		0	0	7890	16.2	218	56.7
1	MSM	1	2	24		0	1	0	0	0	0	1	0	0	0	1	0	0	210	0	0		0	0				0	0	1	0			0	0	0	0		8	1	5780	15.2	130	47.9		30	0	1	0
1	MSM	1	1	36	KS	1	1	0	0	0	0	1	0	1	0	0	0	0	105	0	0		0	0				0	1	1	1	Resistance	119	0	1	0	0		0	0	4180	14.3	268	35.2	0.53	24	0	1	0
1	MSM	1	2	29		0	1	0	0	0	0	1	0	0	0	1	0	0	210	0	0		0	0				0	0	1	0			0	0	0	0		0	0	5520	16.4	201	38.9	0.52	23	0	1	0
1	MSM	1	3	50		0	1	0	0	1	1	0	0	0	0	0	1	0	56	0	0		0	0				0	1	1	1	NNRTI resistance	56	0	1	0	1		0	0	5650	16.3	173	28.8	1.26	23	0	1	0
1	MSM	1	1	40		0	1	0	0	1	1	0	0	1	1	0	0	0	84	0	0		0	1	1			0	0	1	1	LFT	84	0	1	0	0		0	0	4130	14	222	37.3
1	MSM	1	3	23		0	1	0	0	1	1	0	0	0	0	0	1	0		0	0		0	0				0	0	0	0			0	1	0	0		0	0	4460	14.9	245	43.9
1	MSM	1	1	25		0	1	0	0	0	0	1	0	1	0	0	0	0	34	0	0		0	0				0	1	1	1	Resistance	35	0	1	0	0	0	0	0	5670	12.9	236	40	0.4	28	0	1	0
1	MSM	1	1	34		0	1	0	0	0	0	1	0	1	0	0	0	0	61	0	0		0	0				0	1	1	1	NNRTI resistance	61	0	1	0	0		4	1	5410	12.8	259	31.4	0.23	18	0	1	0
1	MSM	1	2	23		0	1	0	0	1	1	0	0	0	0	1	0	0	204	0	0		0	0				0	0	1	0			0	0	0	0		0	0	5730	17.2	177	32.1	0.58	21	0	1	0
1	MSM	1	3	20		0	1	0	0	1	1	0	0	0	0	0	1	0		0	0		0	0				0	0	0	0			0	0	0	0		16	1	6670	14.6	221	32.2	0.6	19	0	1	0
1	MSM	1	2	33		0	1	0	0	0	0	1	0	0	0	1	0	0	368	0	0		0	0				0	0	1	0			1	0	1	0		0	0	2950	13.6	130	22	0.78	25	0	1	0
1	MSM	1	1	47		0	1	1	1	0	0	0	0	1	1	0	0	0		0	0		0	0				0	0	0	0			0	0	1	0		2048	1	3250	4.8	235	29	0.36	18	0	1	0
1	MSM	1	2	41		0	1	0	0	0	0	1	0	0	0	1	0	0	10	1	0		0	0				0	0	1	1	Skin rash	15	1	0	0	0		1	0	3430	15.7	187	44.9		208	3	0	0
1	MSM	1	2	24		0	1	0	0	0	0	1	0	0	0	1	0	0	209	0	0		0	0				0	0	1	0			0	0	0	0		2	0	4120	16	232	34	0.43	19	0	1	0
1	MSM	1	1	29		0	1	0	0	0	0	1	0	1	1	0	0	0		0	0		0	0				0	0	0	0			0	1	0	0		0	0	6670	15.1	205	29
1	MSM	1	1	35		0	1	0	0	0	0	1	0	1	0	0	0	0	9	1	0		0	0			1	0	0	1	1	Skin rash	14	1	0	1	0		0	0	4110	15.1	44	31.4	1.21	93	2	0	0
1	MSM	1	1	25		0	1	0	0	1	1	0	0	1	1	0	0	0	175	0	0		0	0				0	0	1	1	Once daily dose	175	0	1	1	0		0	0	5220	14.9	143	43.3		24	0	1	0
1	MSM	1	2	32	PJP	1	1	0	0	1	1	0	0	0	0	1	0	0	28	0	0		0	0				0	0	1	1		28	0	1	0	0				9190	13.4	303	12.3
1	MSM	1	2	24		0	1	0	0	0	0	1	0	0	0	1	0	0	8	1	0		0	0				0	0	1	1	Skin rash	14	0	1	0	0		0	0	5810	14.5	262	43.5
1	MSM	1	2	37		0	1	0	0	0	0	1	0	0	0	1	0	0	14	1	0		0	0				0	0	1	1	Skin rash	16	0	1	0	0		256	1	9880	15.1	36	13.7		26	0	1	0
1	MSM	1	3	29		0	1	0	0	1	1	0	0	0	0	0	1	0		0	0		0	0				0	0	0	0			0	1		0		1024	1	5350	13	220	33.6
1	MSM	1	3	36		0	1	0	0	1	1	0	0	0	0	0	1	0		0	0		0	0				0	0	0	0			0	1	1	0		0	0	6250	14.5	279	43.2
1	MSM	1	3	38		0	1	0	0	1	1	0	0	0	0	0	1	0	112	0	0		0	0		1		0	0	1	1	anemia/WBC	112						0	0	4130	13.3	189	39
1	MSM	1	2	27		0	1	0	0	0	0	1	0	0	0	1	0	0	91	0	0		0	0	1			0	0	1	1	alopecia	91	0	0	0	0		0	0	3800	15.7	180	40.3		917	3	0	0
1	MSM	1	1	27		0	1	0	0	0	0	1	0	1	1	0	0	0		0	0		0	0				0	0	0	0			0	0	1	0		4	1	5810	14.5	192	44.2		17	0	1	0
1	IDU	2	3	42		0	1	1	1	0	0	0	0	0	0	0	1	0	36	0	0		0	0	1			0	0	1	0	IgA nephropathy		1	0	1	1		0	0	7670	9.4	50	20
1	MSM	1	2	38		0	1	0	0	0	0	1	0	0	0	1	0	0	98	0	0		0	0	1			1	0	1	1	Depression	98	0	1	0	0		0	0	4640	15.7	135	44
1	MSM	1	2	25		0	1	0	0	0	0	1	0	0	0	1	0	0	21	0	0		0	0				0	1	1	1	NNRTI resistance	21	0	1	0	0		8	1	5000	14.5	256	20.3
1	MSM	1	1	27		0	1	0	0	0	0	1	0	1	1	0	0	0	312	0	0		0	0				0	0	1	0			0	1	0	0		2	0	6100	13.7	256	36.6
1	MSM	1	2	36		0	1	0	0	0	0	1	0	0	0	1	0	0	133	0	0		0	0				0	0	1	0			1	0	1	0		0	0	8820	7.3	372	29
0	Hetero	0	3	39		0	1	0	0	1	1	0	0	0	0	0	1	0		0	0		0	0				0	0	0	0								0	0	3400	12.4	253	43.8
1	MSM	1	3	36		0	1	0	0	1	1	0	0	0	0	0	1	0		0	0		0	0				0	0	0	0			0	1	0	0		1	0	6050	14.7	175	30.9
1	MSM	1	2	54		0	1	0	0	0	0	1	0	0	0	1	0	0	35	0	0		0	0				0	1	1	1	NNRTI resistant	35	0	1	1		0	16	1	2090	9.9	100	37.8
1	MSM	1	2	22		0	1	0	0	0	0	1	0	0	0	1	0	0	140	0	0		0	0				0	0	1	0			0	1	0	0		0	0	4620	11.9	128	48.9
1	MSM	1	2	21		0	1	0	0	0	0	1	0	0	0	1	0	0	154	0	0		0	0				0	0	1	0			0	1	0	0		0	0	7480	14.7	190	70	0.49	17	0	1	0
1	MSM	1	3	21		0	1	0	0	1	1	0	0	0	0	0	1	0		0	0		0	0				0	0	0	0			0	1	0	0		0	0	6670	15.3	201	41.1
1	MSM	1	2	36		0	1	0	0	0	0	1	0	0	0	1	0	0	118	0	0		0	0				0	0	1	0			0	1	0	0		0	0	7630	16.5	394	28	0.66	19	0	1	0
1	MSM	1	2	33	預防性	0	1	0	0	0	0	1	0	0	0	1	0	0	133	0	0		0	0				0	0	1	0			0	1	0	0		0	0	6430	12	185	35.6	0.41	19	0	1	0
1	MSM	1	3	32		0	1	0	0	1	1	0	0	0	0	0	1	0	14	0	1		1	0				1	0	1	1	CNS upset	14	0	1	0	0		0	0	9600	14.2	482	32.8
1	MSM	1	2	55		0	1	0	0	0	0	1	0	0	0	1	0	0	16	0	0		0	0				0	1	1	1	NNRTI resistant	16	0	1	1	1		0	0	6220	15.6	143	46.5	0.8	35	0	1	0
0	Hetero	0	2	49		0	1	0	0	0	0	1	0	0	0	1	0	0	292	0	0		0	0				0	0	1	0			0	1	1	0		0	0	4570	14.4	269	42.7	0.51	16	0	1	0
1	IDU	2	2	39	TB	1	1	0	0	0	0	1	0	0	0	1	0	0	138	0	0		0	0				0	0	1	0			0	1	0	1		0	0	4040	12.5	188	11.6	0.46	17	0	1	0
1	MSM	1	2	33		0	1	0	0	0	0	1	0	0	0	1	0	0	154	0	0		0	0				0	0	1	0			0	1	0	0		0	0	5920	16.6	231	31.6	0.71	18	0	1	0
1	MSM	1	2	26		0	1	0	0	0	0	1	0	0	0	1	0	0	203	0	0		0	0				0	0	1	0			0	0	0	0		16	1	7690	14.8	252	22.2		23	0	1	0
1	MSM	1	2	32		0	1	0	0	0	0	1	0	0	0	1	0	0	119	0	0		0	0				0	0	1	0			0	1	0	0		0	0	9450	14.6	254	42.5
1	MSM	1	2	67	PJP	1	1	0	0	0	0	1	0	0	0	1	0	0		0	0		0	0				0	0	0	0			0	0	0	0		8	1	2670	12.8	51	30	0.63	165	3	0	0
1	MSM	1	2	29		0	1	0	0	0	0	1	0	0	0	1	0	0	112	0	0		0	0				0	0	1	0			0	1	0	0		0	0	5860	15	265	37.7	0.45	22	0	1	0
1	MSM	1	2	22		0	1	0	0	0	0	1	0	0	0	1	0	0	12	1	0		0	0				0	0	1	1	Skin rash	16	0	0	0	0		0	0	5020	15.8	251	44.4	1.55	18	0	1	0
1	MSM	1	2	35	PJP	1	1	0	0	0	0	1	0	0	0	1	0	0	280	0	0		0	0				0	0	1	0			1	0	1	0		0	0	2290	11.7	184	29.7	0.36	31	0	1	0
0	Hetero	0	2	61		0	1	0	0	0	0	1	0	0	0	1	0	0		0	0		0	0				0	0	0	0			0	1	0	0		0	0	3600	13.3	213	42.8	0.78	18	0	1	0
0	Hetero	0	3	34		0	1	0	0	1	1	0	0	0	0	0	1	0		0	0		0	0				0	0	0	0								0	0	5840	14.6	201	37.7		32	0	1	0
1	MSM	1	2	28	預防性	0	1	0	0	0	0	1	0	0	0	1	0	0	126	0	0		0	0				0	0	1	0			0	1	0	0		0	0	4550	14.4	181	21	1.01	31	0	1	0
1	MSM	1	2	31		0	1	0	0	0	0	1	0	0	0	1	0	0	91	0	0		0	0				0	0	1	0			0	1	1	0		0	0	4080	15.4	142	41.4	2.43	21	0	1	0
1	MSM	1	3	25		0	1	0	0	1	1	0	0	0	0	0	1	0	280	0	0		0	0				0	0	1	1	指甲變黑	280	0	0	0	0		0	0	3640	14	213	32.1
1	MSM	1	2	25	PJP	1	1	0	0	0	0	1	0	0	0	1	0	0	126	0	0		0	0				0	0	1	0			0	0	0	0		256	1	5420	14.2	194	31.5	0.58	67	1	0	1
1	MSM	1	2	29		0	1	0	0	0	0	1	0	0	0	1	0	0		0	0		0	0				0	0	0	0			0	1	0	0		0	0	4190	14.3	162	41.1	0.88	17	0	1	0
1	MSM	1	3	24		0	1	0	0	1	1	0	0	0	0	0	1	0		0	0		0	0				0	0	0	0			0	1	0	0		0	0	7990	13.9	226	40.4	0.75	26	0	1	0
1	MSM	1	1	22		0	1	0	0	0	0	1	0	1	1	0	0	0	35	0	0		0	0				0	1	1	1	Resistance	70	0	0	0	0		0	0	6820	16.7	175	42.4
1	MSM	1	3	29		0	1	0	0	1	1	0	0	0	0	0	1	0		0	0		0	0				0	0	0	0			0	1	0	0		0	0	6170	16.1	245	43.8	0.87	15	0	1	0
1	MSM	1	2	37	KS	1	1	0	0	0	0	1	0	0	0	1	0	0	81	0	0		0	0				0	0	1	0			0	1	0	0		0	0	8150	9.7	68	37.4	0.54	15	0	1	0
1	MSM	1	2	46		0	1	0	0	0	0	1	0	0	0	1	0	0	42	0	1	1	0	0				1	0	1	1	Dizzy/Insomnia	42	0	1	1	0		8	1	7360	15	244	28.7	0.55	17	0	1	0
1	MSM	1	2	35		0	1	0	0	0	0	1	0	0	0	1	0	0	119	0	0		0	0				0	0	1	0			0	1	1	0		4	1
1	Hetero	0	2	23		0	1	0	0	0	0	1	0	0	0	1	0	0	9	1	0		0	0				0	0	1	1	Skin rash	13	0	0	0	0		0	0	5090	13.9	200	53.4		18	0	1	0
1	MSM	1	2	28		0	1	0	0	1	1	0	0	0	0	1	0	0	12	0	1	1	1	0				1	1	1	1	GI upset,Dizzy/Insomnia,NNRTI resistance	12	0	1	0	0		32	1	2580	12.8	102	49.2	0.56	73	1	0	1
1	MSM	1	3	26		0	1	0	0	1	1	0	0	0	0	0	1	0		0	0		0	0				0	0	0	0			0	0	0	0		0	0	6760	11.9	177	45.6
1	MSM	1	2	34		0	1	0	0	0	0	1	0	0	0	1	0	0	70	0	0		0	0				0	0	1	0			1	0	1	0		128	1	3580	14.5	88	46.4	0.92	28	0	1	0
1	MSM	1	2	33		0	1	0	0	0	0	1	0	0	0	1	0	0	77	0	0		0	0				0	0	1	0			0	1	0	0		0	0	4370	14.1	168	26.3	0.47	19	0	1	0
1	MSM	1	1	29		0	1	0	0	1	1	0	0	1	1	0	0	0	114	0	0		0	0		1		0	0	1	0	anemia/WBC		0	1	0	0		16	1	5140	15	193	37	0.45	30	0	1	0
1	MSM	1	2	24	CMV CSF	1	1	0	0	0	0	1	0	0	0	1	0	0	9	1	0		0	0				0	0	0	0			0	1	0	0		1024	1	5040	10.8	207	23.8	0.44	41	1	0	1
1	MSM	1	2	26	PJP	1	1	0	0	1	1	0	0	0	0	1	0	0	25	0	0		0	1				0	0	1	1	Hepatitis	25	0	0	0	0		0	0	8920	11.2	327	8.9	0.26	43	1	0	1
1	MSM	1	2	30		0	1	0	0	1	1	0	0	0	0	1	0	0	14	1	0		0	0				0	0	1	1	Skin rash	14	0	1	0	0		0	0	5890	13.7	173	39.4
1	MSM	1	2	43	candidiasis	1	1	0	0	0	0	1	0	0	0	1	0	0	148	0	0		0	0				0	0	1	0			0	1	1	0		2	0	4120	14.1	154	40	0.67	30	0	1	0
1	MSM	1	2	37		0	1	0	0	0	0	1	0	0	0	1	0	0	8	1	0		0	0				1	0	1	1	Skin rash ,Suicide	8	0	1	0	0		0	0	6110	10.5	171	20.3	0.4	31	0	1	0
1	MSM	1	2	39	PJP	1	1	0	0	1	1	0	0	0	0	1	0	0		0	0		0	0				0	0	0	0			0	0	0	0		0	0	6680	8.6	253	6		25	0	1	0
1	MSM	1	1	36		0	1	0	0	0	0	1	0	1	1	0	0	0	42	0	0		0	0				0	1	1	1	Resistance	70	0	1	0	0		0	0	5210	13.4	169	44	0.42	24	0	1	0
1	MSM	1	3	26		0	1	0	0	1	1	0	0	0	0	0	1	0		0	0		0	0				0	0	0	0			0	0		0				6200	15.3	230	22.3
1	MSM	1	2	21		0	1	0	0	0	0	1	0	0	0	1	0	0	8	1	0		0	0				0	0	1	1	Skin rash	14	0	1	0	0		0	0	6920	15.9	103	58.7
1	MSM	1	2	28		0	1	0	0	0	0	1	0	0	0	1	0	0		0	0		0	0				0	0	0	0			0	1	1	0	0	0	0	7000	12	212	48.4	0.81	24	0	1	0
1	MSM	1	2	20		0	1	0	0	0	0	1	0	0	0	1	0	0	14	1	0		0	0				0	0	1	1	Skin rash	21	0	0	0	0		0	0	5330	15.5	186	37.9	0.96	26	0	1	0
1	MSM	1	2	30		0	1	0	0	0	0	1	0	0	0	1	0	0	209	0	0		0	0				0	0	1	0			0	1	0	0		0	0	4540	14.5	238	38.5
1	MSM	1	2	32		0	1	0	0	0	0	1	0	0	0	1	0	0		0	0		0	0				0	0	0	0			0	0	1	0		8	1	6300	15.7	209	51.4	0.98	28	0	1	0
1	MSM	1	2	31		0	1	0	0	1	1	0	0	0	0	1	0	0		0	0		0	0				0	0	0	0			0	1	1	0		0	0	7310	12.3	289	8.5
1	MSM	1	2	41	PJP,Ameba	1	1	0	0	0	0	1	0	0	0	1	0	0	201	0	0		0	0				0	0	1	0			0	1	0	0	1	0	0	10150	11.6	260	16.7
1	MSM	1	2	21		0	1	0	0	0	0	1	0	0	0	1	0	0	11	1	0		0	0				0	0	1	1	Skin rash	14	0	0	0	0		0	0	3930	16.5	244	42.5	0.79	18	0	1	0
1	MSM	1	2	31	預防性	0	1	0	0	1	1	0	0	0	0	1	0	0	11	1	0		0	0				0	0	1	1	Skin rash	12	0	0	0	0		0	0	7840	13.7	345	38.4	0.69	25	0	1	0
1	MSM	1	2	46	TB	1	1	0	0	1	1	0	0	0	0	1	0	0	9	1	0		0	0				0	0	1	1	Skin rash	9	0	1	1	0		1	0	3730	9.5	239	24.4	0.73	30	0	1	0
1	MSM	1	3	30		0	1	0	0	1	1	0	0	0	0	0	1	0	76	0	0		0	0		1		0	0	1	0	anemia/WBC		0	1	0	0		32	1	4520	14.7	244	42.7	1.37	332	3	0	0
1	MSM	1	1	29		0	1	0	0	0	0	1	0	1	1	0	0	0	287	0	0		0	0				0	0	1	0			0	1	0	0	0	0	0	5830	14.8	258	29.5
1	Hetero	0	3	67		0	1	0	0	1	1	0	0	0	0	0	1	0		0	0		0	0				0	0	0	0			0	1	1	0		0	0	7250	12.7	210	43
1	MSM	1	2	36		0	1	0	0	0	0	1	0	0	0	1	0	0	49	0	0		0	0				0	0	1	0			0	0	0	0		0	0	3820	13.7	239	38.5
1	MSM	1	3	34	預防性	0	1	0	0	1	1	0	0	0	0	0	1	0	35	0	0		0	0				0	1	1	1	Resistance	35	0	1	0	0		0	0	4830	14.3	155	35.6	0.44	16	0	1	0
1	MSM	1	3	33		0	1	0	0	1	1	0	0	0	0	0	1	0		0	0		0	0				0	0	0	0			0	0				128	1	5680	14.3	231	36.6
1	MSM	1	3	28		0	1	0	0	1	1	0	0	0	0	0	1	0		0	0		0	0				0	0	0	0			0	1				256	1	7600	15.6	201	25.7	0.51	31	0	1	0
1	MSM	1	2	34	預防性	0	1	0	0	1	1	0	0	0	0	1	0	0	25	0	0		0	0		1		0	0	1	0	anemia/WBC		0	1	0	0		16	1	5230	6.7	312	6		16	0	1	0
1	MSM	1	3	39	預防性	0	1	0	0	1	1	0	0	0	0	0	1	0	6	0	0		0	0		1		0	0	1	0	anemia/WBC		0	1	0	0				8660	14.8	341	15.5	0.59
1	MSM	1	2	34	PJP	1	1	0	0	1	1	0	0	0	0	1	0	0	28	0	0		1	0				1	0	1	0	Once daily dose		0	0	0	0		0	0	16500	10.8	345	3.5	0.65	49	1	0	1
0	Hetero	0	2	70		0	1	0	0	0	0	1	0	0	0	1	0	0	238	0	0		0	0				0	0	1	0			0	1	0	0		0	0	6780	13.6	247	45.6	0.78	18	0	1	0
1	MSM	1	2	31		0	1	0	0	1	1	0	0	0	0	1	0	0	26	0	0		0	0				0	0	1	0			0	0	0	0		8	1	5410	9	356	9
1	MSM	1	2	26		0	1	0	0	0	0	1	0	0	0	1	0	0	35	0	0		0	0				0	0	1	0			0	0	0	0		4	1	7920	15.3	187	48.1	0.95	27	0	1	0
1	MSM	1	2	28		0	1	0	0	0	0	1	0	0	0	1	0	0	35	0	0		0	0				0	0	1	0			0	0	0	0		4	1	7920	15.3	187	48.1	0.95	27	0	1	0
1	MSM	1	2	30		0	1	0	0	0	0	1	0	0	0	1	0	0	35	0	0		0	0				0	0	1	0			0	0	0	0		0	0	6690	16.3	197	40.5
1	MSM	1	2	16		0	1	0	0	0	0	1	0	0	0	1	0	0	17	0	0		0	0				0	0	1	0			0	1	0	0		0	0	2520	12.1	171	25		24	0	1	0
1	MSM	1	2	29	PJP	1	1	0	0	0	0	1	0	0	0	1	0	0	29	0	0		0	0				0	0	1	0			1	0	1	0		0	0	6880	13.9	241	22.4	0.64	44	1	0	1
1	MSM	1	2	34		0	0	0	0	0	0	1	1	0	0	1	0	0	14	0	0		0	0				0	0	1	0			0	1	1	0		0	0	6730	14	165	56.9	0.73	22	0	1	0
1	MSM	1	2	75	PJP	1	1	0	0	0	0	1	0	0	0	1	0	0		0	0		0	0				0	0	0	0			0	0	0	0		0	0	6350	10.7	118	5.4	0.3	44	1	0	1
1	MSM	1	1	30	預防性	0	1	0	0	0	0	1	0	1	0	0	0	0	22	0	0		0	0				0	1	1	1	Resistance	22	0	1	0	0		0	0	2700	11.5	219	45.9
1	MSM	1	1	26		0	1	0	0	0	0	1	0	1	1	0	0	0	203	0	0		0	0				0	0	1	0			0	0	0	0		0	0	3650	14.3	205	46	0.65	19	0	1	0
1	MSM	1	2	28		0	1	0	0	0	0	1	0	0	0	1	0	0	35	0	0		0	0				0	1	1	1	Resistance	35	1	0	1	0		0	0	5270	16	206	35.1	0.81	23	0	1	0
1	MSM	1	2	26		0	1	0	0	0	0	1	0	0	0	1	0	0	14	0	0		0	0				0	0	1	0			0	0	0	0		0	0	3450	14.7	200	58.1	0.69	12	0	1	0
1	MSM	1	1	36		0	1	0	0	0	0	1	0	1	1	0	0	0	97	0	0		0	0				0	1	1	1	Resistance	106	0	0	0	0		0	0	3850	12.8	179	27.8	0.44	26	0	1	0
1	Hetero	0	2	36	PJP	1	1	0	0	1	1	0	0	0	0	1	0	0	42	0	0		0	0		1		0	0	1	1	anemia/WBC	82	0	1	0	0		2	0	8330	10.4	356	8	0.29	60	1	0	1
1	MSM	1	2	44		0	1	0	0	1	1	0	0	0	0	1	0	0	119	0	0		0	0				0	0	1	0			0	1	1	0		0	0	6120	8.8	283	4	0.74
1	MSM	1	2	21		0	1	0	0	0	0	1	0	0	0	1	0	0	14	0	0		0	0				0	0	1	0				1				0	0	7260	16	224	27.1
1	MSM	1	2	38		0	0	0	0	0	0	1	1	0	0	1	0	0	283	0	0		0	0				0	0	1	1	Hyperlipidemia ,lipodystrophy	273	0	1				0	0	6600	14	233	35.9		23	0	1	0
1	MSM	1	2	38		0	1	0	0	1	1	0	0	0	0	1	0	0	212	0	0		0	0				0	0	1	0			0	0	1	0		4	1	6010	13.2	355	12.8
1	MSM	1	3	30		0	1	0	0	1	1	0	0	0	0	0	1	0		0	0		0	0				0	0	0	0			1	0	1	0		2	0	5050	15.2	309	38.6	0.55	31	0	1	0
1	MSM	1	2	27		0	1	0	0	0	0	1	0	0	0	1	0	0	27	0	0		0	0				0	1	1	1	Resistance	29		1				64	1	4650	10.5	147	45	0.29	28	0	1	0
1	MSM	1	3	30		0	1	0	0	1	1	0	0	0	0	0	1	0		0	0		0	0				0	0	0	0			0	0		0		0	0	5280	14.8	254	41.5
1	MSM	1	2	39		0	1	0	0	1	1	0	0	0	0	1	0	0	35	0	0		1	0				1	0	1	0	GI upset			1		0		128	1	7720	15.1	207	36.5		21	0	1	0
1	MSM	1	2	34		0	1	0	0	0	0	1	0	0	0	1	0	0	203	0	0		0	0				0	0	1	0			0	0	0	0	1	0	0	5240	16.1	183	41.2	0.76	22	0	1	0
1	MSM	1	2	23		0	1	0	0	0	0	1	0	0	0	1	0	0	203	0	0		0	0				0	0	1	0			1	0	0	0	0	0	0	7590	16.1	217	36.4		24	0	1	0
1	MSM	1	2	33		0	1	0	0	0	0	1	0	0	0	1	0	0	14	0	0		0	0				0	0	1	0			0	1	1	0		0	0	6640	15.3	229	54.3
1	MSM	1	3	31		0	1	0	0	1	1	0	0	0	0	0	1	0		0	0		0	0				0	0	0	0								4	1	1490	14	285	67
1	MSM	1	2	26		0	1	0	0	1	1	0	0	0	0	1	0	0	28	1	0		0	0				0	0	1	1	Skin rash	28	0	0		0		128	1	5990	15.8	238	38.4		18	0	1	0
1	MSM	1	3	31		0	1	0	0	1	1	0	0	0	0	0	1	0		0	0		0	0				0	0	0	0			0	1	0	0		0	0	5140	12.1	340	19.6		20	0	1	0
1	MSM	1	1	36	PJP	1	1	0	0	1	1	0	0	1	1	0	0	0		0	0		0	0				0	0	0	0			0		0	0				7770	12.7	301	6.7
1	MSM	1	2	45	KS	1	1	0	0	1	1	0	0	0	0	1	0	0	1	0	1	1	0	0				1	0	1	1	Dizzy/Insomnia	1	0	1	0	0		4	1	1810	7.8	54	3.3
1	MSM	1	2	38		0	1	1	1	0	0	0	0	0	0	1	0	0		0	0		0	0				0	0	0	0			0					0	0	6140	14.3	236	35.2
1	MSM	1	2	25		0	1	0	0	0	0	1	0	0	0	1	0	0	14	0	0		0	0				0	0	1	0			0	0	0	0		1	0	4850	17	185	47.8	0.78	20	0	1	0
1	MSM	1	2	46		0	1	1	1	0	0	0	0	0	0	1	0	0	21	0	1	1	0	0				1	0	1	1	CNS upset	14		0	0	0		0	0	6220	7	181	25	0.19
1	MSM	1	1	25		0	1	0	0	0	0	1	0	1	0	0	0	0	15	1	0		0	0			1	0	0	1	1	Skin rash	10	0	1	1	0		2	0	6150	15.4	239	38.5	0.6	21	0	1	0
1	MSM	1	3	40		0	1	0	0	0	0	1	0	0	0	0	1	0	14	0	0		0	0				0	0	1	1	CDC reject prescription	14	1	0				2	0	6310	12.6	222	29.6
1	MSM	1	2	30		0	1	0	0	0	0	1	0	0	0	1	0	0	21	0	0		0	0				0	0	1	0			0	1	0	0		0	0	4210	16.1	192	39	0.61	17	0	1	0
1	MSM	1	2	27		0	0	0	0	0	0	1	1	0	0	1	0	0	11	1	0		0	0				0	0	1	1	Skin rash	35		0	0			4	1	3840	15.6	170	53.3
1	MSM	1	2	36		0	1	0	0	0	0	1	0	0	0	1	0	0	100	0	0		0	0				0	0	1	0			0	0		0		0	0	5000	9.3	410	30.6	0.57	58	1	0	1
1	MSM	1	3	29		0	1	0	0	0	0	1	0	0	0	0	1	0	168	0	0		0	0				0	0	1	0			0	1	0	0		0	0	8680	15.6	270	57.6
1	MSM	1	2	22		0	1	0	0	0	0	1	0	0	0	1	0	0	24	0	0		0	0				0	1	1	1	NNRTI resistance	35	0	0	0	0		4	1	5900	14	179	44.4
1	MSM	1	2	50		0	1	0	0	0	0	1	0	0	0	1	0	0	7	1	0		0	0				0	0	1	1	Skin rash	14	0	1	1	0		0	0	5720	15.9	184	38.5		16	0	1	0
1	MSM	1	2	21		0	1	0	0	0	0	1	0	0	0	1	0	0	14	0	0		0	0				0	0	1	0			0	0	0	0		0	0	2520	12.9	137	32.1	0.55	35	0	1	0
1	MSM	1	2	24		0	1	0	0	0	0	1	0	0	0	1	0	0	14	0	0		0	0				0	0	1	0			0	0	1	0		0	0	7790	15.2	254	19.6	0.56	13	0	1	0
1	MSM	1	2	48		0	1	0	0	1	1	0	0	0	0	1	0	0	77	0	0		0	0		1		0	0	1	0	anemia/WBC							1024	1	6650	14.3	206	48.4	0.76	30	0	1	0
1	MSM	1	2	28		0	1	0	0	0	0	1	0	0	0	1	0	0	14	0	0		0	0				0	0	1	0			0	0	0	0		0	0	5330	16.2	192	42.4
1	MSM	1	3	34		0	1	0	0	1	1	0	0	0	0	0	1	0		0	0		0	0				0	0	0	0			0	1	0	0				4610	12.5	132	53.3
1	MSM	1	2	25		0	1	0	0	0	0	1	0	0	0	1	0	0	14	0	0		0	0				0	0	1	0			0	0	0	0		2	0	6540	13.7	253	37.1	0.63	16	0	1	0
1	MSM	1	2	30		0	1	0	0	0	0	1	0	0	0	1	0	0	14	0	0		0	0				0	0	1	0			0	1	0	0		0	0	5100	14.9	250	37.6	0.63	18	0	1	0
1	MSM	1	2	29		0	1	0	0	0	0	1	0	0	0	1	0	0	14	0	0		0	0				0	0	1	0			0	1				2	0	3880	13.6	141	47.2
1	MSM	1	2	22		0	1	0	0	1	1	0	0	0	0	1	0	0	156	0	0		0	0				0	1	1	1	Resistance	156	0	0	0	0		0	0	7420	12.4	300	16.3	0.7	16	0	1	0
1	MSM	1	2	31		0	1	0	0	0	0	1	0	0	0	1	0	0	14	0	0		0	0				0	0	1	0			0	1	1	0		128	1	5460	13.2	246	19.8	0.28	20	0	1	0
1	MSM	1	2	31	PJP,candidiasis	1	1	1	1	0	0	0	0	0	0	1	0	0	13	0	0		0	0				0	0	1	0			0	1	0	0		0	0	10590	12.2	297	22.7	0.38	29	0	1	0
1	MSM	1	3	42		0	1	0	0	1	1	0	0	0	0	0	1	0		0	0		0	0				0	0	0	0			0	1	0	0		64	1	11720	10.8	331	20.6
1	MSM	1	2	43		0	0	0	0	0	0	1	1	0	0	1	0	0		0	0		0	0				0	0	0	0			0	0	0	0		0	0	3110	13.5	105	57.7
1	MSM	1	2	47	PJP	1	1	0	0	0	0	1	0	0	0	1	0	0	9	0	0		0	0				0	0	1	0			0	0	0	0		0	0	7370	9.2	265	2.8
1	MSM	1	2	26		0	1	1	1	0	0	0	0	0	0	1	0	0		0	0		0	0				0	0	0	0			0	1	0	0	0	0	0	6300	14.9	231	31.3	0.58	18	0	1	0
1	MSM	1	2	32		0	1	0	0	0	0	1	0	0	0	1	0	0	62	0	0		0	0				0	0	1	0			0	1	0	0		0	0	7090	16	188	46.3	0.57	40	1	0	1
1	MSM	1	2	31		0	1	0	0	0	0	1	0	0	0	1	0	0	14	0	0		0	0				0	0	1	0			0	1	0	0		0	0	5910	15.7	200	25.4	0.76	27	0	1	0
1	MSM	1	2	29		0	0	0	0	0	0	1	1	0	0	1	0	0		0	0		0	0				0	0	0	0										5170	15	223	45.6
1	MSM	1	3	46		0	1	0	0	1	1	0	0	0	0	0	1	0	163	0	1		0	0				1	0	1	1	CNS upset	163	0	1		0		64	1	5390	14.2	223	31.4
1	MSM	1	1	19	PJP	1	1	0	0	1	1	0	0	1	0	0	0	0		0	0		0	0				0	0	0	0			0	0	0	0				4440	13.6	262	23.4	0.45	18	0	1	0
1	MSM	1	3	24		0	1	0	0	1	1	0	0	0	0	0	1	0		0	0		0	0				0	0	0	0			0	0				0	0	8580	14.4	221	29.7	0.51	13	0	1	0
1	MSM	1	2	30		0	0	0	0	0	0	1	1	0	0	1	0	0		0	0		0	0				0	0	0	0										5670	10.6	227	42.3	1.09	15	0	1	0
1	MSM	1	2	46		0	1	0	0	0	0	1	0	0	0	1	0	0	12	0	0		0	0				0	0	1	0				1	0			0	0	9100	10.1	150	42.7	0.38	24	0	1	0
1	MSM	1	2	34	KS	1	1	0	0	1	1	0	0	0	0	1	0	0	2	0	0		0	0		1		0	0	1	0	anemia/WBC		0	0	0	0		0	0	4210	9.6	240	20.2	0.26
1	MSM	1	2	40		0	1	0	0	0	0	1	0	0	0	1	0	0	28	0	0		0	0				0	0	1	0			0	1	1	0		8	1	3290	13.5	195	31.3	0.6	36	0	1	0
1	MSM	1	2	37	PJP	1	1	0	0	1	1	0	0	0	0	1	0	0	141	0	0		0	0				0	0	1	0			0	1	0	0		0	0	7230	10.8	195	4.1	0.27
1	MSM	1	2	22		0	1	0	0	0	0	1	0	0	0	1	0	0	19	0	0		0	0				0	0	1	0			0	1	0	0				5400	14.9	200	50.5	0.46	14	0	1	0
1	MSM	1	2	43	Lymphoma	1	1	0	0	0	0	1	0	0	0	1	0	0	133	0	0		0	0				0	0	1	0			0	1	0	0		0	0	2400	8.8	268	34.2	0.89	27	0	1	0
1	MSM	1	1	43		0	1	0	0	1	1	0	0	1	1	0	0	0		0	0		0	0				0	0	0	0			0	0	0	0	0	128	1	10900	13.6	326	11.6		19	0	1	0
1	MSM	1	2	24		0	1	0	0	0	0	1	0	0	0	1	0	0	10	0	0		0	0				0	0	1	0			0	0	0	0		32	1	7920	15.5	219	28.4	0.74	21	0	1	0
1	MSM	1	2	59	PJP	1	1	0	0	1	1	0	0	0	0	1	0	0	9	1	0		0	1		1		0	0	1	1	Skin rash ,Hepatitis ,anemia/WBC	9	0			0		0	0	14130	13.7	265	4.5	0.28
1	MSM	1	3	29		0	1	0	0	1	1	0	0	0	0	0	1	0	42	0	0	1	1	0		1		1	0	1	0	GI upset,Dizzy/Insomnia,anemia/WBC		0	1	0	1		0	0	4220	16	160	43.4	0.82	39	1	0	1
1	MSM	1	2	33		0	1	0	0	0	0	1	0	0	0	1	0	0	21	0	0		0	0				0	0	1	0			0	1	0	0		256	1	4760	15.9	175	50.5
1	MSM	1	2	25		0	1	0	0	0	0	1	0	0	0	1	0	0	11	1	0		0	0				0	0	1	1	Skin rash	14	0	1	0	0		0	0	7100	11.5	234	17.3	0.36
1	MSM	1	2	44	PJP	1	1	0	0	0	0	1	0	0	0	1	0	0	9	0	0		0	0			1	0	0	1	1	Fever	9	0	0	1	0		0	0	8030	11	175	3.9	0.62
1	MSM	1	3	20		0	1	0	0	1	1	0	0	0	0	0	1	0		0	0		0	0				0	0	0	0										3890	14.3	268	39.6
1	MSM	1	2	56		0	1	0	0	1	1	0	0	0	0	1	0	0		0	0		0	0				0	0	0	0			0	1		1		0	0	8790	13	218	17.2	0.38	21	0	1	0
1	MSM	1	3	35		0	1	0	0	0	0	1	0	0	0	0	1	0	175	0	0		0	0				0	0	1	0			0	1	0	0		0	0	11360	16.1	179	19.1	0.86	45	1	0	1
0	Hetero	0	2	35		0	0	0	0	0	0	1	1	0	0	1	0	0		0	0		0	0				0	0	0	0			1	0	0	0		0	0	5540	10.9	266	38.8	0.3	111	2	0	0
1	MSM	1	2	34		0	1	0	0	0	0	1	0	0	0	1	0	0	14	1	0		0	0				0	0	1	1	Skin rash	14	0	1	1	0	0	0	0	5050	14.2	224	61.5		37	0	1	0
1	MSM	1	3	21		0	1	0	0	1	1	0	0	0	0	0	1	0		0	0		0	0				0	0	0	0			0	1				16	1	7870	14.7	259	41.7	0.36	20	0	1	0
1	MSM	1	2	33		0	1	0	0	0	0	1	0	0	0	1	0	0	19	0	0		0	0				0	0	1	0			0			0		4	1	7840	15.5	205	22.3	1.34	17	0	1	0
1	MSM	1	2	41		0	0	0	0	0	0	1	1	0	0	1	0	0		0	0		0	0				0	0	0	0			0	0	0	0		0	0	5530	13.6	136	35.8		21	0	1	0
1	MSM	1	2	25		0	0	0	0	0	0	1	1	0	0	1	0	0	98	0	1	1	0	0				1	0	1	1	Dizzy/Insomnia,CNS upset	98	0	0	0	1		256	1	9540	13	348	25.1		19	0	1	0
1	MSM	1	2	25		0	1	0	0	0	0	1	0	0	0	1	0	0	81	0	1	1	0	0				1	0	1	1	Depression	81	0	1	0	0		32	1	4830	13.5	138	47
1	MSM	1	3	25		0	1	0	0	1	1	0	0	0	0	0	1	0		0	0		0	0				0	0	0	0			0	0	0	0		0	0	4570	11.5	175	42
1	MSM	1	2	26		0	1	0	0	0	0	1	0	0	0	1	0	0	14	0	0		0	0				0	0	1	0			0	1	0	0		0	0	4150	14.5	241	46.7
1	MSM	1	1	26		0	1	0	0	0	0	1	0	1	0	0	0	0	10	1	0		0	0			1	0	0	1	1	Skin rash	12	0	0	0	0		0	0	3070	15.8	247	31.6	0.71	15	0	1	0
1	MSM	1	2	30	PJP	1	1	0	0	0	0	1	0	0	0	1	0	0	94	0	0		0	0				0	0	1	0			0	1	0	0	0	0	0	12000	12.5	380	3.3	0.35
1	MSM	1	2	28		0	1	0	0	0	0	1	0	0	0	1	0	0	14	0	0		0	0				0	0	1	0			0	1	1	0		0	0	7140	15.9	162	50.5		22	0	1	0
1	MSM	1	2	29		0	1	0	0	0	0	1	0	0	0	1	0	0	14	0	0		0	0				0	0	1	0			0	1	0	0	1	0	0	4210	15.9	282	26.8	0.56	18	0	1	0
1	MSM	1	3	28	Amebia	0	1	0	0	1	1	0	0	0	0	0	1	0		0	0		0	0				0	0	0	0			0	1	0	0		16	1	7590	16.7	230	35.6
1	MSM	1	2	43		0	1	0	0	0	0	1	0	0	0	1	0	0	14	0	0		0	0				0	0	1	0			0	0	0	0		0	0	7840	16.7	260	26.3	0.58	22	0	1	0
1	MSM	1	2	26		0	1	0	0	0	0	1	0	0	0	1	0	0	10	1	0		0	0				0	0	1	1	Skin rash	14	0	0	0	0		0	0	5460	16.8	164	32.2	0.64	15	0	1	0
1	MSM	1	2	22		0	1	0	0	0	0	1	0	0	0	1	0	0	61	0	0		0	0	1			0	0	1	0	alopecia		0	0	0	0		0	0	6210	13.2	206	47	0.58	55	1	0	1
1	MSM	1	2	23		0	0	0	0	0	0	1	1	0	0	1	0	0		0	0		0	0				0	0	0	0			0	1	0	0		0	0	6620	14.3	185	31.9
1	MSM	1	2	34		0	1	0	0	0	0	1	0	0	0	1	0	0	12	1	0		0	0				0	0	1	1	Skin rash	16	0	1	0	0		0	0	5020	15.6	261	59.2
1	MSM	1	2	28		0	1	0	0	0	0	1	0	0	0	1	0	0	14	0	0		0	0				0	0	1	0			0	0	0	0		0	0	5270	14.5	247	50.5	0.52	31	0	1	0
1	MSM	1	2	27		0	1	0	0	0	0	1	0	0	0	1	0	0	12	0	0		0	0				0	0	1	0			0	1	0	0		0	0	7010	15.7	108	45.4	0.58	27	0	1	0
1	MSM	1	3	24		0	1	0	0	1	1	0	0	0	0	0	1	0		0	0		0	0				0	0	0	0			0	1		1		512	1	10760	12	273	23.8
1	MSM	1	2	25		0	0	0	0	0	0	1	1	0	0	1	0	0		0	0		0	0				0	0	0	0			0	1	0	0		0	0	5980	14.5	255	32.8
1	MSM	1	1	37	candisis	1	1	1	1	0	0	0	0	1	1	0	0	0		0	0		0	0				0	0	0	0			0	1		0				4330	8.5	346	13.3	0.37
1	MSM	1	2	20		0	1	0	0	0	0	1	0	0	0	1	0	0	61	0	0		0	0				0	0	1	0			0	0	0	0		0	0	5730	15.7	270	29.3	0.41	20	0	1	0
1	MSM	1	2	49		0	1	0	0	0	0	1	0	0	0	1	0	0	91	0	0		0	0				0	0	1	0			0	1	1	0		0	0	7840	15.4	189	41.3		19	0	1	0
1	MSM	1	2	48	Toxoplasmosis,candidiasis	1	1	0	0	0	0	1	0	0	0	1	0	0		0	0		0	0				0	0	0	0				1						20260	9.8	119	2	2.13	48	1	0	1
1	MSM	1	2	48		0	0	0	0	0	0	1	1	0	0	1	0	0		0	0		0	0				0	0	0	0			0	0	0	0		0	0	5430	14.6	190	36.3		24	0	1	0
1	MSM	1	2	22		0	1	0	0	0	0	1	0	0	0	1	0	0		0	0		0	0				0	0	0	0			0	1	0	0		2048	1	6810	15.5	290	24.4	0.36	15	0	1	0
1	MSM	1	2	28		0	1	0	0	0	0	1	0	0	0	1	0	0	16	0	0		0	0				0	0	1	0			0	1	0	0		2	0	3500	15.1	195	54.3	1.76	22	0	1	0
1	MSM	1	2	29		0	1	0	0	0	0	1	0	0	0	1	0	0	14	0	0		0	0				0	0	1	0			0	1	0	0		8	1	5820	14.9	216	43.1		30	0	1	0
1	MSM	1	3	36		0	1	0	0	1	1	0	0	0	0	0	1	0	217	0	0		1	0				1	0	1	0	GI upset,headache		0	0	1	0		1	0	7060	14.1	286	33.7	0.46	32	0	1	0
1	MSM	1	2	27		0	1	0	0	0	0	1	0	0	0	1	0	0	15	1	0		0	1				0	0	1	1	Skin rash ,Hepatitis	21	0	1	0	0		2	0	3880	13.3	101	33.8	0.66	64	1	0	1
1	MSM	1	2	32		0	1	0	0	0	0	1	0	0	0	1	0	0	14	0	0		0	0				0	0	1	0			0	0	0	0		32	1	6990	15.2	323	17.3
1	MSM	1	2	25		0	1	0	0	0	0	1	0	0	0	1	0	0	28	0	0		0	0				0	1	1	1	Resistance	28	0	1	0	0		4	1	7960	15.1	272	30.8	0.31	22	0	1	0
1	MSM	1	1	23		0	1	0	0	0	0	1	0	1	0	0	0	0	10	1	0		0	0			1	0	0	1	1	Skin rash	13	0	1	1	0		32	1	4610	15.4	175	29.7	0.81	41	1	0	1
1	MSM	1	2	46		0	1	0	0	0	0	1	0	0	0	1	0	0		0	0		0	0				0	0	0	0			0	1	1	0				5940	13.6	233	46	0.54	33	0	1	0
1	MSM	1	2	35		0	1	0	0	0	0	1	0	0	0	1	0	0	42	0	0		0	0				0	0	1	0			0	1	0	0		0	0	4740	14.3	131	42		34	0	1	0
1	MSM	1	2	27		0	1	0	0	0	0	1	0	0	0	1	0	0	11	1	0		0	0				0	0	1	1	Skin rash	14	0	0	0	0		0	0	5300	13.8	157	31.1	0.7	19	0	1	0
1	MSM	1	2	23		0	1	0	0	0	0	1	0	0	0	1	0	0	14	0	0		0	0				0	0	1	0			0	0	0	0		0	0	5040	15.2	185	31.9	0.63	36	0	1	0
1	MSM	1	2	28		0	1	0	0	1	1	0	0	0	0	1	0	0	28	0	0		1	0				1	0	1	0	GI upset		0	1		0		0	0	4470	14.9	199	33.3
1	MSM	1	1	25		0	1	0	0	1	1	0	0	1	1	0	0	0		0	0		0	0				0	0	0	0			0	0		0		128	1	5510	12.9	353	30.3
1	MSM	1	2	23		0	1	0	0	1	1	0	0	0	0	1	0	0		0	0		0	0				0	0	0	0			0	1		0		0	0	3840	11.2	74	16.2
1	MSM	1	3	42		0	1	0	0	1	1	0	0	0	0	0	1	0		0	0		0	0				0	0	0	0										6860	16.6	184	26.1		49	1	0	1
1	MSM	1	2	33		0	0	0	0	0	0	1	1	0	0	1	0	0		0	0		0	0				0	0	0	0			1	0				256	1	3610	11	175	38.2	0.35	32	0	1	0
1	MSM	1	1	33		0	1	0	0	0	0	1	0	1	1	0	0	0	35	0	0		0	1				0	0	1	1	Hepatitis	42	1	1	1	0		0	0	2550	12.5	109	24.3	0.66	22	0	1	0
1	MSM	1	2	42		0	1	0	0	0	0	1	0	0	0	1	0	0	14	0	0		0	0				0	0	1	0			0	0		0		0	0	9190	15.3	225	52.5
1	MSM	1	2	27		0	1	0	0	0	0	1	0	0	0	1	0	0		0	0		0	0				0	0	0	0			0	1	0	1		0	0	8880	14.4	231	30.3
1	MSM	1	2	31		0	1	0	0	0	0	1	0	0	0	1	0	0	14	0	0		0	0				0	0	1	0			0	0	0	0		0	0	8270	14.9	193	61.2
1	MSM	1	1	42		0	1	0	0	0	0	1	0	1	1	0	0	0	104	0	0		0	0				0	0	1	0			1	0	1	0		0	0
1	MSM	1	2	20		0	1	0	0	0	0	1	0	0	0	1	0	0	22	0	0		0	0				0	0	1	0			0	1	1	0				1980	12.9	70	44.9		75	1	0	1
1	MSM	1	2	33		0	1	0	0	0	0	1	0	0	0	1	0	0	51	0	0		0	0				0	0	1	0			0	1	0	0		512	1	6910	14.5	339	34.4
1	MSM	1	2	25		0	0	0	0	0	0	1	1	0	0	1	0	0		0	0		0	0				0	0	0	0			0	1	0	0		0	0	6740	15.3	188	45.3	0.38	18	0	1	0
1	MSM	1	2	29		0	1	0	0	0	0	1	0	0	0	1	0	0	14	0	0		0	0				0	0	1	0			0	1	0	0		0	0	2800	8.7	23	44
1	MSM	1	2	39		0	1	0	0	0	0	1	0	0	0	1	0	0		0	1	1	0	0				1	0	1	1	Dizzy/Insomnia	14	1	0		0		8	1	8170	14.3	300	56
1	MSM	1	2	47		0	1	0	0	0	0	1	0	0	0	1	0	0	63	0	0		0	0				0	0	1	0			0	1	1	0		0	0	3730	14.7	246	47	0.6	31	0	1	0
1	MSM	1	2	31		0	1	0	0	0	0	1	0	0	0	1	0	0	13	1	0		0	0				0	0	1	1	Skin rash	21	0	1						6060	15	316	50	0.93	17	0	1	0
1	MSM	1	3	49	Amebiasis	0	1	0	0	0	0	1	0	0	0	0	1	0	28	0	0		0	0				0	0	1	0			1			0		1	0	5200	15.1	130	41	0.68	76	1	0	1
1	MSM	1	1	34		0	1	0	0	0	0	1	0	1	1	0	0	0	35	0	0		0	0				0	0	1	0			1	0	1	0		0	0	4510	13.7	145	31		21	0	1	0
1	MSM	1	2	33		0	1	0	0	0	0	1	0	0	0	1	0	0	14	0	0		0	0				0	0	1	0			0	1	0	0		4	1	5870	14.4	286	31.3	0.47
1	MSM	1	2	41	PJP	1	1	0	0	0	0	1	0	0	0	1	0	0	24	0	0		0	0				0	0	1	0			0	1	1	0		0	0	6370	10.3	294	18	0.6	39	1	0	1
1	MSM	1	1	47		0	1	0	0	0	0	1	0	1	1	0	0	0	64	0	0		0	0				0	0	1	0			0	1	1	0		0	0	4820	14.7	139	22.2	0.54	29	0	1	0
1	MSM	1	2	30		0	1	0	0	0	0	1	0	0	0	1	0	0	8	1	0		0	0				0	0	1	1	Skin rash	16		0		1		1024	1	5280	15	194	31.4
1	MSM	1	3	30		0	1	0	0	1	1	0	0	0	0	0	1	0		0	0		0	0				0	0	0	0			0	1	0	0		0	0	4490	15.1	176	26.2		13	0	1	0
1	MSM	1	2	27		0	1	0	0	0	0	1	0	0	0	1	0	0		0	0		0	0				0	0	0	0			0	0	0	0		128	1	6510	14	186	29.6	0.4	17	0	1	0
1	MSM	1	2	38		0	0	0	0	0	0	1	1	0	0	1	0	0	28	0	1		0	0				1	0	1	1	CNS upset	28	1	0				2	0	5330	15.4	281	22
1	MSM	1	1	36		0	1	0	0	1	1	0	0	1	1	0	0	0		0	0		0	0				0	0	0	0			0	1		0		0	0	6800	15.1	231	11.5
1	MSM	1	2	31		0	1	1	1	0	0	0	0	0	0	1	0	0	210	0	0		0	0				0	0	1	0			0	1	0	1	1	512	1	5960	12.9	206	24.3
1	MSM	1	3	31		0	1	0	0	0	0	1	0	0	0	0	1	0	36	0	0		0	0				0	0	1	0			0	1	1	0		0	0	5380	16	247	32.9	0.72	18	0	1	0
1	MSM	1	2	40		0	1	0	0	0	0	1	0	0	0	1	0	0	14	0	0		0	0				0	0	1	0			0	1	1	0		0	0	6450	15.6	264	32.1	0.38	20	0	1	0
1	MSM	1	2	25		0	1	0	0	0	0	1	0	0	0	1	0	0	14	0	0		0	0				0	0	1	0			0	1	0	0		2	0	7370	14.9	334	52.9		15	0	1	0
1	Hetero	0	1	47		0	1	0	0	0	0	1	0	1	1	0	0	0	28	0	0		0	0				0	0	1	0			0	1	0	0		0	0	5700	12.5	169	4.6	0.48	22	0	1	0
1	MSM	1	1	25		0	1	1	1	0	0	0	0	1	0	0	0	0	11	1	0		0	0				0	0	1	1	Skin rash	14	0	1	0	0		0	0	4480	14.4	241	36.2
1	MSM	1	2	25	Toxi	1	1	0	0	0	0	1	0	0	0	1	0	0	33	0	0		0	0				0	1	1	1	Resistance	40	0	0	0	0		0	0	3260	7.8	262	15	0.62
1	MSM	1	1	23		0	1	0	0	0	0	1	0	1	1	0	0	0	14	0	0		0	0				0	0	1	0			0	1	1	0		2	0	4990	15.9	181	37.3	0.76	13	0	1	0
1	MSM	1	3	41		0	1	0	0	0	0	1	0	0	0	0	1	0	33	0	0		0	0				0	0	1	0			0	1	1	0		0	0	8090	17.6	220	40.3	1.08	28	0	1	0
1	MSM	1	2	32		0	0	0	0	0	0	1	1	0	0	1	0	0		0	0		0	0				0	0	0	0			0	1	0			0	0
1	MSM	1	1	31		0	1	0	0	0	0	1	0	1	1	0	0	0	95	0	0		0	0				0	1	1	1	Resistance	165	0	0	0	0		8	1	8340	12.3	243	6.1	0.34	30	0	1	0
1	MSM	1	1	29		0	1	0	0	0	0	1	0	1	1	0	0	0	14	0	0		0	0				0	0	1	0
1	MSM	1	2	32		0	1	0	0	0	0	1	0	0	0	1	0	0	28	0	0		0	0				0	0	1	1	Dizzy/Insomnia	21	0	1	0	0		0	0	6630	14.4	188	48.6
1	MSM	1	1	34		0	1	0	0	0	0	1	0	1	0	0	0	0	14	1	0		0	0				0	0	1	1	Skin rash	14	0	0	0	0		0	0	6380	14.3	194	39.7	0.78	28	0	1	0
1	MSM	1	2	39	candisis	1	1	0	0	0	0	1	0	0	0	1	0	0	14	0	0		0	0				0	0	1	0			0	0	0	0		0	0	3440	14	90	43.3	0.48	27	0	1	0
0	Hetero	0	1	59		0	1	0	0	0	0	1	0	1	1	0	0	0	25	1	0		0	1			1	0	0	1	1	Skin rash ,Hepatitis ,stop HAART	25	0	0	0	0	1	0	0	4390	11.8	182	26.7		20	0	1	0
1	IDU	2	1	49		0	1	0	0	0	0	1	0	1	1	0	0	0		0	0		0	0				0	0	0	0			0	1	1	1				4620	16.8	145	29.4		45	1	0	1
1	MSM	1	2	35		0	1	0	0	0	0	1	0	0	0	1	0	0	14	1	0		0	0				0	0	1	1	Skin rash	14	0	1	1	0		0	0	7770	13.8	286	49.7	0.47	21	0	1	0
1	MSM	1	1	30		0	0	0	0	0	0	1	1	1	1	0	0	0		0	0		0	0				0	0	0	0			0	1	0	0		2	0	4480	15.2	243	24.8	0.58	20	0	1	0
1	IDU	2	2	50		0	0	0	0	0	0	1	1	0	0	1	0	0		0	0		0	0				0	0	0	0			0	0	1	1		0	0
1	MSM	1	3	45		0	1	0	0	1	1	0	0	0	0	0	1	0		0	0		0	0				0	0	0	0			0	0		0				4730	15	228	32.8
1	MSM	1	1	48		0	0	0	0	0	0	1	1	1	1	0	0	0		0	0		0	0				0	0	0	0			0	1	1	1		0	0	5470	16	127	39.4
1	MSM	1	1	20		0	0	0	0	0	0	1	1	1	1	0	0	0		0	0		0	0				0	0	0	0			0	0		0		0	0	6670	14.4	170	36.8
1	MSM	1	1	26		0	0	0	0	0	0	1	1	1	1	0	0	0	35	0	0		0	0				0	1	1	1	Resistance	35	0	0	0	0		0	0	3420	15.3	196	36.3	0.52	21	0	1	0
1	MSM	1	2	25		0	0	0	0	0	0	1	1	0	0	1	0	0	10	1	0		0	0				0	0	1	1	Skin rash	14	0	1	0	0		0	0	4010	14.7	196	36.4	0.68	19	0	1	0
1	MSM	1	2	32		0	0	0	0	0	0	1	1	0	0	1	0	0	7	0	1		0	0				1	0	1	1	CNS upset	7	0	1	0	1		0	0	7780	11.3	364	26.3
0	Hetero	0	2	39		0	0	0	0	0	0	1	1	0	0	1	0	0		0	0		0	0				0	0	0	0			0	0	0	0		0	0	6440	11.4	198	38.2
1	MSM	1	1	36		0	0	0	0	0	0	1	1	1	1	0	0	0		0	0		0	0				0	0	0	0			1	0	1	0		0	0	4900	14.1	216	30		36	0	1	0
1	MSM	1	2	26		0	0	0	0	0	0	1	1	0	0	1	0	0	4	0	1		1	0				1	0	1	1	GI upset,CNS upset	4	0	1	0	0		0	0	3270	12.4	144	12
1	MSM	1	2	27		0	0	0	0	0	0	1	1	0	0	1	0	0	11	0	0		0	0				0	0	1	0			0	0	0	0		0	0	7120	13.3	174	22.8
1	MSM	1	2	30		0	0	0	0	0	0	1	1	0	0	1	0	0	11	0	0		0	0				0	0	1	0			0	1	0	0		1	0	7000	14.8	278	29
1	MSM	1	2	41	PJP	1	0	0	0	0	0	1	1	0	0	1	0	0		0	0		0	0				0	0	0	0			0	0	1	0		0	0	5200	14.3	225	26
1	MSM	1	2	28		0	0	0	0	0	0	1	1	0	0	1	0	0	14	0	0		0	0				0	0	1	0			0	0	0	0		0	0	8190	14.7	230	26.4	1.47	19	0	1	0
1	MSM	1	3	24		0	1	0	0	1	1	0	0	0	0	0	1	0		0	0		0	0				0	0	0	0			0	0	0	0		64	1	4710	15.4	159	35.7
1	MSM	1	3	25		0	1	0	0	1	1	0	0	0	0	0	1	0		0	0		0	0				0	0	0	0			0	1		0		1024	1	6500	14.4	211	23.1	0.31	15	0	1	0
1	MSM	1	2	29		0	0	0	0	0	0	1	1	0	0	1	0	0		0	0		0	0				0	0	0	0			0	0	0	0	0	0	0	7040	13.9	180	11.4	0.68
1	MSM	1	2	25		0	0	0	0	0	0	1	1	0	0	1	0	0		0	0		0	0				0	0	0	0			0	0	0	0		0	0	7690	15.1	138	35.5
1	MSM	1	2	42		0	0	0	0	0	0	1	1	0	0	1	0	0		0	0		0	0				0	0	0	0			0	1	1	0	1	0	0	5430	15.7	183	34.3	0.38
1	IDU	2	1	40		0	0	0	0	0	0	1	1	1	0	0	0	0	14	0	0		0	1				0	0	1	1	Hepatitis	42		0	1	1		16	1	8210	16.7	192	24
1	MSM	1	1	24		0	1	1	1	0	0	0	0	1	1	0	0	0		0	0		0	0				0	0	0	0			0	0	0	0		0	0	3900	9.7	183	38.8	0.94	20	0	1	0
1	MSM	1	3	23		0	1	0	0	1	1	0	0	0	0	0	1	0	7	0	0		1	0				1	0	1	0	GI upset		0	1	0	0		0	0	7790	15.9	327	29.5	0.46	20	0	1	0
1	MSM	1	1	44		0	0	0	0	0	0	1	1	1	0	0	0	0		0	0		0	0				0	0	0	0			0	0	0	0		0	0	16850	10.3	392	3	0.52
1	MSM	1	1	24		0	0	0	0	0	0	1	1	1	0	0	0	0		0	0		0	0				0	0	0	0			0	1	0	0		128	1	4100	14.5	251	43.2	0.65	28	0	1	0
1	MSM	1	2	32		0	0	0	0	0	0	1	1	0	0	1	0	0		0	0		0	0				0	0	0	0			0	1	0	0		0	0	7160	14.1	167	43.9	0.69	25	0	1	0
1	MSM	1	2	28		0	1	0	0	1	1	0	0	0	0	1	0	0	21	1	0		0	0				0	0	1	1	Skin rash	21	0	1	0	0		0	0	7060	16	214	30
1	MSM	1	1	29		0	0	0	0	0	0	1	1	1	0	0	0	0	108	0	0		0	0				0	1	1	1	viral rebound,Resistance	117	0	1	0	0		0	0	3470	11.1	210	28.8
1	MSM	1	2	26		0	0	0	0	0	0	1	1	0	0	1	0	0		0	0		0	0				0	0	0	0			0	0	0	0		256	1	5200	12.2	281	41.9	1.87	38	0	1	0
1	MSM	1	2	27		0	0	0	0	0	0	1	1	0	0	1	0	0	43	1	0		0	0				0	0	1	1	Skin rash	43	0	1	1	0		2	0	5680	15.8	194	47.5	0.65	22	0	1	0
1	MSM	1	2	29		0	0	0	0	0	0	1	1	0	0	1	0	0		0	0		0	0				0	0	0	0			0	0	0	0		256	1	4580	13.5	224	24.9	0.57	17	0	1	0
1	MSM	1	1	30		0	0	0	0	0	0	1	1	1	1	0	0	0		0	0		0	0				0	0	0	0			0	0	0	0		0	0	4250	15.3	127	29.9	0.6	15	0	1	0
1	MSM	1	2	39		0	0	0	0	0	0	1	1	0	0	1	0	0	15	1	0		0	0				0	0	1	1	Skin rash	15	0	0	1	0		4	1	7830	12	283	49.8	0.45	30	0	1	0
1	MSM	1	1	27		0	0	0	0	0	0	1	1	1	0	0	0	0		0	0		0	0				0	0	0	0			0	1	0	0		0	0	4380	14.7	137	34.5	0.43	18	0	1	0
1	MSM	1	2	25		0	1	0	0	0	0	1	0	0	0	1	0	0		0	0		0	0				0	0	0	0			0	0	0	0		0	0	4370	17.5	167	34.3	1.38	20	0	1	0
1	MSM	1	2	29		0	1	0	0	0	0	1	0	0	0	1	0	0		0	0		0	0				0	0	0	0			0	0	0	0		0	0	5840	15.7	175	36.3	1.29	18	0	1	0
1	MSM	1	3	31		0	1	0	0	1	1	0	0	0	0	0	1	0		0	0		0	0				0	0	0	0			0	1	0	0		16	1	6750	14.3	292	36.1	0.47	17	0	1	0
1	MSM	1	2	47		0	0	0	0	0	0	1	1	0	0	1	0	0		0	0		0	0				0	0	0	0			0	1		0				6790	16.8	242	48.6	0.58	24	0	1	0
1	MSM	1	1	27		0	0	0	0	0	0	1	1	1	0	0	0	0		0	0		0	0				0	0	0	0			0	1	0	0		32	1	4710	14.4	198	37.2
1	MSM	1	2	28		0	0	0	0	0	0	1	1	0	0	1	0	0		0	0		0	0				0	0	0	0			0	0	0	0		0	0	6530	15.5	239	38.3		18	0	1	0
1	MSM	1	2	47	PJP	1	0	0	0	0	0	1	1	0	0	1	0	0		0	0		0	0				0	0	0	0			0			0		0	0	15120	11.6	298	12.4
1	MSM	1	2	21		0	0	0	0	0	0	1	1	0	0	1	0	0	1	1	0		0	0				0	0	1	1	Skin rash	15	0	0	0	0		0	0	2110	15.1	83	39	0.78	94	2	0	0
1	MSM	1	1	23		0	0	0	0	0	0	1	1	1	1	0	0	0		0	0		0	0				0	0	0	0			0	1	0	0		0	0	5930	12.7	241	47.4	0.44	19	0	1	0
1	MSM	1	2	27		0	0	0	0	0	0	1	1	0	0	1	0	0		0	0		0	0				0	0	0	0			0	1	0	1		4096	1	10690	7.8	247	23.1	1.49	50	1	0	1
1	MSM	1	2	27		0	0	0	0	0	0	1	1	0	0	1	0	0		0	0		0	0				0	0	0	0			0	1	0	0		0	0	7420	14.7	168	38.1
1	MSM	1	2	22		0	0	0	0	0	0	1	1	0	0	1	0	0		0	0		0	0				0	0	0	0			0	0		0		0	0	2800	13.6	119	34.3
1	MSM	1	2	35		0	0	0	0	0	0	1	1	0	0	1	0	0	11	1	0		0	0				0	1	1	1	Skin rash,Resistance	14	0	1	1	0		0	0	5650	15.2	223	48		15	0	1	0
1	MSM	1	2	36		0	0	0	0	0	0	1	1	0	0	1	0	0	14	0	0		0	0				0	0	1	0			0	1	0	0		0	0	8190	13.2	177	49.5	0.76	77	1	0	1
1	MSM	1	2	25		0	0	0	0	0	0	1	1	0	0	1	0	0	14	0	0		0	0				0	0	1	0			0	1	0	0		0	0	10220	11.5	266	28.8	0.43	38	0	1	0
1	MSM	1	2	34		0	0	0	0	0	0	1	1	0	0	1	0	0		0	0		0	0				0	0	0	0			0	1	0	0		0	0	6320	14.6	204	32.1	0.64	25	0	1	0
1	MSM	1	1	43		0	0	0	0	0	0	1	1	1	0	0	0	0		0	0		0	0				0	0	0	0			0	1	1	0	0	2	0	6620	14	318	40.9	0.57	19	0	1	0
1	MSM	1	2	36		0	0	0	0	0	0	1	1	0	0	1	0	0		0	0		0	0				0	0	0	0			0	1	1	0	1	128	1	6220	14.6	204	35.4	0.43	28	0	1	0
1	MSM	1	2	51		0	0	0	0	0	0	1	1	0	0	1	0	0		0	0		0	0				0	0	0	0			0	1	1	0		0	0	8550	13.9	266	33		27	0	1	0
1	MSM	1	2	41		0	0	0	0	0	0	1	1	0	0	1	0	0	14	0	0		0	0				0	0	1	0			0	1	1	0		4	1	13760	12.1	187	17	0.41	32	0	1	0
1	MSM	1	1	30		0	0	0	0	0	0	1	1	1	1	0	0	0	30	0	0		0	1				0	0	1	1	Hepatitis	35	0	1	0	0		0	0	5010	16.2	202	40.9		18	0	1	0
1	MSM	1	2	30		0	0	0	0	0	0	1	1	0	0	1	0	0	12	1	0		0	0				0	0	1	1	Skin rash	14	0	1	1	1		1	0	4310	11.8	94	39.2
1	MSM	1	2	29		0	0	0	0	0	0	1	1	0	0	1	0	0		0	0		0	0				0	0	0	0			0	1	0	0		0	0	4740	14.8	229	43.7	0.58	14	0	1	0
1	MSM	1	2	40		0	0	0	0	0	0	1	1	0	0	1	0	0	14	0	0		0	0				0	0	1	0				0						5410	14.8	236	47.9	0.28	31	0	1	0
1	MSM	1	2	31		0	0	0	0	0	0	1	1	0	0	1	0	0	7	1	0		0	0				0	0	1	1	Skin rash	9	0	1	0	0		2	0	8770	13.3	212	39	0.73	11	0	1	0
1	MSM	1	2	41	cryto	1	0	0	0	0	0	1	1	0	0	1	0	0		0	0		0	0				0	0	0	0			1	0	0	0		0	0	4300	16	81	28.1	1.08	68	1	0	1
1	MSM	1	2	24		0	0	0	0	0	0	1	1	0	0	1	0	0		0	0		0	0				0	0	0	0			0	0	0	0		0	0	8510	16.2	306	43.6	0.74	16	0	1	0
1	MSM	1	2	30		0	0	0	0	0	0	1	1	0	0	1	0	0		0	0		0	0				0	0	0	0			0	1	0	0		0	0	6620	14.2	212	35.3	0.64	15	0	1	0
1	MSM	1	2	23		0	0	0	0	0	0	1	1	0	0	1	0	0		0	0		0	0				0	0	0	0						0		0	0	8280	16.5	245	32.4	0.88	17	0	1	0
1	MSM	1	1	33		0	0	0	0	0	0	1	1	1	0	0	0	0		0	0		0	0				0	0	0	0			1	0	1	0	1	1024	1	4690	14.2	297	31.6	0.34	18	0	1	0
1	MSM	1	1	30		0	0	0	0	0	0	1	1	1	1	0	0	0	25	0	0		0	1				0	0	1	1	Hepatitis	29	0	1	0	0	0	4	1	4800	15.4	177	49		23	0	1	0
1	MSM	1	2	38		0	0	0	0	0	0	1	1	0	0	1	0	0		0	0		0	0				0	0	0	0			0	1	1	0		0	0	5540	12.9	268	36.8
1	MSM	1	1	33		0	0	0	0	0	0	1	1	1	1	0	0	0	14	0	0		0	0			1	0	0	1	1	Fever	17	0	1	1	0	0	2	0	6250	15.6	214	45
1	MSM	1	3	26		0	0	0	0	0	0	1	1	0	0	0	1	0		0	0		0	0				0	0	0	0			0	1	0	0		0	0	7460	15.4	213	47.3	0.75	23	0	1	0
1	MSM	1	3	37		0	1	0	0	1	1	0	0	0	0	0	1	0	14	0	0		1	0				1	0	1	0	GI upset		0	1	0	0		0	0	6030	13.6	309	44.8
1	MSM	1	2	26		0	0	0	0	0	0	1	1	0	0	1	0	0		0	0		0	0				0	0	0	0			0	0	0	0		0	0	8380	15.1	291	23.2
1	MSM	1	3	25		0	1	0	0	1	1	0	0	0	0	0	1	0	13	0	1		1	0				1	0	1	0	GI upset,CNS upset		0	0	0	0		0	0	5780	14.2	296	47.9	0.54	17	0	1	0
1	MSM	1	2	28		0	0	0	0	0	0	1	1	0	0	1	0	0	6	0	1	1	0	0				1	0	1	1	CNS upset	6	1	0	0	0	1	1024	1	4990	13.9	252	47.9		26	0	1	0
1	MSM	1	2	31		0	0	0	0	0	0	1	1	0	0	1	0	0		0	0		0	0				0	0	0	0			0	1	0	0		0	0	8890	17.8	241	27		74	1	0	1
1	MSM	1	2	32		0	0	0	0	0	0	1	1	0	0	1	0	0		0	0		0	0				0	0	0	0			0	1	0	0	0	1	0	10480	15.3	148	4.7	0.49	121	2	0	0
1	MSM	1	1	41		0	0	0	0	0	0	1	1	1	1	0	0	0		0	0		0	0				0	0	0	0			0	1	0	0	0	0	0	5490	13.9	235	26.8	0.43	21	0	1	0
1	MSM	1	1	27		0	1	0	0	1	1	0	0	1	1	0	0	0	19	0	0		1	0				1	0	1	1	GI upset	19	0	1	0	0	0	0	0	3560	16.9	189	39.6	0.61	196	3	0	0
1	MSM	1	3	31		0	1	0	0	1	1	0	0	0	0	0	1	0	14	0	0		1	0				1	0	1	0	GI upset		0	0	0	0		0	0	5250	14.5	218	35.6		19	0	1	0
0	Hetero	0	2	29		0	0	0	0	0	0	1	1	0	0	1	0	0		0	0		0	0				0	0	0	0			0	0		0		0	0	5900	9.5		7
1	MSM	1	1	34		0	0	0	0	0	0	1	1	1	1	0	0	0		0	0		0	0				0	0	0	0			1	0	1	0		0	0	2660	11.3	152	27.4	0.64	20	0	1	0
1	MSM	1	2	32		0	0	0	0	0	0	1	1	0	0	1	0	0		0	0		0	0				0	0	0	0			0	1	0	0	0	0	0	8300	14	259	44.8	0.77	21	0	1	0
1	MSM	1	2	40		0	0	0	0	0	0	1	1	0	0	1	0	0		0	0		0	0				0	0	0	0			0	0	0	0	0	32	1	13470	17.4	215	23.4
1	MSM	1	2	32		0	0	0	0	0	0	1	1	0	0	1	0	0		0	0		0	0				0	0	0	0			0	1		0	0	0	0	7300	16.9	207	40		37	0	1	0
1	IDU	2	2	39		0	0	0	0	0	0	1	1	0	0	1	0	0		0	0		0	0				0	0	0	0			1		0	1	0	0	0	4500	12	158	32.9	1.16	44	1	0	1
1	MSM	1	1	32		0	0	0	0	0	0	1	1	1	0	0	0	0		0	0		0	0				0	0	0	0			0	0	0	0	0			5370	9.3	364	19	0.44	24	0	1	0
1	MSM	1	2	22		0	0	0	0	0	0	1	1	0	0	1	0	0		0	0		0	0				0	0	0	0			0	1	1	0	0	0	0	6230	14.7	185	34.7	0.45	20	0	1	0
1	MSM	1	1	40		0	0	0	0	0	0	1	1	1	0	0	0	0		0	0		0	0				0	0	0	0			0	1	1	0	0	16384	1	4170	13.5	221	37.2	0.37	21	0	1	0
1	MSM	1	2	23		0	0	0	0	0	0	1	1	0	0	1	0	0		0	0		0	0				0	0	0	0			0	1	0	0	0	0	0	7930	13.5	289	32.8
1	MSM	1	2	21		0	0	0	0	0	0	1	1	0	0	1	0	0		0	0		0	0				0	0	0	0			0	1	0	0	0	0	0	7340	14.7	208	40.6	0.79	15	0	1	0
1	MSM	1	2	40		0	0	0	0	0	0	1	1	0	0	1	0	0		0	0		0	0				0	0	0	0			1	0	1	0	0	0	0	4680	15.6	168	38.2	0.65	26	0	1	0
1	MSM	1	2	30		0	0	0	0	0	0	1	1	0	0	1	0	0		0	0		0	0				0	0	0	0			0	0	0	0	0	0	0	5000	16	160	29.8
1	MSM	1	2	35		0	0	0	0	0	0	1	1	0	0	1	0	0		0	0		0	0				0	0	0	0			0	1	0	0	0	0	0	5480	15	208	41.2	1.05	23	0	1	0
1	MSM	1	2	30		0	0	0	0	0	0	1	1	0	0	1	0	0		0	0		0	0				0	0	0	0			0	1	0	0	0	2	0	5090	13.4	207	36	0.56	21	0	1	0
1	MSM	1	2	42		0	0	0	0	0	0	1	1	0	0	1	0	0	42	0	0		0	0				0	1	1	1	Resistance	35	0	1	1	0	0	2048	1	4550	10	96	17.1	0.35	14	0	1	0
1	MSM	1	1	31		0	0	0	0	0	0	1	1	1	0	0	0	0		0	0		0	0				0	0	0	0			0	1	0	0	0	0	0	2180	8.8	56	46	0.83	58	1	0	1
1	MSM	1	2	24		0	0	0	0	0	0	1	1	0	0	1	0	0		0	0		0	0				0	0	0	0			0	0	0	0	0	0	0	3590	14.9	186	38.7
1	MSM	1	2	27		0	0	0	0	0	0	1	1	0	0	1	0	0		0	0		0	0				0	0	0	0			0	0	0	0	0	0	0	6300	13.5	170	50	0.62	18	0	1	0
1	MSM	1	2	37		0	0	0	0	0	0	1	1	0	0	1	0	0		0	0		0	0				0	0	0	0			0	1	1	0	1	0	0	4520	15.9	276	45.6	0.95	22	0	1	0
1	MSM	1	1	35		0	0	0	0	0	0	1	1	1	0	0	0	0	11	0	0		0	0			1	0	0	1	1	Fever	18						32	1	6140	12.2	182	39.4
1	MSM	1	2	30		0	0	0	0	0	0	1	1	0	0	1	0	0	8	1	0		0	0				0	0	1	1	Skin rash	11	0	1	0	0	0	0	0	7260	14.7	274	37.5	0.4	21	0	1	0
1	MSM	1	2	31		0	0	0	0	0	0	1	1	0	0	1	0	0		0	0		0	0				0	0	0	0			0	1	0	0	0	0	0	5090	17.1	218	39.7	0.64	16	0	1	0
1	MSM	1	2	28		0	0	0	0	0	0	1	1	0	0	1	0	0		0	0		0	0				0	0	0	0				1		0		64	1	5430	14.2	287	51.4	0.5	24	0	1	0
1	MSM	1	1	41		0	0	0	0	0	0	1	1	1	1	0	0	0		0	0		0	0				0	0	0	0			0	1	0	0	1	0	0	6360	13.6	203	28.6	0.65	29	0	1	0
1	MSM	1	2	24		0	0	0	0	0	0	1	1	0	0	1	0	0		0	0		0	0				0	0	0	0			0	0	0	0	0	0	0	6360	15.9	230	47.5	0.45	26	0	1	0
1	MSM	1	2	27		0	0	0	0	0	0	1	1	0	0	1	0	0	14	1	0		0	0				0	0	1	1	Skin rash	14	0	1	0	0	0	1	0	5130	14.6	311	45.6
1	MSM	1	2	30		0	0	0	0	0	0	1	1	0	0	1	0	0		0	0		0	0				0	0	0	0			0	1	1	0	1			7340	15.4	287	37.2
1	MSM	1	2	24		0	0	0	0	0	0	1	1	0	0	1	0	0		0	0		0	0				0	0	0	0			0	1		0		0	0	4610	14.4	195	37.7
1	MSM	1	1	21		0	0	0	0	0	0	1	1	1	1	0	0	0		0	0		0	0				0	0	0	0			0	0	0	0		0	0	6350	14.1	138	41.3		260	3	0	0
1	MSM	1	2	25		0	0	0	0	0	0	1	1	0	0	1	0	0		0	0		0	0				0	0	0	0			0	1	0	0	0	512	1	4440	13.1	253	58.1
1	unknow	3	2	43	TB	1	0	0	0	0	0	1	1	0	0	1	0	0		0	0		0	0				0	0	0	0			0	0	0	0	0	4	1	6230	7.1	265	3	0.57	21	0	1	0
1	MSM	1	2	27		0	0	0	0	0	0	1	1	0	0	1	0	0	13	1	0		0	0				0	0	1	1	Skin rash	13		1			1			5650	15.7	208	38.1
1	MSM	1	2	29		0	0	0	0	0	0	1	1	0	0	1	0	0		0	0		0	0				0	0	0	0			0	0	0	0	0	0	0	10650	10	365	25	0.29	15	0	1	0
1	MSM	1	1	26		0	0	0	0	0	0	1	1	1	0	0	0	0		0	0		0	0				0	0	0	0			0	0	0	0	0	0	0	4270	11.7	182	23.2	0.77	18	0	1	0
0	Hetero	0	2	55		0	0	0	0	0	0	1	1	0	0	1	0	0		0	0		0	0				0	0	0	0			0	0	1	0	1	0	0	3590	11.3	233	37.6	0.77	30	0	1	0
1	MSM	1	2	34		0	0	0	0	0	0	1	1	0	0	1	0	0		0	0		0	0				0	0	0	0			0	0	0	0	0	0	0	10270	15.6	182	27.2	0.98	57	1	0	1
1	MSM	1	2	37		0	0	0	0	0	0	1	1	0	0	1	0	0		0	0		0	0				0	0	0	0			1	0		0	0	0	0	4350	13.5	274	36.1	0.51	21	0	1	0
1	MSM	1	2	37		0	0	0	0	0	0	1	1	0	0	1	0	0		0	0		0	0				0	0	0	0			0			0				5940	15.6	189	39.4		33	0	1	0
1	MSM	1	2	25		0	0	0	0	0	0	1	1	0	0	1	0	0		0	0		0	0				0	0	0	0			0	1	0	0	0	0	0	3920	13.9	197	31.1		27	0	1	0
1	Hetero	0	2	35		0	0	0	0	0	0	1	1	0	0	1	0	0		0	0		0	0				0	0	0	0			0	0	1	0	0	0	0	4680	14.4	204	25.4	0.6	14	0	1	0
1	MSM	1	2	56	TB	1	0	0	0	0	0	1	1	0	0	1	0	0		0	0		0	0				0	0	0	0			1	0	1	0	1	2	0	6970	6.5	231	5	0.56	89	2	0	0
1	MSM	1	2	35	TB	1	0	0	0	0	0	1	1	0	0	1	0	0		0	0		0	0				0	0	0	0			0	1	0	0	1	0	0	5760	5.5	61	5	1.08	124	2	0	0
1	MSM	1	1	26		0	0	0	0	0	0	1	1	1	1	0	0	0		0	0		0	0				0	0	0	0			0	0	0	0	0	0	0	5320	12.6	233	26.1
1	MSM	1	1	25		0	0	0	0	0	0	1	1	1	1	0	0	0		0	0		0	0				0	0	0	0			0	0	0	0	0	0	0	7850	15.5	182	18.1	0.57	19	0	1	0
1	MSM	1	2	31		0	0	0	0	0	0	1	1	0	0	1	0	0	11	1	0		0	0		1		0	0	1	1	Skin rash ,anemia/WBC	13	0	1	0	0	0	0	0	8430	11.8	354	13.4	0.49	24	0	1	0
1	MSM	1	2	21		0	0	0	0	0	0	1	1	0	0	1	0	0		0	0		0	0				0	0	0	0			0	0	0	0	0	32	1	7880	14.9	272	37.9
1	MSM	1	2	22		0	0	0	0	0	0	1	1	0	0	1	0	0		0	0		0	0				0	0	0	0										5240	14.4	243	30.7		14	0	1	0
1	MSM	1	2	41		0	0	0	0	0	0	1	1	0	0	1	0	0		0	0		0	0				0	0	0	0			0	0	1	0		0	0	6960	16	154	48.6	0.62	32	0	1	0
1	MSM	1	2	35		0	0	0	0	0	0	1	1	0	0	1	0	0		0	0		0	0				0	0	0	0			1	0	1	0	1	2048	1	4480	10.1	129	31.7	1.19
1	MSM	1	2	25		0	0	0	0	0	0	1	1	0	0	1	0	0		0	0		0	0				0	0	0	0										3300	12.3	163	55	0.74	17	0	1	0
1	MSM	1	2	24		0	0	0	0	0	0	1	1	0	0	1	0	0		0	0		0	0				0	0	0	0			0	0	0	0	0	0	0	6700	16.4	195	49.5	0.83	34	0	1	0
1	MSM	1	2	31		0	0	0	0	0	0	1	1	0	0	1	0	0		0	0		0	0				0	0	0	0			0	1	0	0	0	4	1	7990	15.4	411	31.4	0.84	32	0	1	0
1	MSM	1	2	23		0	0	0	0	0	0	1	1	0	0	1	0	0	13	1	0		0	0				0	0	1	1	Skin rash	21	0	0	0	0		0	0	8870	17.9	264	25.5		53	1	0	1
1	MSM	1	1	49		0	1	0	0	1	1	0	0	1	1	0	0	0	7	0	0		0	0		1		0	0	1	0	anemia/WBC
1	MSM	1	2	33		0	0	0	0	0	0	1	1	0	0	1	0	0		0	0		0	0				0	0	0	0			0	0	0	0	0	0	0	6760	15.6	183	38.9	0.71	22	0	1	0
1	MSM	1	1	32		0	0	0	0	0	0	1	1	1	1	0	0	0		0	0		0	0				0	0	0	0			0	1	0	0	0	0	0	3140	10.3	64	17.6	0.35	34	0	1	0
1	MSM	1	1	46		0	0	0	0	0	0	1	1	1	0	0	0	0		0	0		0	0				0	0	0	0							1			3070	12.7	187	21.1
1	MSM	1	2	27		0	0	0	0	0	0	1	1	0	0	1	0	0		0	0		0	0				0	0	0	0			0	0		0	0	128	1	7160	14.8	211	26.5		23	0	1	0
1	MSM	1	1	21		0	0	0	0	0	0	1	1	1	1	0	0	0		0	0		0	0				0	0	0	0			0	1	0	0	0	0	0	4060	15.4	176	39.7	0.61	18	0	1	0
1	MSM	1	2	43		0	0	0	0	0	0	1	1	0	0	1	0	0		0	0		0	0				0	0	0	0			0	0	0	0	0	0	0	5760	15.4	240	23.4	0.47	19	0	1	0
1	MSM	1	2	25		0	0	0	0	0	0	1	1	0	0	1	0	0		0	0		0	0				0	0	0	0			1	1	0	0	1	0	0	4650	15.6	261	38.5
1	MSM	1	2	39		0	0	0	0	0	0	1	1	0	0	1	0	0	28	0	0		0	0				0	1	1	1	Resistance	28	0	1	0	0	0	0	0	6590	13.6	299	26.3	0.66	31	0	1	0
1	MSM	1	2	31		0	0	0	0	0	0	1	1	0	0	1	0	0		0	0		0	0				0	0	0	0			0	0	0	1	0	1	0	5810	12.2	269	10.5	0.45	20	0	1	0
0	Hetero	0	2	45		0	0	0	0	0	0	1	1	0	0	1	0	0		0	0		0	0				0	0	0	0			0	1	1	0	1	0	0	3870	12.5	236	41.6
1	MSM	1	2	46		0	0	0	0	0	0	1	1	0	0	1	0	0		0	0		0	0				0	0	0	0			0	1	1	0	1	0	0	4020	13.5	151	43.3		18	0	1	0
1	MSM	1	2	45		0	0	0	0	0	0	1	1	0	0	1	0	0		0	0		0	0				0	0		0			0	1	1	0	0	256	1	7720	12.9	343	49.7	0.48	29	0	1	0
1	MSM	1	1	34		0	0	0	0	0	0	1	1	1	1	0	0	0		0	0		0	0				0	0	0	0								32	1	6290	14.1	193	19.4		21	0	1	0
1	MSM	1	2	31		0	0	0	0	0	0	1	1	0	0	1	0	0		0	0		0	0				0	0		0			0	1	0	0	0	64	1	7930	14.9	211	42.3	1.11	28	0	1	0
1	MSM	1	2	30		0	0	0	0	0	0	1	1	0	0	1	0	0		0	0		0	0				0	0	0	0			0	1	0	0	1	0	0	5030	16.2	133	36		20	0	1	0
1	MSM	1	2	22		0	0	0	0	0	0	1	1	0	0	1	0	0		0	0		0	0				0	0	0	0			0	1	0	0	0	0	0	6730	15.5	193	33.4	0.39	21	0	1	0
1	MSM	1	2	39		0	0	0	0	0	0	1	1	0	0	1	0	0	14	1	0		0	0				0	0	1	1	Skin rash	28	0	1	1	0	0	0	0	5210	13.7	269	42.8	0.71	20	0	1	0
1	MSM	1	2	31		0	0	0	0	0	0	1	1	0	0	1	0	0		0	0		0	0				0	0	0	0			0	1	0	0	0	0	0	11490	15.2	240	18
1	MSM	1	2	32		0	0	0	0	0	0	1	1	0	0	1	0	0		0	0		0	0				0	0	0	0			0	1	0	0	0	0	0	5530	14.3	238	38.2
1	MSM	1	2	24		0	0	0	0	0	0	1	1	0	0	1	0	0		0	0		0	0				0	0	0	0			0	1	0	0	0	0	0	6150	15.7	266	41.6	0.9	15	0	1	0
1	MSM	1	2	36		0	0	0	0	0	0	1	1	0	0	1	0	0		0	0		0	0				0	0	0	0			0	0	0	0	0	0	0	4830	12.9	219	41.2
1	MSM	1	2	34		0	0	0	0	0	0	1	1	0	0	1	0	0		0	0		0	0				0	0	0	0			0	1	1	0	0	0	0	6130	14.9	213	37.2
1	MSM	1	2	22		0	0	0	0	0	0	1	1	0	0	1	0	0		0	0		0	0				0	0	0	0			0	0	0	0	0	0	0	4010	15	177	17.7		33	0	1	0
1	MSM	1	1	35		0	0	0	0	0	0	1	1	1	0	0	0	0	9	1	0		0	0				0	0	1	1	Skin rash	13	0	1	1	0	0	0	0	5870	14.4	169	25	0.46	25	0	1	0
1	MSM	1	1	21		0	0	0	0	0	0	1	1	1	1	0	0	0		0	0		0	0				0	0	0	0			0	0	1	0	0	0	0	5240	15.1	137	56.3	0.77	25	0	1	0
1	MSM	1	3	27		0	1	0	0	1	1	0	0	0	0	0	1	0		0	0		0	0				0	0	0	0			0	0		0		512	1	5180	13.8	205	38	0.61	69	1	0	1
1	MSM	1	2	40		0	0	0	0	0	0	1	1	0	0	1	0	0		0	0		0	0				0	0	0	0			0	1	1	0	1	0	0	7420	12.3	447	10.1		26	0	1	0
1	MSM	1	1	38		0	0	0	0	0	0	1	1	1	1	0	0	0		0	0		0	0				0	0	0	0			0	1	1	0	0	8	1	6380	13.8	103	54
1	MSM	1	2	26		0	0	0	0	0	0	1	1	0	0	1	0	0	19	1	0		0	0				0	0	1	1	Skin rash	19	0	1	1	0	0	0	0	8520	15.9	332	29.5	0.88	17	0	1	0
0	Hetero	0	2	43		0	0	0	0	0	0	1	1	0	0	1	0	0		0	0		0	0				0	0	0	0			0	0		0	0	0	0	3030		242	29.7		16	0	1	0
1	MSM	1	2	23		0	0	0	0	0	0	1	1	0	0	1	0	0		0	0		0	0				0	0	0	0			0	1	0	0	0	0	0	5540	13	179	41.5	0.63	15	0	1	0
1	MSM	1	1	29		0	0	0	0	0	0	1	1	1	1	0	0	0		0	0		0	0				0	0	0	0			0	1	1	0	0	0	0	6940	15	233	25.8	0.83	20	0	1	0
1	MSM	1	2	19		0	0	0	0	0	0	1	1	0	0	1	0	0	18	1	0		0	0				0	1	1	1	Skin rash ,Resistance	18	0	0	0	0	0	0	0	11540	13.4	315	31	0.53	45	1	0	1
1	MSM	1	2	30		0	0	0	0	0	0	1	1	0	0	1	0	0		0	0		0	0				0	0	0	0										4960	16.1	214	28.4	0.8	29	0	1	0
1	MSM	1	2	32		0	0	0	0	0	0	1	1	0	0	1	0	0		0	0		0	0				0	0	0	0			0	1	0	0	0	64	1	8000	13.8	311	23		36	0	1	0
1	MSM	1	2	25.9123		0			0		1	0		0		1	0		581	0	0		0	0				0	0	0	1	others	810	0			0									17	0
1	IDU	2	2	41.7151		0			0		0	1		0		1	0		12	0	1		0	0				1	0	1	1	CNS AEs, others	581	1			1									43	0
1	IDU	2	1	49.7178		0			0		1	0		1		0	0		704	1	0		0	0				0	0	1	1	skin rash	12	1			1									30	0
0	IDU	2	1	54.4411		0			0		1	0		1		0	0		742	0	0		0	0				0	0	1	0	simplification		0			1									22	0
1	others	3	1	27.3151		0			0		1	0		1		0	0		1181	0	0		0	0		1		0	0	1	0	anemia	735	0			0									26	0
1	others	3	2	37.2904		0			0		0	1		0		1	0		75	0	0		0	0				0	0	1	0	simplification		0			0									70	1
1	IDU	2	1	46.9836		0			0		1	0		1		0	0		63	0	0		1	0				1	0	1	1	GI upset	69	0			1									47	1
1	MSM	1	1	47.6959		0			0		1	0		1		0	0			0	0		0	0		1		0	0	1	0	anemia	63	0			0									21	0
1	MSM	1	2	26.4712		0			1		0	0		0		1	0		902	0	0		0	0				0	0	0	0			0			0									123	2
1	MSM	1	2	28.7863		0			0		0	1		0		1	0		191	0	0		0	0				0	0	1	0	simplification		1			0									34	0
1	MSM	1	2	28.0384		0			0		0	1		0		1	0		223	0	1		0	0				1	1	1	1	CNS AEs, virological failure	189	1			0									25	0
1	MSM	1	2	32.2712		0			0		1	0		0		1	0		15	0	0		0	0				0	0	1	0	simplification		0			0									28	0
1	IDU	2	1	36.6822		0			0		1	0		1		0	0		20	1	0		0	0				0	0	1	1	skin rash	15	0			1									23	0
1	Hetero	0	2	34.9233		0			0		1	0		0		1	0		910	0	0		1	0				1	0	1	0	GI upset	14	0			0									35	0
1	MSM	1	2	21.8877		0			0		1	0		0		1	0		909	0	0		0	0				0	0	1	0	simplification		0			0									34	0
1	MSM	1	2	23.389		1			0		0	1		0		1	0		14	0	0		0	0				0	0	1	0	simplification		0			0									16	0
1	MSM	1	1	28.0685		0			0		1	0		1		0	0		624	1	0		0	0				0	0	1	1	skin rash	12	0			0									27	0
0	IDU	2	1	39.8438		0			0		1	0		1		0	0		877	0	0		0	0				0	0	1	1	others	618	0			1									52	1
1	MSM	1	2	44.7945		0			0		0	1		0		1	0		42	0	0		0	0				0	0	1	0	simplification		1			0									31	0
1	MSM	1	1	62.5452		0			0		1	0		1		0	0		240	1	0		0	0				0	0	1	1	skin rash	42	0			0									28	0
1	others	3	2	27.2658		0			0		0	1		0		1	0		195	0	0		0	0				0	0	1	0	renal toxicity	240	0			0									28	0
1	others	3	2	49.6055		0			0		0	1		0		1	0		658	0	1		0	0				1	0	1	1	CNS AEs	194	1			0									30	0
1	MSM	1	1	18.5616		0			0		1	0		1		0	0		277	0	0		0	0				0	0	1	0	simplification		0			0									24	0
1	IDU	2	1	38.3178		0			0		1	0		1		0	0		595	0	0		0	0				0	0	1	1	others	273	0			1									28	0
1	Hetero	0	1	29.4603		0			0		1	0		1		0	0		695	0	0		0	0				0	0	1	0	simplification		0			0									25	0
1	MSM	1	2	34.2192		1			0		1	0		0		1	0		1119	0	0		0	0				0	0	1	1	LLV	695	0			0									34	0
1	IDU	2	2	35.8849		0			0		0	1		0		1	0		541	0	0		0	0				0	0	1	0	simplification		1			1									28	0
1	IDU	2	1	42.2247		0			0		1	0		1		0	0		21	0	0		0	1				0	0	1	1	hepatitis	541	0			1									34	0
1	MSM	1	2	27.1397		0			0		1	0		0		1	0		870	0	1		0	0				1	0	1	1	CNS AEs, skin rash	15	0			0									27	0
1	MSM	1	2	38.3123		0			0		1	0		0		1	0			0	0		0	0				0	0	1	0	simplification		0			0									18	0
1	MSM	1	2	26.2164		0			0		1	0		0		1	0		16	0	0		0	0				0	0	0	0			0			0									16	0
1	MSM	1	2	36.5014		0			0		1	0		0		1	0		58	0	0		0	0		1		0	0	1	0	leukopenia	16	0			0									30	0
1	MSM	1	2	34.8548		1			0		0	1		0		1	0		14	0	0		0	0				0	1	1	1	virological failure	52	1			0									38	0
1	IDU	2	1	37.989		0			0		1	0		1		0	0		49	1	0		0	0				0	0	1	1	skin rash	14	0			1									40	0
1	MSM	1	1	31.4986		1			0		1	0		1		0	0		37	1	0		0	0				0	0	1	1	skin rash	49	0			0									28	0
1	IDU	2	2	43.274		0			0		1	0		0		1	0		207	0	0		0	0		1		0	0	1	1	anemia	34	0			1									28	0
1	IDU	2	2	46.2904		0			0		1	0		0		1	0		1004	0	0		0	0				0	0	1	1	others	196	0			1									46	1
1	IDU	2	2	36.4767		0			0		1	0		0		1	0		613	0	0		1	0				1	0	1	0	GI upset	1000	0			1									39	0
1	IDU	2	2	40.874		0			0		0	1		0		1	0		560	0	0		0	0				0	0	1	0	others		1			1									22	0
1	IDU	2	1	37.3863		0			1		0	0		1		0	0		384	0	0		0	0				0	0	1	0	simplification		0			1									21	0
1	IDU	2	2	41.663		0			0		1	0		0		1	0		15	0	0		0	0		1		0	0	1	0	anemia, leukopenia	378	0			1									67	1
1	MSM	1	2	22.1945		0			0		1	0		0		1	0		548	1	0		0	0				0	0	1	1	skin rash	14	0			0									19	0
0	IDU	2	2	35.2603		0			0		1	0		0		1	0		814	0	0		1	0				1	0	1	0	GI upset	544	0			1									36	0
1	MSM	1	2	58.4548		1			0		0	1		0		1	0		79	0	0		0	0				0	0	1	0	simplification		1			0									35	0
1	MSM	1	2	38.389		1			0		1	0		0		1	0		55	0	1		0	0				1	0	1	1	CNS AEs, others	76	0			0									43	0
1	MSM	1	2	26.589		0			0		1	0		0		1	0		17	0	0		1	0				1	0	1	0	GI upset	51	0			0									32	0
1	MSM	1	1	26.9205		0			0		1	0		1		0	0		7	1	0		0	0				0	0	1	1	skin rash	16	0			0									19	0
1	IDU	2	2	52.5178		0			0		1	0		0		1	0		385	1	0		0	0				0	0	1	1	skin rash	7	0			1									78	1
1	MSM	1	1	30.1699		0			0		1	0		1		0	0		41	0	0		0	0				0	0	1	0	simplification		0			0									21	0
1	MSM	1	1	25.0685		0			0		1	0		1		0	0		1044	1	0		0	0				0	0	1	1	skin rash	40	0			0									29	0
1	MSM	1	2	34.5041		0			0		1	0		0		1	0		182	0	0		0	0				0	0	1	1	others	1043	0			0									30	0
1	IDU	2	1	48.0575		0			0		1	0		1		0	0		511	0	0		0	0		1		0	0	1	1	leukopenia	176	1			1									21	0
1	MSM	1	1	25.4712		0			0		0	1		1		0	0			0	0		0	0				0	0	1	0	simplification		0			0									22	0
1	MSM	1	2	27.6466		0			0		1	0		0		1	0		84	0	0		0	0				0	0	0	0			0			0									28	0
1	MSM	1	2	29.2849		0			0		1	0		0		1	0		43	0	1		1	0				1	0	1	1	CNS AEs, GI upset	80	0			0									34	0
1	IDU	2	2	37.8466		0			0		1	0		0		1	0		373	0	0		0	0				0	1	1	1	virological failure	42	0			1									115	2
1	MSM	1	1	27.2219		0			0		1	0		1		0	0		282	0	0		0	0				0	0	1	0	simplification		0			0									26	0
1	MSM	1	1	38.9096		0			0		1	0		1		0	0		22	0	0		0	0		1		0	0	1	0	anemia	282	0			0									24	0
1	MSM	1	2	27.7918		0			0		1	0		0		1	0		883	1	0		0	0				0	0	1	1	skin rash	21	0			0									18	0
1	MSM	1	2	33.3918		0			0		0	1		0		1	0		190	0	0		0	0				0	0	1	0	simplification		1			0									21	0
1	MSM	1	2	33.2521		1			0		1	0		0		1	0		512	0	0		0	0		1		0	0	1	1	anemia, CNS AEs	189	0			0
1	MSM	1	2	31.0219		0			0		1	0		0		1	0		27	0	1		0	0				1	0	1	0	CNS AEs, others	511	0			0									31	0
1	MSM	1	1	41.9781		1			0		0	1		1		0	0			1	0		0	0				0	0	1	1	skin rash	21	0			0									37	0
1	IDU	2	1	41.0247		0			0		0	1		1		0	0		177	0	0		0	0				0	0	0	0			0			1									41	0
0	Hetero	0	1	42.337		0			0		1	0		1		0	0		223	0	0		0	0		1		0	0	1	0	anemia	177	0			0									22	0
1	MSM	1	2	48.2384		1			0		0	1		0		1	0		357	0	1		0	0				1	1	1	1	CNS AEs, virological failure	221	1			0									61	1
1	MSM	1	1	41.2247		0			0		1	0		1		0	0		808	0	0		0	0				0	0	1	0	simplification		0			0									22	0
1	MSM	1	2	20.7836		0			0		0	1		0		1	0		331	0	0		0	0				0	0	1	0	simplification		0			0									35	0
1	MSM	1	2	38.4219		0			1		0	0		0		1	0		124	0	0		0	0				0	0	1	0	others		1			0									27	0
1	IDU	2	1	37.989		0			0		1	0		1		0	0		28	0	0		0	0		1		0	0	1	0	anemia, leukopenia	119	0			1									143	2
1	MSM	1	2	30.3507		0			1		0	0		0		1	0		168	0	1		0	0				1	0	1	1	CNS AEs	28	0			0									20	0
1	IDU	2	1	34.1644		0			0		1	0		1		0	0		27	0	0		0	0				0	0	1	0	others		0			1									38	0
1	MSM	1	1	45.9425		0			1		0	0		1		0	0			1	0		0	0				0	0	1	1	skin rash	26	0			0									31	0
1	IDU	2	2	39.9918		0			0		1	0		0		1	0		785	0	0		0	0				0	0	0	0			0			1									44	1
1	MSM	1	2	29.211		0			0		1	0		0		1	0		1120	0	0		0	0				0	0	1	0	simplification		0			0									23	0
1	MSM	1	2	20.6959		0			0		1	0		0		1	0		60	0	0		0	0				0	0	1	0	simplification		0			0									23	0
1	MSM	1	1	33.3808		1			0		1	0		1		0	0		120	0	0		1	0				1	0	1	0	GI upset	56	0			0									28	0
1	IDU	2	1	39.4137		0			0		1	0		1		0	0		134	0	0		0	0		1		0	0	1	1	anemia	118	0			1									131	2
1	MSM	1	2	23.211		0			0		1	0		0		1	0		318	0	0		0	0		1		0	0	1	0	anemia, leukopenia	132	0			0									22	0
1	IDU	2	1	47.4658		0			0		1	0		1		0	0		287	0	0		0	0				0	0	1	0	others		0			1									53	1
1	IDU	2	1	37.1671		0			0		0	1		1		0	0		38	0	0		0	0				0	0	1	1	others	287	1			1									61	1
1	MSM	1	2	27.7315		0			0		1	0		0		1	0			0	0		0	0				0	1	1	1	virological failure	37	0			0									35	0
1	MSM	1	1	25.4767		1			0		1	0		1		0	0		64	0	0		0	0				0	0	0	0			0			0									25	0
0	IDU	2	1	54.7205		0			0		1	0		1		0	0		763	0	0		0	1				0	0	1	1	hepatitis	64	0			1									33	0
1	MSM	1	1	41.0438		0			0		1	0		1		0	0		68	0	0		0	0				0	0	1	0	simplification		0			0									21	0
1	MSM	1	2	33.6849		0			0		1	0		0		1	0		280	0	1		0	0				1	0	1	1	CNS AEs	61	0			0									32	0
1	MSM	1	1	27.1945		0			0		1	0		1		0	0		53	0	0		0	0				0	0	1	0	simplification		0			0									30	0
1	MSM	1	1	25.9233		1			0		0	1		1		0	0		112	0	0		0	0				0	1	1	1	virological failure	49	0			0									50	1
1	IDU	2	1	40.4082		0			0		1	0		1		0	0		15	0	0		0	0		1		0	0	1	1	anemia	111	0			1									22	0
1	MSM	1	1	26.6795		1			0		1	0		1		0	0		357	0	0		0	0				0	1	1	1	virological failure	14	0			0									71	1
1	MSM	1	1	19.6438		0			0		1	0		1		0	0		357	0	0		0	0				0	0	1	0	simplification		0			0									21	0
1	MSM	1	2	37.7479		0			0		1	0		0		1	0		285	0	0		0	0				0	0	1	1	others	355	0			0									61	1
1	MSM	1	1	21.6411		0			0		1	0		1		0	0		382	0	0		0	0				0	0	1	0	simplification		0			0									20	0
1	MSM	1	1	32.411		0			0		1	0		1		0	0			0	0		0	0				0	0	1	0	simplification		0			0									15	0
1	IDU	2	2	28.3781		0			0		1	0		0		1	0		20	0	0		0	0				0	0	0	0			0			0									23	0
1	MSM	1	2	29.4384		1			0		1	0		0		1	0		50	1	0		0	0				0	0	1	1	skin rash	19	0			0									159	2
1	IDU	2	2	36.2301		0			0		1	0		0		1	0		35	0	0		0	0				0	0	1	0	others		0			1									116	2
1	MSM	1	1	21.3068		0			0		1	0		1		0	0		435	1	0		0	0				0	0	1	1	skin rash	33	0			0									17	0
1	MSM	1	1	33.9397		0			0		0	1		1		0	0			0	0		0	0				0	0	1	0	simplification		0			0									34	0
1	MSM	1	2	49.7808		0			0		1	0		0		1	0			0	0		0	0				0	0	0	0			0			0									26	0
1	IDU	2	2	50.3452		0			1		0	0		0		1	0			0	0		0	0				0	0	0	0			0			1									103	2
1	MSM	1	2	23.2466		0			0		1	0		0		1	0		694	0	0		0	0				0	0	0	0			0			0									22	0
1	MSM	1	2	28.2658		0			0		0	1		0		1	0		46	0	0		0	0				0	0	1	0	simplification		1			0									20	0
1	MSM	1	1	31.4247		0			0		1	0		1		0	0		52	1	0		0	0				0	0	1	1	skin rash	42	0			0									14	0
1	MSM	1	2	23.3507		0			0		1	0		0		1	0		788	1	0		0	0				0	0	1	1	skin rash	49	0			0									22	0
1	MSM	1	2	41.9315		0			1		0	0		0		1	0		16	0	0		0	0				0	0	1	0	simplification		0			0									13	0
1	IDU	2	1	53.7123		0			0		1	0		1		0	0			1	0		0	0				0	0	1	1	skin rash	14	0			1									27	0
1	MSM	1	2	29.4603		0			0		1	0		0		1	0		63	0	0		0	0				0	0	0	0			0			0									45	1
1	MSM	1	1	31.8164		0			0		1	0		1		0	0			1	0		0	0				0	0	1	1	skin rash	63	0			0									18	0
1	MSM	1	1	28.2877		1			0		0	1		1		0	0		682	0	0		0	0				0	0	0	0			0			0									48	1
1	IDU	2	2	50.4849		0			0		1	0		0		1	0			0	0		0	0				0	0	1	0	simplification		0			1									121	2
1	MSM	1	2	32.7507		0			0		1	0		0		1	0		77	0	0		0	0				0	0	0	0			0			0									28	0
1	IDU	2	2	43.7452		0			0		1	0		0		1	0		16	0	1		0	0				1	0	1	1	CNS AEs	72	1			1									28	0
1	MSM	1	1	49.2082		0			0		1	0		1		0	0		40	1	0		0	0				0	0	1	1	skin rash	14	0			0									35	0
1	Hetero	0	1	23.7068		0			0		1	0		1		0	0		15	1	0		0	0				0	0	1	1	skin rash	34	0			0									24	0
1	MSM	1	2	35.4411		0			0		1	0		0		1	0		32	0	0		1	0				1	0	1	0	GI upset	14	0			0									34	0
1	MSM	1	1	23.6521		0			0		1	0		1		0	0		42	1	0		0	0				0	0	1	1	skin rash	28	0			0									18	0
0	IDU	2	2	31.5151		0			0		1	0		0		1	0		441	0	0		1	0				1	0	1	0	GI upset, simplification	42	0			1									33	0
1	others	3	1	31.7945		0			0		1	0		1		0	0		40	0	0		0	0				0	0	1	0	simplification		0			0									20	0
1	MSM	1	1	29.1479		1			0		1	0		1		0	0		169	0	0		0	0				0	1	1	1	virological failure	40	0			0									23	0
1	Hetero	0	2	32.0466		0			0		1	0		0		1	0		312	0	0		0	0				0	0	1	1	LLV	168	0			0									27	0
1	MSM	1	2	24.8548		1			0		0	1		0		1	0			0	0		0	0				0	1	1	1	virological failure	310	0			0									101	2
1	IDU	2	2	46.1151		0			0		1	0		0		1	0		14	0	0		0	0				0	0	0	0			0			1									43	0
1	MSM	1	1	28.0274		0			0		1	0		1		0	0		29	1	0		0	0				0	0	1	1	skin rash	14	0			0									26	0
1	MSM	1	2	25.4986		0			0		1	0		0		1	0		298	0	0		1	0				1	0	1	0	GI upset	28	0			0									16	0
1	MSM	1	2	19.6658		0			0		1	0		0		1	0		355	0	0		0	0				0	0	1	1	simplification	297	0			0									20	0
1	IDU	2	1	34.1151		0			0		1	0		1		0	0		628	0	0		0	0				0	0	1	0	simplification		0			1									61	1
1	MSM	1	2	26.2822		1			0		0	1		0		1	0		18	0	0		0	0				0	0	1	0	simplification		0			1									24	0
1	MSM	1	1	38.4274		1			0		1	0		1		0	0			1	0		0	0				0	0	1	1	skin rash	14	0			0									29	0
1	MSM	1	2	27.4192		1			0		1	0		0		1	0		625	0	0		0	0				0	0	0	0			0			0									29	0
1	MSM	1	2	21.8575		0			0		1	0		0		1	0		30	0	0		0	0				0	0	1	0	simplification		0			0									22	0
1	MSM	1	1	31.9753		1			0		1	0		1		0	0			0	0		0	0		1		0	0	1	0	leukopenia	30	0			0									28	0
1	IDU	2	2	31.7562		0			0		0	1		0		1	0		15	0	0		0	0				0	0	0	0			1			1									24	0
1	MSM	1	1	35.0356		0			0		1	0		1		0	0		196	0	0		0	0				0	1	1	1	virological failure	14	0			0									19	0
1	MSM	1	2	27.6767		0			0		1	0		0		1	0		248	0	1		0	0				1	0	1	1	CNS AEs	196	0			0									46	1
1	MSM	1	1	27.9425		0			0		1	0		1		0	0		953	0	0		0	0				0	1	1	1	virological failure	248	0			0									30	0
1	MSM	1	2	36.2822		1			0		1	0		0		1	0		384	0	0		0	0				0	0	1	1	simplification	952	0			0									22	0
0	IDU	2	2	29.926		0			0		1	0		0		1	0		800	0	0		1	0				1	0	1	1	GI upset	378	0			1									32	0
1	MSM	1	2	30.126		0			0		1	0		0		1	0		248	0	0		0	0				0	0	1	0	simplification		0			0									23	0
1	MSM	1	1	31.9534		0			0		1	0		1		0	0		132	0	0		0	0				0	0	1	0	simplification		0			0									82	1
1	IDU	2	1	51.1151		0			0		1	0		1		0	0		14	0	0		0	0		1		0	0	1	1	anemia, leukopenia	131	0			1									71	1
1	MSM	1	2	31.6274		1			0		1	0		0		1	0		17	1	0		0	0				0	0	1	1	skin rash	13	0			0									19	0
1	IDU	2	2	37.2603		0			0		1	0		0		1	0		245	0	0		1	0				1	0	1	0	GI upset	14	0			1									23	0
1	IDU	2	2	41.3342		0			0		1	0		0		1	0		718	0	0		1	0				1	0	1	0	GI upset, leukopenia	245	0			1									21	0
1	IDU	2	2	32.3342		0			0		1	0		0		1	0		323	0	0		0	0				0	1	1	1	poor complaince	718	0			1									66	1
1	MSM	1	2	29.9781		0			0		1	0		0		1	0		140	0	1		0	0				1	0	1	1	CNS AEs	322	0			0									18	0
0	IDU	2	2	43.8192		0			0		1	0		0		1	0			0	0		0	0		1		0	0	1	0	anemia	132	0			1									273	3
1	IDU	2	2	42.3342		0			0		1	0		0		1	0		47	0	0		0	0				0	0	0	0			0			1									58	1
1	IDU	2	2	41.9671		0			0		1	0		0		1	0		14	1	0		0	0				0	0	1	1	skin rash	42	0			1									67	1
1	IDU	2	2	54.4795		0			0		1	0		0		1	0		868	0	1		0	0				1	0	1	1	CNS AEs	14	0			1									25	0
1	IDU	2	2	34.9863		0			0		1	0		0		1	0		381	0	0		0	0				0	0	1	1	others	868	0			1									45	1
1	IDU	2	2	40.9041		0			0		1	0		0		1	0		70	0	0		1	0				1	0	1	0	GI upset	381	0			1									150	2
1	IDU	2	2	37.5945		0			0		1	0		0		1	0		414	0	1		0	0				1	0	1	1	CNS AEs	70	0			1									32	0
1	IDU	2	2	38.3068		0			0		1	0		0		1	0		64	0	1		0	0				1	0	1	1	CNS AEs	413	0			1									26	0
1	MSM	1	1	21.8548		0			0		0	1		1		0	0		16	0	0		0	0				0	1	1	1	virological failure	63	1			0									27	0
1	IDU	2	2	33.6548		0			0		1	0		0		1	0		14	0	1		0	0				1	0	1	1	CNS AEs	14	0			1									91	2
1	IDU	2	2	46.4164		0			0		1	0		0		1	0		725	1	0		0	0				0	0	1	1	skin rash	14	0			0									18	0
1	IDU	2	2	36.0493		0			0		1	0		0		1	0		31	0	0		0	0				0	0	1	0	simplification		0			0									26	0
1	MSM	1	1	29.7945		0			0		1	0		1		0	0		9	1	0		0	0				0	0	1	1	skin rash	30	0			0									30	0
1	MSM	1	2	29.4356		1			0		1	0		0		1	0		192	0	0		1	0				1	0	1	0	GI upset	7	0			0									33	0
1	IDU	2	2	46.6356		0			0		1	0		0		1	0		80	0	0		0	0				0	1	1	1	virological failure	192	0			1									90	2
1	IDU	2	2	32.9041		0			0		1	0		0		1	0		42	0	0		1	0				1	0	1	0	GI upset	77	0			1									195	3
1	IDU	2	2	42.5836		0			0		1	0		0		1	0			0	0		0	1				0	0	1	1	hepatitis	42	0			1									189	3
1	IDU	2	2	34.8301		0			0		1	0		0		1	0		322	0	0		0	0				0	0	0	0			0			1									23	0
1	IDU	2	2	32.3507		0			0		1	0		0		1	0		56	0	0		0	0		1		0	0	1	0	anemia, leukopenia	322	0			1									25	0
1	IDU	2	1	51.3315		0			0		1	0		1		0	0		113	1	0		0	0				0	0	1	1	skin rash	56	0			1									28	0
1	IDU	2	1	40.8795		0			0		1	0		1		0	0		57	0	0		0	0		1		0	0	1	0	anemia	112	0			1									57	1
1	MSM	1	2	49.4849		1			0		1	0		0		1	0		217	0	0		0	0				0	1	1	1	virological failure	54	0			0									42	0
1	MSM	1	1	34.3616		0			0		1	0		1		0	0			0	0		0	0				0	0	1	0	others		0			0									35	0
1	IDU	2	2	49.0082		0			0		1	0		0		1	0		45	0	0		0	0				0	0	0	0			0			1									34	0
1	MSM	1	2	27.8603		0			0		1	0		0		1	0		98	0	1		0	0				1	0	1	0	CNS AEs	42	0			0									30	0
1	MSM	1	2	25.0548		0			0		1	0		0		1	0		120	0	0		0	0				0	1	1	1	virological failure	98	0			0									29	0
0	IDU	2	2	39.0904		0			0		1	0		0		1	0			0	0		0	0		1		0	0	1	0	anemia	119	0			1									38	0
1	MSM	1	2	30.7726		0			0		0	1		0		1	0		231	0	0		0	0				0	0	0	0			1			0									1654	3
1	IDU	2	2	55.5863		0			0		0	1		0		1	0		77	0	0		0	0				0	0	1	1	LLV	224	1			1									74	1
1	IDU	2	2	37.1808		0			0		1	0		0		1	0			0	1		0	0				1	0	1	1	CNS AEs	77	0			1									47	1
1	MSM	1	2	22.4219		0			0		1	0		0		1	0		241	0	0		0	0				0	0	0	0			0			0									22	0
1	IDU	2	1	31.9918		0			0		0	1		1		0	0		151	0	0		0	0				0	1	1	1	virological failure	238	1			1									29	0
1	IDU	2	2	32.7726		0			0		1	0		0		1	0		186	0	0		0	0		1		0	0	1	0	anemia, leukopenia	151	0			1									28	0
1	MSM	1	1	28.1534		0			0		1	0		1		0	0		28	0	0		0	0		1		0	0	1	0	anemia, leukopenia	182	0			0									33	0
0	IDU	2	1	33.4411		0			0		1	0		1		0	0		33	1	0		0	0				0	0	1	1	skin rash	28	0			1									20	0
1	Hetero	0	2	49.4274		1			0		0	1		0		1	0		16	1	0		0	0				0	1	1	1	skin rash, virological failure	29	1			0									61	1
1	MSM	1	2	23.8767		0			0		1	0		0		1	0		15	0	1		0	0				1	0	1	1	CNS AEs	15	0			0									21	0
0	IDU	2	1	40.3288		0			0		1	0		1		0	0		175	0	0		0	0				0	0	1	1	others	14	0			1									31	0
1	MSM	1	2	46.8521		1			0		1	0		0		1	0			0	0		0	0				0	0	1	1	others	175	0			0									38	0
0	Hetero	0	2	45.274		0			1		0	0		0		1	0		35	0	0		0	0				0	0	0	0			0			0									18	0
1	IDU	2	1	32.463		0			0		1	0		1		0	0		227	0	0		0	0		1		0	0	1	0	anemia	35	0			1									37	0
1	IDU	2	1	36.6767		0			0		0	1		1		0	0		220	0	0		0	0				0	1	1	1	LLV	224	0			1									35	0
1	MSM	1	1	32.6356		0			0		1	0		1		0	0		89	0	0		0	0				0	1	1	1	virological failure	217	0			0									19	0
1	IDU	2	1	29.7014		0			0		1	0		1		0	0			0	0		0	0				0	0	1	0	simplification		0			1									62	1
1	IDU	2	2	39.4192		0			0		0	1		0		1	0		50	0	0		0	0				0	0	0	0			1			1									82	1
1	MSM	1	2	31.5507		1			0		1	0		0		1	0		345	0	0		0	0				0	1	1	1	virological failure	49	0			0									36	0
0	IDU	2	1	34.9096		0			0		1	0		1		0	0		63	0	0		1	0				1	0	1	0	GI upset	344	0			1									26	0
1	IDU	2	2	51.3808		0			0		1	0		0		1	0		145	0	0		0	0		1		0	0	1	0	leukopenia	63	0			1									55	1
1	IDU	2	1	43.4329		0			0		1	0		1		0	0		602	0	0		0	0				0	0	1	0	others		0			1									27	0
1	MSM	1	2	46.2466		1			0		0	1		0		1	0		29	0	0		0	0				0	0	1	0	simplification		0			0									40	0
1	MSM	1	1	34.7973		1			0		1	0		1		0	0		29	0	0		0	0		1		0	0	1	0	anemia	22	0			0									112	2
1	MSM	1	1	24.126		0			0		1	0		1		0	0		279	0	0		1	0				1	0	1	0	GI upset	28	0			0									19	0
1	MSM	1	1	23.4356		1			0		1	0		1		0	0		70	0	0		0	0				0	0	1	0	simplification		0			0									19	0
1	MSM	1	1	28.411		0			0		1	0		1		0	0		29	0	0		0	0		1		0	0	1	0	anemia, leukopenia	70	0			0									17	0
1	MSM	1	2	22.6685		0			0		1	0		0		1	0		645	0	0		1	0				1	0	1	0	GI upset	28	0			0									26	0
1	IDU	2	2	30.8877		0			0		1	0		0		1	0		280	0	0		0	0				0	0	1	0	simplification		0			1									79	1
1	MSM	1	2	35.6301		0			0		1	0		0		1	0		28	0	1		0	0				1	0	1	1	CNS AEs	280	0			0									26	0
1	MSM	1	1	28.1973		0			0		1	0		1		0	0		196	1	0		0	0				0	0	1	1	skin rash	28	0			0									21	0
1	MSM	1	1	28.9863		0			0		1	0		1		0	0			0	0		0	0				0	0	1	0	simplification		0			0									24	0
1	IDU	2	2	42.0164		0			0		1	0		0		1	0		140	0	0		0	0				0	0	0	0			0			1									126	2
1	IDU	2	2	51.0055		0			0		1	0		0		1	0		217	0	0		0	0		1		0	0	1	0	anemia, leukopenia	140	0			1									102	2
1	IDU	2	2	29.0274		0			0		1	0		0		1	0		192	0	0		1	0				1	0	1	0	GI upset	217	0			1									29	0
1	IDU	2	2	47.9753		0			0		0	1		0		1	0			0	1		0	0				1	0	1	1	CNS AEs	192	0			1									22	0
1	MSM	1	2	23.0767		0			0		1	0		0		1	0		34	0	0		0	0				0	0	0	0			0			0									19	0
1	MSM	1	1	32.5836		0			0		0	1		1		0	0		193	1	0		0	0				0	0	1	1	skin rash	32	1			0									138	2
1	IDU	2	2	50.5041		0			0		1	0		0		1	0		164	0	0		0	0		1		0	0	1	0	anemia	189	0			1									37	0
1	MSM	1	2	22.0493		0			0		0	1		0		1	0		161	0	1		0	0				1	0	1	1	CNS AEs	163	0			1									28	0
1	MSM	1	1	20.2055		1			0		1	0		1		0	0		49	0	0		0	0				0	0	1	1	simplification	161	0			0									45	1
1	MSM	1	1	20.5836		0			0		1	0		1		0	0		154	0	0		0	0				0	0	1	0	simplification		0			0									23	0
1	MSM	1	2	26.2932		0			0		1	0		0		1	0		58	0	1		0	0				1	0	1	1	CNS AEs	154	0			0									22	0
1	MSM	1	2	28.6767		0			0		1	0		0		1	0		310	0	0		1	0				1	0	1	0	GI upset	58	0			0									44	1
1	IDU	2	2	46.2849		0			0		0	1		0		1	0		60	0	0		0	0				0	0	1	1	others	308	1			1									52	1
1	MSM	1	1	18.663		0			0		1	0		1		0	0		56	0	0		0	0				0	0	1	0	simplification		0			0									21	0
1	others	3	1	31.3863		0			0		1	0		1		0	0		65	0	0		0	0				0	0	1	0	simplification		0			0									30	0
0	IDU	2	1	47.2384		0			0		1	0		1		0	0		27	0	0		0	0				0	0	1	0	simplification		0			1
1	MSM	1	2	38.0822		0			0		1	0		0		1	0		26	1	0		0	0				0	0	1	1	skin rash	26	0			0									31	0
1	MSM	1	1	26.6575		0			0		1	0		1		0	0		65	0	0		0	0				0	0	1	0	simplification		0			0									28	0
0	IDU	2	1	50.274		0			0		1	0		1		0	0		357	0	0		0	0		1		0	0	1	0	anemia, leukopenia	63	0			1									27	0
1	MSM	1	2	40.9945		0			0		1	0		0		1	0		77	0	1		0	0				1	0	1	1	CNS AEs	357	0			0									12	0
1	IDU	2	2	35.4603		0			0		1	0		0		1	0			0	0		1	0				1	0	1	0	GI upset	77	0			1									23	0
0	IDU	2	1	39.1096		0			0		1	0		1		0	0		85	0	0		0	0				0	0	0	0			0			1									34	0
1	IDU	2	2	47.6027		0			0		1	0		0		1	0		360	0	0		0	0		1		0	0	1	1	anemia, CNS AEs	84	0			1									87	1
1	MSM	1	2	23.1178		0			0		1	0		0		1	0		141	0	1		0	0				1	0	1	1	CNS AEs	359	0			0									27	0
1	MSM	1	2	23.2712		1			0		0	1		0		1	0			0	0		0	0				0	1	1	1	virological failure	140	0			0									21	0
0	IDU	2	2	46.3205		0			0		1	0		0		1	0		53	0	0		0	0				0	0	0	0			0			1									95	2
1	MSM	1	1	31.011		0			0		1	0		1		0	0		29	0	0		1	0				1	0	1	0	GI upset	47	0			0									26	0
1	MSM	1	2	24.8575		0			0		1	0		0		1	0		101	0	0		1	0				1	0	1	0	GI upset	28	0			0									49	1
1	IDU	2	2	40.2384		0			0		1	0		0		1	0		147	0	0		0	0		1		0	0	1	0	anemia	98	0			1									86	1
1	IDU	2	2	34.7041		0			0		1	0		0		1	0		112	0	1		1	0				1	0	1	1	CNS AEs, GI upset	147	0			1									22	0
1	IDU	2	2	34.5753		0			0		1	0		0		1	0		112	0	0		1	0				1	0	1	0	GI upset	112	0			0									20	0
1	IDU	2	2	44.789		0			0		1	0		0		1	0		46	0	0		0	0		1		0	0	1	0	anemia	112	0			1									155	2
0	IDU	2	2	39.1068		0			0		1	0		0		1	0		91	0	0		0	0				0	0	1	0	others		1			1									17	0
1	MSM	1	2	37.0164		0			0		1	0		0		1	0		28	0	1		0	0				1	0	1	1	CNS AEs	91	0			0									24	0
1	IDU	2	1	45.3233		0			0		1	0		1		0	0		115	0	0		0	0				0	0	1	0	simplification		1			1									42	0
1	MSM	1	2	22.5589		0			0		1	0		0		1	0		116	0	1		0	0				1	0	1	1	CNS AEs	112	0			0									18	0
1	IDU	2	1	33.3534		0			0		1	0		1		0	0			0	0		0	0				0	0	1	0	simplification		0			1									100	2
1	others	3	2	27.0384		0			0		1	0		0		1	0		351	0	0		0	0				0	0	0	0			0			0									52	1
1	MSM	1	2	38.7151		0			0		1	0		0		1	0		14	0	0		0	0				0	0	1	1	others	350	0			0									20	0
1	MSM	1	2	25.7507		0			0		0	1		0		1	0			1	0		0	0				0	0	1	1	skin rash	14	0			0									28	0
1	MSM	1	2	24.211		0			0		1	0		0		1	0		518	0	0		0	0				0	0	0	0			0			0									22	0
1	MSM	1	2	32.9397		1			0		1	0		0		1	0		435	0	0		0	0				0	0	1	0	simplification		0			0									29	0
1	MSM	1	2	35.8904		1			0		0	1		0		1	0		16	0	0		0	0				0	0	1	0	simplification		1			0									26	0
1	IDU	2	2	44.3288		0			0		1	0		0		1	0		39	1	0		0	0				0	0	1	1	skin rash	11	0			1									107	2
1	MSM	1	2	25.9397		0			0		1	0		0		1	0		21	0	0		0	0				0	0	1	0	others		0			0									20	0
1	MSM	1	1	27.9945		0			0		1	0		1		0	0		372	1	0		0	0				0	0	1	1	skin rash	21	0			0									24	0
1	IDU	2	2	48.9425		0			0		0	1		0		1	0		31	0	0		0	0				0	0	1	1	others	366	1			1									39	0
1	MSM	1	1	37.1808		0			0		1	0		1		0	0		141	0	1		0	0				1	0	1	0	CNS AEs	31	0			0									38	0
1	MSM	1	2	46.5479		0			0		1	0		0		1	0		58	0	0		1	0				1	0	1	0	GI upset	140	0			0									24	0
1	MSM	1	2	28.7644		0			0		1	0		0		1	0		464	0	0		0	0				0	1	1	1	virological failure	58	0			0									22	0
1	MSM	1	2	33.4329		0			0		0	1		0		1	0		76	0	0		0	0				0	0	1	0	simplification		1			0									45	1
1	MSM	1	2	23.0712		1			0		1	0		0		1	0		10	0	0		0	0		1		0	0	1	0	anemia	72	0			0									52	1
1	MSM	1	2	28.0055		1			0		0	1		0		1	0		29	0	1		0	0				1	0	1	1	CNS AEs	9	0			0									30	0
1	MSM	1	2	30.411		0			0		1	0		0		1	0		8	1	0		0	0				0	0	1	1	skin rash	28	0			0									14	0
1	MSM	1	2	22.9096		0			0		1	0		0		1	0			0	1		0	0				1	0	1	1	CNS AEs	7	0			0									19	0
1	IDU	2	1	34.3973		0			0		1	0		1		0	0		169	0	0		0	0				0	0	0	0			0			0									20	0
0	IDU	2	2	41.5753		0			0		1	0		0		1	0		112	0	0		0	0		1		0	0	1	0	anemia	168	0			1									105	2
1	MSM	1	1	28.1562		0			0		0	1		1		0	0		83	0	0		0	0				0	0	1	0	simplification		1			0									29	0
1	MSM	1	2	27.0712		1			0		1	0		0		1	0		57	0	0		0	0		1		0	0	1	0	anemia	72	0			0									25	0
1	MSM	1	1	36.9918		1			1		0	0		1		0	0		57	0	0		0	0		1		0	0	1	0	anemia	57	0			0									24	0
1	MSM	1	2	25.2247		0			0		1	0		0		1	0		14	0	1		0	0				1	0	1	1	CNS AEs	56	0			0									22	0
1	MSM	1	1	21.8247		0			0		1	0		1		0	0		57	0	0		0	0				0	1	1	1	virological failure	13	0			0									21	0
1	MSM	1	2	54.8767		0			0		1	0		0		1	0		35	0	0		1	0				1	0	1	0	GI upset	56	0			0									17	0
0	IDU	2	1	41.0356		0			0		1	0		1		0	0		22	1	0		0	0				0	0	1	1	skin rash	35	0			1									32	0
1	IDU	2	2	45.4384		0			0		1	0		0		1	0		364	0	0		0	0		1		0	0	1	0	anemia	22	1			1									81	1
0	IDU	2	2	38.926		0			0		1	0		0		1	0		21	0	0		0	0				0	0	1	0	others		0			1									22	0
1	IDU	2	2	53.3726		0			0		1	0		0		1	0			1	0		0	0				0	0	1	1	skin rash	21	0			1									124	2
1	MSM	1	2	26.789		1			0		0	1		0		1	0		19	0	0		0	0				0	0	0	0			1			0									30	0
1	MSM	1	2	26.8849		0			0		1	0		0		1	0		4	1	0		0	0				0	0	1	1	skin rash	12	0			0									23	0
1	MSM	1	1	22.7068		0			0		1	0		1		0	0			1	0		0	0				0	0	1	1	skin rash	2	0			0									19	0
1	IDU	2	2	46.1918		0			0		1	0		0		1	0		17	0	0		0	0				0	0	0	0			0			1									21	0
0	IDU	2	1	48.5644		0			0		1	0		1		0	0		39	1	0		0	0				0	0	1	1	skin rash	17	0			1									84	1
1	MSM	1	1	23.411		0			0		1	0		1		0	0		50	0	0		1	0				1	0	1	1	GI upset	31	0			0									26	0
1	MSM	1	1	26.663		0			0		1	0		1		0	0		85	1	0		0	0				0	0	1	1	skin rash	49	0			0									21	0
1	MSM	1	2	23.3452		0			0		1	0		0		1	0		88	0	0		0	0		1		0	0	1	0	anemia	84	0			0									24	0
0	IDU	2	2	35.5589		0			0		1	0		0		1	0		109	0	0		0	0		1		0	0	1	1	anemia	87	0			1									49	1
1	IDU	2	1	49.2712		0			0		1	0		1		0	0		22	0	0		0	0				0	0	1	1	others	98	0			1									34	0
1	MSM	1	1	29.6603		0			0		0	1		1		0	0		456	0	0		0	0				0	1	1	1	virological failure	21	1			0									22	0
1	IDU	2	2	41.9699		0			0		0	1		0		1	0		293	0	0		0	0				0	0	1	0	simplification		0			1									85	1
1	IDU	2	2	36.5699		0			0		1	0		0		1	0			0	1		1	0				1	0	1	1	CNS AEs, GI upset	289	0			1									30	0
1	MSM	1	2	29.5616		0			0		1	0		0		1	0		49	0	0		0	0				0	0	0	0			0			0									37	0
1	IDU	2	2	40.3534		0			0		1	0		0		1	0			1	0		0	0				0	0	1	1	skin rash	49	0			1									38	0
1	IDU	2	2	44.3699		0			0		1	0		0		1	0		361	0	0		0	0				0	0	0	0			0			1									26	0
1	IDU	2	2	45.2521		0			0		0	1		0		1	0			0	0		0	0				0	0	1	0	simplification		0			1									94	2
1	MSM	1	2	25.7562		0			0		1	0		0		1	0		350	0	0		0	0				0	0	0	0			0			0									38	0
1	MSM	1	2	33.3397		1			0		0	1		0		1	0		41	0	0		0	0				0	0	1	0	simplification		1			0									33	0
1	IDU	2	2	30.2219		0			0		1	0		0		1	0		172	0	0		0	0				0	0	1	1	others	35	0			1									34	0
1	IDU	2	3	41.0329		0			0		0	1		0		0	1		11	0	0		0	0		1		0	0	1	0	anemia	168	0			1									31	0
1	MSM	1	2	28.2521		0			0		1	0		0		1	0			0	0		0	0		1		0	0	1	0	anemia	9	0			0									20	0
1	MSM	1	3	29.137		0			0		1	0		0		0	1		49	0	0		0	0				0	0	0	0			0			0									21	0
1	MSM	1	3	28.9288		0			0		0	1		0		0	1		14	0	0		0	0		1		0	0	1	0	anemia	49	0			0									22	0
1	MSM	1	1	45.4329		1			0		0	1		1		0	0			1	0		0	0				0	0	1	1	skin rash	12	0			0
1	MSM	1	3	32.1397		0			0		1	0		0		0	1			0	0		0	0				0	0	0	0			0			0									23	0
1	MSM	1	3	27.2438		0			0		1	0		0		0	1		105	0	0		0	0				0	0	0	0			0			0									27	0
1	MSM	1	2	22.4466		0			0		0	1		0		1	0		377	0	0		0	0		1		0	0	1	0	anemia	105	0			0									22	0
1	MSM	1	2	21.063		0			0		1	0		0		1	0		36	0	0		0	0				0	0	1	0	simplification		0			0									20	0
1	MSM	1	2	40.0603		0			0		0	1		0		1	0			0	1		0	0				1	0	1	1	CNS AEs	35	1			0									23	0
1	MSM	1	2	29.2411		0			0		1	0		0		1	0		57	0	0		0	0				0	0	0	0			0			0									22	0
1	MSM	1	3	33.2493		0			0		1	0		0		0	1			0	0		1	0				1	0	1	1	GI upset	56	0			0									20	0
1	Hetero	0	3	21.4411		0			0		1	0		0		0	1		413	0	0		0	0				0	0	0	0			0			0									35	0
1	MSM	1	2	36.5425		0			0		0	1		0		1	0		50	0	0		0	0				0	0	1	0	simplification		1			0									34	0
1	MSM	1	3	47.6137		1			0		1	0		0		0	1		336	0	1		0	0				1	0	1	0	CNS AEs, skin rash	49	0			0									27	0
1	IDU	2	2	34.8055		0			0		0	1		0		1	0			0	0		0	0				0	0	1	0	simplification		1			1									29	0
1	MSM	1	3	29.5452		0			0		1	0		0		0	1			0	0		0	0				0	0	0	0			0			0									19	0
1	MSM	1	3	29.2986		0			0		1	0		0		0	1		161	0	0		0	0				0	0	0	0			0			1									40	0
1	IDU	2	2	43.0192		0			0		0	1		0		1	0		14	0	0		0	0		1		0	0	1	0	anemia	161	0			1									103	2
1	IDU	2	1	50.8192		0			1		0	0		1		0	0		26	0	0		0	1				0	0	1	1	hepatitis	14	0			1									175	2
0	IDU	2	3	31.6164		0			0		1	0		0		0	1			0	0		1	0				1	0	1	0	GI upset	14	0			1									20	0
1	Hetero	0	3	33.5836		1			0		1	0		0		0	1			0	0		0	0				0	0	0	0			0			0									42	0
0	IDU	2	3	34.337		1			0		1	0		0		0	1			0	0		0	0				0	0	0	0			0			1									21	0
1	MSM	1	3	23.4192		0			0		1	0		0		0	1			0	0		0	0				0	0	0	0			0			0									19	0
0	IDU	2	2	43.6986		0			0		0	1		0		1	0			0	0		0	0				0	0	0	0			1			1									19	0
1	MSM	1	3	23.6219		0			0		1	0		0		0	1		19	0	0		0	0				0	0	0	0			0			0									19	0
1	MSM	1	3	26.8767		1			0		1	0		0		0	1		43	1	0		0	0				0	0	1	1	skin rash	14	0			0									42	0
0	IDU	2	1	52.3479		0			0		1	0		1		0	0		319	0	0		0	0				0	0	1	1	others	35	0			1									42	0
1	IDU	2	2	41.0932		0			0		0	1		0		1	0		42	0	0		0	0				0	0	1	0	simplification		1			1									299	3
1	IDU	2	2	37.4849		0			0		0	1		0		1	0			0	0		0	0		1		0	0	1	0	anemia, leukopenia	42	0			1									51	1
1	MSM	1	2	32.1425		1			0		0	1		0		1	0			0	0		0	0				0	0	0	0			0			0									37	0
1	MSM	1	3	30.2548		0			0		1	0		0		0	1		170	0	0		0	0				0	0	0	0			0			0									33	0
1	MSM	1	3	29.6712		0			0		1	0		0		0	1		287	0	0		1	0				1	0	1	1	GI upset	170	0			0									21	0
1	MSM	1	2	28.0329		1			0		0	1		0		1	0		289	0	0		0	0				0	1	1	1	virological failure	287	1			0									33	0
1	MSM	1	2	29.3753		1			0		0	1		0		1	0		15	0	0		0	0				0	0	1	0	simplification		0			0									63	1
1	MSM	1	1	33.3425		0			0		1	0		1		0	0			0	0		0	0				0	0	1	0	simplification		0			0									27	0
1	IDU	2	2	45.3945		0			0		0	1		0		1	0			0	0		0	0				0	0	0	0			1			1									20	0
1	MSM	1	3	41.0356		0			0		1	0		0		0	1		73	0	0		0	0				0	0	0	0			0			0									23	0
1	IDU	2	3	36.0932		0			0		0	1		0		0	1		29	0	0		1	0				1	0	1	0	GI upset	70	0			1									66	1
1	MSM	1	1	40.9808		0			1		0	0		1		0	0			0	1		0	0				1	0	1	0	CNS AEs	28	0			0									25	0
1	MSM	1	2	25.3342		0			0		0	1		0		1	0		401	0	0		0	0				0	0	0	0			0			0									22	0
0	IDU	2	2	38.0932		0			0		1	0		0		1	0		273	0	0		1	0				1	0	1	0	GI upset	399	0			1									35	0
1	MSM	1	2	23.1014		0			0		1	0		0		1	0			0	0		0	0				0	0	1	0	simplification		0			0									36	0
0	IDU	2	3	35.274		0			0		1	0		0		0	1		35	0	0		0	0				0	0	0	0			0			1									23	0
0	IDU	2	3	29.7726		0			0		0	1		0		0	1		369	0	0		0	0		1		0	0	1	0	anemia	35	0			1									21	0
1	MSM	1	2	39.6466		1			0		0	1		0		1	0			0	0		0	0				0	0	1	0	simplification		1			0									96	2
1	IDU	2	3	35.9562		0			0		0	1		0		0	1			0	0		0	0				0	0	0	0			1			1									82	1
1	Hetero	0	3	22.4959		0			0		1	0		0		0	1			0	0		0	0				0	0	0	0			0			0									17	0
1	MSM	1	3	24.1589		0			0		1	0		0		0	1		46	0	0		0	0				0	0	0	0			0			0									18	0
1	IDU	2	3	46.6137		0			0		1	0		0		0	1		56	0	0		0	0		1		0	0	1	1	anemia, leukopenia	42	0			1									55	1
1	IDU	2	3	39.1425		0			0		0	1		0		0	1		134	0	0		0	1				0	0	1	1	hepatitis	56	0			1									80	1
1	MSM	1	2	30.3123		0			0		0	1		0		1	0		269	0	1		0	0				1	0	1	1	CNS AEs	133	1			0									49	1
1	IDU	2	2	48.7863		0			0		0	1		0		1	0			0	0		0	0				0	0	1	0	simplification		0			1									93	2
1	MSM	1	3	39.989		0			0		1	0		0		0	1			0	0		0	0				0	0	0	0			0			0									30	0
1	MSM	1	2	24.7918		0			0		1	0		0		1	0		33	0	0		0	0				0	0	0	0			0			0									21	0
1	MSM	1	2	31.8493		0			0		0	1		0		1	0		15	0	1		0	0				1	0	1	1	CNS AEs	28	0			0									24	0
1	MSM	1	1	28.0795		0			0		1	0		1		0	0		281	0	0		0	0				0	0	1	1	simplification	14	0			0									52	1
1	IDU	2	2	35.0849		0			0		0	1		0		1	0			0	0		0	0				0	0	1	0	simplification		1			1									29	0
1	IDU	2	2	37.2301		0			0		0	1		0		1	0		151	0	1		0	0				1	0	1	1	CNS AEs		1			1									56	1
1	IDU	2	3	35.5671		0			0		1	0		0		0	1			0	0		0	0		1		0	0	1	0	anemia	150	0			1									189	3
1	MSM	1	3	26.3397		0			0		1	0		0		0	1			0	0		0	0				0	0	0	0			0			0									30	0
1	MSM	1	3	31.6904		0			0		1	0		0		0	1		28	0	0		0	0				0	0	0	0			0			0									20	0
1	MSM	1	1	31.4658		1			0		1	0		1		0	0		57	0	0		0	0		1		0	0	1	0	anemia	28	0			0									35	0
1	MSM	1	2	42.1781		0			0		1	0		0		1	0			0	0		0	0		1		0	0	1	0	anemia	56	0			0									30	0
1	MSM	1	3	30.7808		0			0		1	0		0		0	1		61	0	0		0	0				0	0	0	0			0			0									26	0
1	IDU	2	2	37.9945		0			0		1	0		0		1	0		15	0	1		0	0				1	0	1	1	CNS AEs	56	0			1									29	0
1	MSM	1	2	33.2877		1			0		1	0		0		1	0			1	0		0	0				0	0	1	1	skin rash	14	0			0									33	0
1	IDU	2	3	37.4301		0			0		1	0		0		0	1			0	0		0	0				0	0	0	0			0			1									47	1
1	MSM	1	3	30.5616		0			0		1	0		0		0	1		464	0	0		0	0				0	0	0	0			0			0									26	0
1	MSM	1	2	20.7233		0			0		1	0		0		1	0		22	0	0		0	0				0	0	1	1	others	462	0			0									29	0
1	MSM	1	2	31.5562		0			0		0	1		0		1	0		12	1	0		0	0				0	0	1	1	skin rash	21	1			0									16	0
1	MSM	1	2	25.8164		0			0		1	0		0		1	0		242	0	0		0	0				0	0	1	1	others	11	0			0									20	0
1	MSM	1	2	32.5233		0			0		0	1		0		1	0		51	0	0		0	0				0	0	1	0	simplification		1			0									27	0
1	others	3	2	32.3014		0			1		0	0		0		1	0		75	0	0		0	0				0	0	1	1	others	50	1			0									29	0
1	MSM	1	2	25.5534		0			0		1	0		0		1	0		21	1	0		0	0				0	0	1	1	skin rash	77													26	0
1	MSM	1	2	34.1014		0			0		1	0		0		1	0			0	0		0	0		1		0	0	1	0	anemia	70	0			0									78	1
1	MSM	1	3	28.0192		0			0		1	0		0		0	1		406	0	0		0	0				0	0	0	0			0			0									20	0
1	MSM	1	2	21.9425		0			0		1	0		0		1	0			0	0		0	0				0	0	1	0	simplification		0			0									22	0
1	IDU	2	2	38.4822		0			0		0	1		0		1	0			0	0		0	0				0	0	0	0			1			1									45	1
1	MSM	1	3	24.8082		0			0		1	0		0		0	1		216	0	0		0	0				0	0	0	0			0			0									19	0
1	MSM	1	2	34.8767		0			0		1	0		0		1	0		549	0	1		0	0				1	0	1	1	CNS AEs	211	0			0									24	0
1	MSM	1	2	23.9151		0			0		1	0		0		1	0			0	0		0	0				0	0	1	0	simplification		0			0									25	0
1	MSM	1	2	31.0575		0			0		1	0		0		1	0		15	0	0		0	0				0	0	0	0			0			0									28	0
1	MSM	1	1	31.2712		1			0		1	0		1		0	0		206	0	0		0	1				0	0	1	1	hepatitis	14	0			0									59	1
1	IDU	2	3	36.074		0			0		1	0		0		0	1		329	0	0		0	0				0	0	1	0	others		0			1
1	IDU	2	2	38.0986		0			0		0	1		0		1	0		546	0	1		0	0				1	0	1	1	CNS side effect	329	0			1									25	0
1	IDU	2	3	43.1342		0			0		1	0		0		0	1		21	0	0		1	0				1	0	1	0	GI upset	546	0			1									33	0
1	IDU	2	2	43.1671		0			0		0	1		0		1	0			0	0		1	0				1	0	1	0	GI upset	21	0			1									21	0
1	MSM	1	3	22.4438		0			0		1	0		0		0	1		40	0	0		0	0				0	0	0	0			0			0									26	0
1	MSM	1	2	36.4219		1			0		0	1		0		1	0		231	0	0		0	0				0	1	1	1	virological failure	33	0			0									231	3
1	MSM	1	2	21.0247		0			0		0	1		0		1	0			0	0		0	0				0	0	1	0	simplification		0			0									20	0
1	MSM	1	3	39.0521		0			0		1	0		0		0	1			0	0		0	0				0	0	0	0			0			0									19	0
1	Hetero	0	3	40.3562		0			0		1	0		0		0	1		19	0	0		0	0				0	0	0	0			0			0									20	0
1	MSM	1	1	27.2411		0			0		1	0		1		0	0		195	1	0		0	0				0	0	1	1	skin rash	19	0			0									20	0
1	MSM	1	2	34.389		0			0		0	1		0		1	0		543	0	0		0	0				0	0	1	0	simplification		1			0									30	0
1	IDU	2	1	46.1534		0			0		1	0		1		0	0		267	0	0		0	0				0	0	1	0	others		0			1									28	0
1	MSM	1	3	28.926		0			0		1	0		0		0	1		92	0	0		1	0				1	0	1	1	GI upset	267	1			0									52	1
1	IDU	2	3	42.4		0			0		1	0		0		0	1			0	0		0	0		1		0	0	1	0	anemia	91	0			1									164	2
1	IDU	2	3	35.7753		0			0		1	0		0		0	1		91	0	0		0	0				0	0	0	0			0			1									151	2
1	IDU	2	3	32.7781		0			0		1	0		0		0	1		78	0	0		0	0		1		0	0	1	1	anemia	91	0			1									49	1
1	IDU	2	3	44.674		0			0		1	0		0		0	1		112	0	0		0	0		1		0	0	1	1	anemia	78	0			1									20	0
1	IDU	2	2	42.3507		0			0		1	0		0		1	0		124	0	0		1	0				1	0	1	0	GI upset	112	0			1									24	0
1	MSM	1	2	41.4959		0			0		0	1		0		1	0		442	0	1		0	0				1	0	1	1	CNS AEs	119	0			0									16	0
1	MSM	1	3	37.3041		0			0		0	1		0		0	1			0	0		0	0				0	0	1	0	simplification		1			0									38	0
1	MSM	1	3	27.4932		0			0		1	0		0		0	1			0	0		0	0				0	0	0	0			0			0									25	0
1	MSM	1	1	38.5233		0			1		0	0		1		0	0		21	0	0		0	0				0	0	0	0			0			0									20	0
1	MSM	1	2	25.8767		0			0		1	0		0		1	0		509	0	0		1	0				1	0	1	1	GI upset	20	0			0									29	0
1	MSM	1	3	21.0795		0			0		1	0		0		0	1			0	0		1	0				1	0	1	1	GI upset	509	0			0									69	1
1	MSM	1	3	48.2438		0			0		1	0		0		0	1		59	0	0		0	0				0	0	0	0			0			1									18	0
1	IDU	2	3	56.0384		0			0		1	0		0		0	1			0	1		0	0				1	0	1	1	CNS AEs	56	0			1									69	1
1	IDU	2	3	40.6493		0			0		1	0		0		0	1		35	0	0		0	0				0	0	0	0			0			1									20	0
1	IDU	2	3	33.3151		0			0		0	1		0		0	1		15	0	1		0	0				1	0	1	0	CNS AEs	35	1			1									28	0
1	MSM	1	1	25.537		0			0		1	0		1		0	0		15	0	0		0	0				0	0	1	0	simplification		0			0									20	0
1	MSM	1	1	19.9205		0			0		1	0		1		0	0			0	0		0	0				0	0	1	0	simplification		0			0									15	0
1	MSM	1	3	22.8		0			0		1	0		0		0	1			0	0		0	0				0	0	0	0			0			0									54	1
1	IDU	2	3	56.4548		0			0		1	0		0		0	1		40	0	0		0	0				0	0	0	0			0			1									65	1
1	MSM	1	1	33.3096		0			0		1	0		1		0	0		134	1	0		0	0				0	0	1	1	skin rash	40	0			0									32	0
1	MSM	1	3	19.7671		0			0		1	0		0		0	1		21	0	0		0	0		1		0	0	1	0	anemia	133	0			0									13	0
1	MSM	1	1	28.7233		0			0		1	0		1		0	0			1	0		0	0				0	0	1	1	skin rash	16	0			0									22	0
1	IDU	2	1	37.4082		0			0		0	1		1		0	0		13	0	0		0	0				0	0	0	0			1			1									28	0
1	MSM	1	2	37.7233		1			0		1	0		0		1	0			0	0		0	0		1		0	0	1	0	anemia	9	0			0									21	0
1	MSM	1	3	26.1808		0			0		1	0		0		0	1			0	0		0	0				0	0	0	0			0			0									32	0
1	MSM	1	3	22.4027		0			0		1	0		0		0	1		49	0	0		0	0				0	0	0	0			0			0									34	0
0	IDU	2	2	44.9753		0			0		0	1		0		1	0		22	0	1		0	0				1	0	0	1	CNS side effect	49	1			1									35	0
1	MSM	1	3	24.6301		0			0		1	0		0		0	1		7	0	1		1	0				1	0	1	1	CNS AEs, GI upset	21	0			0									30	0
1	MSM	1	2	17.8219		0			0		0	1		0		1	0		89	0	1		0	0				1	0	1	1	CNS AEs	7	0			0									24	0
1	MSM	1	3	23.7452		0			0		1	0		0		0	1		14	0	0		0	0		1		0	0	1	1	anemia	87	0			0									24	0
1	MSM	1	2	24.537		0			0		0	1		0		1	0		14	0	1		0	0				1	0	1	1	CNS AEs	14	1			0									26	0
1	MSM	1	2	20.9178		0			0		1	0		0		1	0		14	0	1		0	0				1	0	1	1	CNS AEs	14	0			0									307	3
1	MSM	1	1	21.1014		0			0		1	0		1		0	0			0	0		0	0				0	0	1	0	simplification		0			0									28	0
1	IDU	2	1	41.7973		0			0		0	1		1		0	0			0	0		0	0				0	0	0	0			0			1									22	0
1	IDU	2	3	44.1753		0			0		1	0		0		0	1		63	0	0		0	0				0	0	0	0			0			1									43	0
1	IDU	2	2	41.726		0			0		0	1		0		1	0		434	0	1		0	0				1	0	1	1	CNS AEs	63	0			1									85	1
1	IDU	2	2	41.1781		0			0		1	0		0		1	0		15	0	0		0	0				0	0	1	1	others	63	0			1									30	0
1	MSM	1	1	30.0795		0			1		0	0		1		0	0			0	0		0	0				0	0	1	0	simplification		0			0									20	0
1	MSM	1	3	24.9041		0			0		1	0		0		0	1			0	0		0	0				0	0	0	0			0			0									15	0
1	MSM	1	3	18.7562		0			0		1	0		0		0	1			0	0		0	0				0	0	0	0			0			0									29	0
1	MSM	1	3	23.6027		0			0		1	0		0		0	1			0	0		0	0				0	0	0	0			0			0									20	0
1	MSM	1	3	33.2055		0			0		1	0		0		0	1		15	0	0		0	0				0	0	0	0			0			0									22	0
1	MSM	1	1	29.1425		1			0		1	0		1		0	0		130	0	0		0	0				0	0	1	0	simplification		0			0									28	0
1	MSM	1	3	56.8247		0			0		1	0		0		0	1		72	0	0		0	0		1		0	0	1	0	anemia	126	0			0									28	0
1	MSM	1	1	24.9288		0			0		1	0		1		0	0		43	0	0		0	0				0	0	1	0	simplification		0			0									22	0
1	MSM	1	3	21.7315		0			0		1	0		0		0	1		162	0	0		1	0				1	0	1	0	GI upset	43	0			0									18	0
1	MSM	1	2	23.863		0			0		0	1		0		1	0		25	0	0		0	0				0	0	1	0	simplification		0			0									18	0
1	MSM	1	1	25.6493		0			0		1	0		1		0	0			1	0		0	0				0	0	1	1	skin rash	21	0			0									29	0
1	MSM	1	3	16.8795		0			0		1	0		0		0	1			0	0		0	0				0	0	0	0			0			0									23	0
1	MSM	1	2	30.1753		0			0		1	0		0		1	0			0	0		0	0				0	0	0	0			0			0									19	0
1	IDU	2	3	37.8932		0			0		1	0		0		0	1		154	0	0		0	0				0	0	0	0			0			1									65	1
1	IDU	2	2	36.8712		0			0		0	1		0		1	0		359	0	0		0	0				0	0	1	0	simplification		1			1									21	0
1	MSM	1	2	27.7096		0			0		1	0		0		1	0		8	0	0		0	0				0	0	1	1	others	358	0			0									17	0
1	MSM	1	1	33.0521		0			0		1	0		1		0	0		30	0	0		1	0				1	0	1	0	GI upset	7	0			0									38	0
1	MSM	1	1	24.6932		0			0		1	0		1		0	0			0	0		1	0				1	0	1	0	GI upset	29	0			0									17	0
1	MSM	1	3	22.1397		0			0		1	0		0		0	1		70	0	0		0	0				0	0	0	0			0			0									22	0
1	MSM	1	2	37.3836		0			0		0	1		0		1	0			0	0		0	1				0	0	1	1	hepatitis	70	1			0									25	0
1	MSM	1	3	28.811		0			0		1	0		0		0	1			0	0		0	0				0	0	0	0			0			0									23	0
1	MSM	1	3	19.5863		0			0		1	0		0		0	1			0	0		0	0				0	0	0	0			0			0									22	0
1	MSM	1	2	32.6877		1			0		0	1		0		1	0			0	0		0	0				0	0	0	0			1			0									20	0
1	MSM	1	3	26.337		0			0		1	0		0		0	1		30	0	0		0	0				0	0	0	0			0			0									17	0
0	IDU	2	1	42.3918		0			0		1	0		1		0	0			0	0		0	0		1		0	0	1	0	anemia	29	0			1									27	0
1	MSM	1	3	32.4247		0			0		1	0		0		0	1		56	0	0		0	0				0	0	0	0			0			0									16	0
1	MSM	1	2	30.737		0			0		1	0		0		1	0			0	0		1	0				1	0	1	0	GI upset	56	0			0									20	0
1	MSM	1	3	25.8329		1			0		1	0		0		0	1			0	0		0	0				0	0	0	0			0			0									30	0
1	MSM	1	3	33.6329		0			0		1	0		0		0	1			0	0		0	0				0	0	0	0			0			0									17	0
1	MSM	1	3	30.4192		0			0		1	0		0		0	1		14	0	0		0	0				0	0	0	0			0			0									24	0
1	MSM	1	2	27.9151		1			0		1	0		0		1	0		13	1	0		0	0				0	0	1	1	skin rash	14	0			0									65	1
1	MSM	1	1	49.5041		1			0		1	0		1		0	0			0	0		0	0				0	0	1	0	others		1			0									24	0
1	MSM	1	3	22.0548		0			0		1	0		0		0	1			0	0		0	0				0	0	0	0			0			0									29	0
1	MSM	1	3	25.6986		0			0		1	0		0		0	1		119	0	0		0	0				0	0	0	0			0			0									16	0
1	MSM	1	2	44.1781		1			0		0	1		0		1	0		51	0	0		0	0				0	0	1	0	simplification		0			0									18	0
1	MSM	1	3	23.1699		0			0		1	0		0		0	1			0	0		1	0				1	0	1	1	GI upset	49	0			0									24	0
1	IDU	2	3	35.989		0			0		1	0		0		0	1			0	0		0	0				0	0	0	0			0			1									39	0
1	MSM	1	3	22.0356		0			0		1	0		0		0	1		132	0	0		0	0				0	0	0	0			0			0									13	0
1	MSM	1	2	21.3151		0			0		1	0		0		1	0		105	0	0		1	0				1	0	1	0	GI upset	132	0			0									17	0
1	IDU	2	3	54.211		0			0		1	0		0		0	1		121	0	0		0	0		1		0	0	1	0	anemia, leukopenia	100	0			1
1	MSM	1	2	40.7425		1			0		0	1		0		1	0			0	0		0	0				0	0	1	0	simplification		1			0									34	0
1	MSM	1	3	45.1014		0			0		1	0		0		0	1		16	0	0		0	0				0	0	0	0			0			0									40	0
1	MSM	1	2	47.4219		1			0		1	0		0		1	0		63	0	0		0	0				0	1	1	1	virological failure	14	0			0									22	0
1	MSM	1	2	24.9671		0			0		1	0		0		1	0			0	0		0	0				0	0	1	0	others		0			0									39	0
1	IDU	2	2	59.7863		0			0		0	1		0		1	0		444	0	0		0	0				0	0	0	0			1			1									61	1
1	IDU	2	3	48.189		0			0		1	0		0		0	1		112	0	0		0	0				0	0	1	0	others		0			1									49	1
1	IDU	2	2	34.9041		0			0		0	1		0		1	0			0	0		0	0				0	0	1	0	simplification		0			1									15	0
1	IDU	2	3	33.3781		0			0		1	0		0		0	1		112	0	0		0	0				0	0	0	0			0			1									51	1
1	IDU	2	2	37.3918		0			0		0	1		0		1	0			0	0		0	0				0	0	1	0	simplification		1			1									89	2
1	IDU	2	3	33.3973		0			0		1	0		0		0	1		113	0	0		0	0				0	0	0	0			0			1									31	0
1	MSM	1	2	27.1425		1			0		0	1		0		1	0		112	0	0		0	0				0	0	1	0	simplification		1			0									39	0
1	MSM	1	2	31.4274		1			0		0	1		0		1	0			0	0		0	0				0	1	1	1	virological failure	112	1			0									61	1
1	MSM	1	3	26.9699		0			0		1	0		0		0	1		85	0	0		0	0				0	0	0	0			0			0									25	0
1	MSM	1	3	21.7315		0			0		1	0		0		0	1		112	0	0		0	0				0	0	1	0	others		0			0									41	0
1	MSM	1	2	25.5288		0			0		0	1		0		1	0			0	0		0	0				0	0	1	0	simplification		0			0									19	0
1	MSM	1	3	27.5479		0			0		1	0		0		0	1		207	0	0		0	0				0	0	0	0			0			0									37	0
1	Hetero	0	2	38.1589		0			0		0	1		0		1	0		122	0	0		0	0				0	0	1	0	simplification		1			0									97	2
1	Hetero	0	3	35.1123		0			0		1	0		0		0	1			0	0		1	0				1	0	1	0	GI upset	121	0			0									46	1
1	IDU	2	3	31.7452		0			0		1	0		0		0	1			0	0		0	0				0	0	0	0			0			1									25	0
1	MSM	1	3	27.0274		0			0		1	0		0		0	1			0	0		0	0				0	0	0	0			0			0									21	0
1	IDU	2	1	54.1342		0			0		0	1		1		0	0			0	0		0	0				0	0	0	0			0			1									15	0
1	MSM	1	3	25.4493		0			0		1	0		0		0	1		56	0	0		0	0				0	0	0	0			0			0									20	0
0	Hetero	0	3	36.9945		0			0		1	0		0		0	1			0	0		0	0		1		0	0	1	0	anemia	56	0			0									19	0
1	MSM	1	3	23.0658		0			0		1	0		0		0	1		196	0	0		0	0				0	0	0	0			0			0									22	0
1	MSM	1	2	16.9699		0			0		0	1		0		1	0			0	0		0	0				0	0	1	0	simplification		0			0									16	0
1	MSM	1	3	24.0822		0			0		1	0		0		0	1		128	0	0		0	0				0	0	0	0			0			0									17	0
1	IDU	2	3	38.4164		0			0		1	0		0		0	1			0	0		0	0				0	0	1	0	others		0			1									76	1
1	MSM	1	2	35.8575		0			0		0	1		0		1	0			0	0		0	0				0	0	0	0			0			0									26	0
1	Hetero	0	3	49.1233		0			0		1	0		0		0	1		343	0	0		0	0				0	0	0	0			0			0									46	1
1	MSM	1	3	25.2521		0			0		1	0		0		0	1		186	0	0		0	0				0	0	1	0	others		0			0									21	0
1	MSM	1	1	50.2548		1			0		0	1		1		0	0			0	0		0	0				0	1	1	1	virological failure	186	0			0									41	0
1	MSM	1	3	29.1288		0			0		1	0		0		0	1			0	0		0	0				0	0	0	0			0			0									16	0
1	MSM	1	3	20.3151		0			0		1	0		0		0	1			0	0		0	0				0	0	0	0			0			0									17	0
1	MSM	1	1	32.2137		0			0		0	1		1		0	0		267	0	0		0	0				0	0	0	0			1			0									18	0
1	MSM	1	2	23.3288		0			0		1	0		0		1	0		328	0	0		0	0				0	0	1	0	simplification		0			0									23	0
0	Hetero	0	3	32.8247		0			0		1	0		0		0	1		202	0	0		0	0				0	0	1	1	others	328	0			0									24	0
1	MSM	1	2	34.4384		1			0		0	1		0		1	0			0	0		0	0				0	1	1	1	virological failure	195	1			0
1	IDU	2	3	47.2575		0			0		1	0		0		0	1			0	0		0	0				0	0	0	0			0			1									24	0
1	IDU	2	3	41.5123		0			0		1	0		0		0	1		49	0	0		0	0				0	0	0	0			0			1									51	1
1	IDU	2	3	40.7726		0			0		1	0		0		0	1		49	0	0		1	1				1	0	1	0	GI upset, hepatitis	49	0			1									152	2
1	IDU	2	3	34.1123		0			0		1	0		0		0	1			0	0		1	0				1	0	1	0	GI upset	49	0			1									82	1
1	IDU	2	3	39.2219		0			0		1	0		0		0	1		49	0	0		0	0				0	0	0	0			0			1									27	0
1	IDU	2	3	30.9096		0			0		1	0		0		0	1		112	0	0		1	0				1	0	1	1	GI upset	49	0			1									22	0
1	IDU	2	3	37.3479		0			0		1	0		0		0	1		88	0	0		0	0		1		0	0	1	0	anemia	112	0			1									23	0
0	IDU	2	2	46.5534		0			0		0	1		0		1	0			0	0		0	0				0	0	1	1	simplification	85	1			1									65	1
1	MSM	1	3	38.5288		0			0		1	0		0		0	1			0	0		0	0				0	0	0	0			0			0									32	0
1	others	3	3	35.2219		0			0		1	0		0		0	1		14	0	0		0	0				0	0	0	0			0			0									36	0
1	MSM	1	3	44.3863		0			0		1	0		0		0	1		79	0	0		0	0				0	0	1	0	others		1			0									22	0
1	MSM	1	2	36.6274		0			0		1	0		0		1	0			0	0		0	0				0	1	1	1	virological failure	77	0			1									43	0
1	MSM	1	3	38.4137		0			0		1	0		0		0	1			0	0		0	0				0	0	0	0			0			0									23	0
1	Hetero	0	3	40.7562		0			0		0	1		0		0	1		63	0	0		0	0				0	0	0	0			1			0									41	0
1	Hetero	0	3	29.4192		0			0		1	0		0		0	1		17	0	0		1	0				1	0	1	0	GI upset	63	0			0									31	0
1	MSM	1	2	26.1699		0			0		0	1		0		1	0		95	1	0		0	0				0	0	1	1	skin rash	14	0			0									48	1
1	MSM	1	1	33.3671		1			0		0	1		1		0	0			0	0		0	0				0	1	1	1	virological failure	93	0			0									43	0
1	IDU	2	3	42.1671		0			0		1	0		0		0	1			0	0		0	0				0	0	0	0			0			1									24	0
1	MSM	1	1	52.2685		1			0		0	1		1		0	0			0	0		0	0				0	0	0	0			1			0									23	0
1	IDU	2	3	40.326		0			0		1	0		0		0	1			0	0		0	0				0	0	0	0			0			1
1	MSM	1	3	26.2027		0			0		1	0		0		0	1		28	0	0		0	0				0	0	0	0			0			1									22	0
1	MSM	1	3	25.5041		0			0		1	0		0		0	1		301	0	0		0	0				0	0	1	1	others	28	0			0									28	0
1	MSM	1	2	31.3151		0			0		0	1		0		1	0		16	0	0		0	0				0	0	1	0	simplification		0			0									18	0
1	MSM	1	2	29.7452		0			0		0	1		0		1	0		69	1	0		0	0				0	0	1	1	skin rash	15	0			0									24	0
1	MSM	1	2	39.9699		0			0		0	1		0		1	0			0	1		0	0				1	0	1	1	CNS AEs	61	0			0									30	0
1	IDU	2	3	20.1233		0			0		1	0		0		0	1			0	0		0	0				0	0	0	0			0			1									69	1
1	IDU	2	3	35.8274		0			0		1	0		0		0	1		137	0	0		0	0				0	0	0	0			0			0									16	0
1	IDU	2	3	57.8329		0			0		1	0		0		0	1			0	0		0	0				0	0	1	0	others		0			1									288	3
1	MSM	1	2	35.0986		0			0		0	1		0		1	0		155	0	0		0	0				0	0	0	0			1			0									31	0
1	IDU	2	2	31.7205		0			0		0	1		0		1	0		111	0	1		0	0				1	0	1	1	CNS AEs	154	1			1									33	0
1	IDU	2	3	37.0192		0			0		1	0		0		0	1		63	0	0		0	0				0	0	1	1	others	108	0			1									19	0
1	IDU	2	3	38.4329		0			0		1	0		0		0	1			0	0		0	0		1		0	0	1	1	anemia	63	0			1									39	0
1	MSM	1	3	24.8219		0			0		1	0		0		0	1			0	0		0	0				0	0	0	0			0			0									28	0
1	MSM	1	3	30.6301		0			0		1	0		0		0	1			0	0		0	0				0	0	0	0			0			0									25	0
1	MSM	1	2	35.3452		0			0		0	1		0		1	0			0	0		0	0				0	0	0	0			0			0									26	0
1	MSM	1	3	31.0822		0			0		1	0		0		0	1		57	0	0		0	0				0	0	0	0			0			0									29	0
1	MSM	1	2	24.9479		0			0		0	1		0		1	0			0	1		0	0				1	0	1	1	CNS AEs	56	1			0									37	0
1	MSM	1	2	22.6904		0			0		1	0		0		1	0			0	0		0	0				0	0	0	0			0			0									23	0
1	MSM	1	3	36.2548		0			0		1	0		0		0	1		11	0	0		0	0				0	0	0	0			0			0									27	0
0	IDU	2	1	49.9068		0			0		1	0		1		0	0			1	0		0	0				0	0	1	1	skin rash	10	0			1									39	0
1	MSM	1	3	26.6411		0			0		1	0		0		0	1		49	0	0		0	0				0	0	0	0			0			0									67	1
1	MSM	1	2	26.7918		1			0		0	1		0		1	0		167	0	0		0	0				0	1	1	1	virological failure	49	0			0									33	0
1	MSM	1	3	31.6603		0			0		1	0		0		0	1		79	0	0		1	0				1	0	1	1	GI upset	167	0			1									96	2
1	IDU	2	3	39.9836		0			0		1	0		0		0	1		203	0	0		0	0		1		0	0	1	1	anemia	77	0			1									177	3
1	MSM	1	2	29.274		0			0		1	0		0		1	0			0	0		0	0				0	1	1	1	virological failure	203	0			0									30	0
1	MSM	1	2	51.1151		0			0		0	1		0		1	0			0	0		0	0				0	0	0	0			1			0									34	0
1	MSM	1	3	40.3014		0			0		1	0		0		0	1		21	0	0		0	0				0	0	0	0			0			0									30	0
1	MSM	1	2	25.4822		0			1		0	0		0		1	0			1	0		0	0				0	0	1	1	skin rash	21	0			0									27	0
1	MSM	1	3	35.4767		0			0		1	0		0		0	1			0	0		0	0				0	0	0	0			0			0									21	0
1	MSM	1	3	40.9699		0			0		1	0		0		0	1		51	0	0		0	0				0	0	0	0			0			0									30	0
1	MSM	1	3	29.2164		0			0		1	0		0		0	1			0	0		1	0				1	0	1	1	GI upset	49	0			0									20	0
1	IDU	2	3	43.3014		0			0		1	0		0		0	1			0	0		0	0				0	0	0	0			0			1									27	0
1	IDU	2	3	40.9452		0			0		1	0		0		0	1		182	0	0		0	0				0	0	0	0			0			1									22	0
1	IDU	2	3	36.0959		0			0		1	0		0		0	1			0	0		0	0		1		0	0	1	0	anemia	182	0			1									31	0
1	IDU	2	1	47.0986		0			0		0	1		1		0	0		190	0	0		0	0				0	0	0	0			0			1									62	1
1	MSM	1	2	27.6466		1			0		0	1		0		1	0			0	0		0	0				0	1	1	1	virological failure	189	0			0									23	0
1	MSM	1	3	22.3205		0			0		1	0		0		0	1		252	0	0		0	0				0	0	0	0			0			0									21	0
1	MSM	1	2	51.9836		0			0		0	1		0		1	0			0	0		0	0				0	0	1	0	simplification		1			0									36	0
0	Hetero	0	3	39.3781		0			0		1	0		0		0	1		211	0	0		0	0				0	0	0	0			0			1									24	0
1	IDU	2	3	34.3781		0			0		1	0		0		0	1			0	0		1	0				1	0	1	1	GI upset	210	0			1									25	0
0	IDU	2	3	29.9014		0			0		1	0		0		0	1			0	0		0	0				0	0	0	1			0			1									33	0
1	MSM	1	3	46.3616		0			0		1	0		0		0	1			0	0		0	0				0	0	0	0			0			0									111	2
1	MSM	1	2	33.1014		0			0		0	1		0		1	0			0	0		0	0				0	0	0	0			0			0									23	0
1	MSM	1	3	34.7863		0			0		1	0		0		0	1		293	0	0		0	0				0	0	0	0			0			0									20	0
1	MSM	1	2	26.7699		0			0		0	1		0		1	0		240	0	0		0	0				0	0	1	0	simplification		0			0									73	1
0	IDU	2	3	38.7041		1			0		1	0		0		0	1		28	0	0		0	0		1		0	0	1	1	anemia	231	0			1									24	0
0	IDU	2	2	45.5562		0			0		1	0		0		1	0		122	1	0		0	0				0	0	1	1	skin rash	28	0			1									19	0
1	IDU	2	2	51.5781		0			0		0	1		0		1	0			0	1		0	0				1	0	1	1	CNS AEs	119	0			1									34	0
1	IDU	2	3	35.8438		0			0		1	0		0		0	1			0	0		0	0				0	0	0	0			0			1									39	0
1	IDU	2	2	36.4685		0			0		0	1		0		1	0			0	0		0	0				0	0	0	0			0			1									34	0
1	IDU	2	2	44.6603		0			0		0	1		0		1	0			0	0		0	0				0	0	0	0			0			1									28	0
1	MSM	1	2	18.8274		0			0		1	0		0		1	0			0	0		0	0				0	0	0	0			0			0									17	0
0	Hetero	0	2	50.2849		1			0		0	1		0		1	0			0	0		0	0				0	0	0	0			0			0									74	1
1	MSM	1	2	23.9425		0			0		1	0		0		1	0		211	0	0		0	0				0	0	0	0			0			0									34	0
1	MSM	1	2	36.4849		1			0		0	1		0		1	0			0	0		0	0				0	0	1	0	simplification		0			0									57	1
1	MSM	1	3	35.2466		0			0		1	0		0		0	1			0	0		0	0				0	0	0	0			0			0									20	0
1	MSM	1	3	31.4027		0			0		1	0		0		0	1			0	0		0	0				0	0	0	0			0			0									61	1
1	MSM	1	3	38.5726		0			0		1	0		0		0	1			0	0		0	0				0	0	0	0			0			0									38	0
1	IDU	2	2	38.4658		0			0		0	1		0		1	0			0	0		0	0				0	0	0	0			0			1									46	1
1	MSM	1	2	45.0877		1			0		1	0		0		1	0		22	0	0		0	0				0	0	0	0			0			0									24	0
1	MSM	1	2	37.9151		0			0		0	1		0		1	0		146	1	0		0	0				0	0	1	1	skin rash	21	0			0									23	0
1	MSM	1	2	27.6795		1			0		1	0		0		1	0		62	0	0		1	0				1	0	1	0	GI upset	146	0			0									26	0
1	others	3	2	21.4493		0			0		1	0		0		1	0		29	0	0		0	0		1		0	0	1	0	anemia	62	0			0									18	0
1	IDU	2	1	37.1726		0			0		0	1		1		0	0			1	0		0	0				0	0	1	1	skin rash	28	0			1									26	0
1	MSM	1	3	38.8822		0			0		1	0		0		0	1		18	0	0		0	0				0	0	0	0			0			0									28	0
1	MSM	1	1	26.789		0			0		1	0		1		0	0		50	0	0		0	0				0	0	1	0	simplification		0			0									20	0
1	MSM	1	2	21.5671		0			0		1	0		0		1	0		113	0	0		0	0		1		0	0	1	0	anemia	50	0			0									59	1
1	MSM	1	2	29.4082		1			0		0	1		0		1	0			0	0		0	0				0	1	1	1	virological failure	112	1			0									45	1
1	IDU	2	2	43.5863		0			0		0	1		0		1	0			0	0		0	0				0	0	0	0			1			1									31	0
1	MSM	1	2	29.674		1			0		0	1		0		1	0			0	0		0	0				0	0	0	0			0			0									28	0
1	IDU	2	3	38.9452		0			0		1	0		0		0	1			0	0		0	0				0	0	0	0			0			1									64	1
1	MSM	1	2	38.5973		0			0		0	1		0		1	0			0	0		0	0				0	0	0	0			0			0									27	0
1	IDU	2	3	34.6055		0			0		1	0		0		0	1			0	0		0	0				0	0	0	0			0			1									97	2
1	MSM	1	3	31.8932		0			0		1	0		0		0	1			0	0		0	0				0	0	0	0			0			0									48	1
1	IDU	2	1	57.6603		0			0		0	1		1		0	0			0	0		0	0				0	0	0	0			0			1									42	0
1	IDU	2	3	35.3562		0			0		1	0		0		0	1		34	0	0		0	0				0	0	0	0			0			1									68	1
1	MSM	1	2	28.7479		0			0		0	1		0		1	0		9	1	0		0	0				0	0	1	1	skin rash	28	0			0									49	1
1	MSM	1	2	21.0712		1			0		1	0		0		1	0			1	0		0	0				0	0	1	1	skin rash	9	0			0									26	0
1	MSM	1	3	30.189		0			0		1	0		0		0	1			0	0		0	0				0	0	0	0			0			0									19	0
1	MSM	1	2	37.5096		0			0		0	1		0		1	0			0	0		0	0				0	0	0	0			0			0									48	1
1	IDU	2	3	49.7205		0			0		1	0		0		0	1			0	0		0	0				0	0	0	0			0			1									89	2
0	IDU	2	2	35.5151		0			0		1	0		0		1	0			0	0		0	0				0	0	0	0			0			1									32	0
1	IDU	2	3	38.0959		0			0		1	0		0		0	1		21	0	0		0	0				0	0	0	0			0			1									33	0
1	MSM	1	1	32.7096		1			0		0	1		1		0	0			0	0		0	1				0	0	1	1	hepatitis	17	0			0									42	0
1	MSM	1	2	31.5507		0			0		0	1		0		1	0		205	0	0		0	0				0	0	0	0			0			0									25	0
1	IDU	2	2	38.6055		0			0		0	1		0		1	0		70	0	0		0	0				0	0	1	1	LLV	204	1			1									122	2
1	IDU	2	2	42.0329		0			1		0	0		0		1	0		42	0	0		0	0				0	0	1	1	others	70	0			1									135	2
1	IDU	2	2	46.5425		0			1		0	0		0		1	0			0	0		0	0				0	1	1	1	virological failure	41	0			1									83	1
1	MSM	1	2	29.5863		0			0		0	1		0		1	0		193	0	0		0	0				0	0	0	0			1			0									25	0
1	MSM	1	2	24.2137		0			0		1	0		0		1	0		175	0	0		0	0				0	0	1	0	simplification		0			0									29	0
1	MSM	1	3	42.5863		0			0		1	0		0		0	1			0	1		0	0				1	0	1	1	CNS AEs	175	0			0									28	0
1	IDU	2	2	43.2575		0			0		0	1		0		1	0			0	0		0	0				0	0	0	0			1			1									59	1
1	MSM	1	2	43.1671		0			0		0	1		0		1	0			0	0		0	0				0	0	0	0			1			0									64	1
1	MSM	1	2	24.1205		0			0		1	0		0		1	0			0	0		0	0				0	0	0	0			0			0									32	0
1	MSM	1	1	26.6548		0			0		0	1		1		0	0			0	0		0	0				0	0	0	0			1			0									40	0
1	MSM	1	3	34.5233		0			0		1	0		0		0	1		45	0	0		0	0				0	0	0	0			0			0									21	0
1	MSM	1	3	25.1452		0			0		1	0		0		0	1		31	0	0		0	0				0	1	1	1	virological failure	42	0			0									24	0
0	Hetero	0	2	64.389		0			0		0	1		0		1	0			0	1		0	0				1	0	1	1	CNS AEs	30	1			0									90	2
1	MSM	1	2	24.7945		0			1		0	0		0		1	0			0	0		0	0				0	0	0	0			0			0									22	0
1	IDU	2	3	52.2603		0			0		1	0		0		0	1		90	0	0		0	0				0	0	0	0			0			1									68	1
1	IDU	2	3	42.9041		0			0		1	0		0		0	1		177	0	1		1	0				1	0	1	1	CNS AEs, GI upset	85	0			1									33	0
1	MSM	1	2	32.7068		0			0		1	0		0		1	0		8	0	0		0	0				0	0	1	0	simplification		0			0									30	0
1	MSM	1	3	24.3123		0			0		1	0		0		0	1		84	0	0		1	0				1	0	1	1	GI upset	7	0			0									25	0
1	MSM	1	2	18.1589		0			0		1	0		0		1	0		15	0	1		0	0				1	0	1	1	CNS AEs	84	0			0									16	0
1	MSM	1	2	35.3342		1			0		0	1		0		1	0		9	0	1		0	0				1	0	1	1	CNS AEs	15	0			0									30	0
1	MSM	1	2	27.5425		0			0		0	1		0		1	0		32	1	0		0	0				0	0	1	1	skin rash	7	1			0									24	0
1	IDU	2	2	51.5781		0			0		0	1		0		1	0			0	1		0	0				1	0	1	1	CNS AEs	28	0			1									56	1
1	MSM	1	2	26.0959		0			0		0	1		0		1	0			0	0		0	0				0	0	0	0			0			0									38	0
1	MSM	1	3	28.4959		0			0		1	0		0		0	1		132	0	0		0	0				0	0	0	0			0			0									17	0
1	MSM	1	2	26.5562		0			0		0	1		0		1	0			0	0		0	0				0	1	1	1	virological failure	132	0			0									44	1
1	IDU	2	2	38.7507		0			0		0	1		0		1	0		9	0	0		0	0				0	0	0	0			1			1									163	2
1	MSM	1	3	23.274		1			0		1	0		0		0	1		113	0	0		0	0				0	0	1	1	others	7	0			0									36	0
1	IDU	2	2	34.7233		0			0		0	1		0		1	0		14	0	0		0	0				0	0	1	0	simplification		1			1									37	0
1	MSM	1	1	28.0411		0			0		1	0		1		0	0			0	0		0	0				0	0	1	0	simplification		0			0									26	0
1	MSM	1	3	26.5726		0			0		1	0		0		0	1		43	0	0		0	0				0	0	0	0			0			0									25	0
1	MSM	1	3	45.3425		0			0		1	0		0		0	1		18	0	1		0	0				1	0	1	1	CNS AEs	42	0			0									28	0
0	IDU	2	2	43.9452		0			0		0	1		0		1	0		16	1	0		0	0				0	0	1	1	skin rash	14	1			1									44	1
1	MSM	1	2	19.8301		0			0		1	0		0		1	0			0	1		0	0				1	0	1	1	CNS AEs	14	0			0									16	0
1	MSM	1	3	29.926		0			0		1	0		0		0	1		7	0	0		0	0				0	0	0	0			0			0									28	0
1	IDU	2	2	48.5671		0			0		0	1		0		1	0			0	1		0	0				1	0	1	1	CNS AEs	5	0			1									69	1
1	MSM	1	1	34.789		0			0		0	1		1		0	0			0	0		0	0				0	0	0	0			0			0									23	0
1	MSM	1	2	28.5808		0			0		0	1		0		1	0		19	0	0		0	0				0	0	0	0			1			0									20	0
1	MSM	1	2	26.4685		1			0		0	1		0		1	0		70	1	0		0	0				0	0	1	1	skin rash	14	1			0									51	1
1	MSM	1	2	27.1671		0			0		0	1		0		1	0			0	1		0	0				1	0	1	1	CNS AEs	68	0			0									33	0
1	MSM	1	3	30.7863		0			0		1	0		0		0	1		10	0	0		0	0				0	0	0	0			0			0									26	0
1	MSM	1	2	27.3041		0			0		0	1		0		1	0		32	0	1		0	0				1	0	1	1	CNS AEs	10	1			0									23	0
1	MSM	1	1	24.8301		1			0		1	0		1		0	0			1	0		0	0				0	0	1	1	skin rash	28	0			0									28	0
1	MSM	1	2	36.4164		0			0		0	1		0		1	0			0	0		0	0				0	0	0	0			1			0									24	0
1	IDU	2	3	35.6658		0			0		1	0		0		0	1			0	0		0	0				0	0	0	0			0			1									23	0
1	MSM	1	3	45.1123		0			0		1	0		0		0	1			0	0		0	0				0	0	0	0			0			0									110	2
1	MSM	1	3	27.3178		0			0		1	0		0		0	1			0	0		0	0				0	0	0	0			0			0									26	0
1	MSM	1	2	33.2685		0			0		1	0		0		1	0			0	0		0	0				0	0	0	0			0			0									18	0
1	IDU	2	2	58.411		1			0		0	1		0		1	0		14	0	0		0	0				0	0	0	0			0			1									101	2
1	MSM	1	2	33.1068		0			0		0	1		0		1	0			0	1		0	0				1	0	1	1	CNS AEs	14	0			0									15	0
1	MSM	1	3	23.8		0			0		1	0		0		0	1		123	0	0		0	0				0	0	0	0			0			0									18	0
1	IDU	2	2	39.7534		0			0		0	1		0		1	0			0	1		0	0				1	0	1	1	CNS AEs	119	1			1									31	0
1	IDU	2	2	37.474		0			0		0	1		0		1	0		8	0	0		0	0				0	0	0	0			1			1									41	0
0	IDU	2	2	55.3644		0			0		1	0		0		1	0			0	1		0	0				1	0	1	1	CNS AEs	7	0			1									32	0
1	MSM	1	2	24.537		0			0		0	1		0		1	0			0	0		0	0				0	0	0	0			1			0									46	1
1	IDU	2	1	36.2548		0			0		0	1		1		0	0			0	0		0	0				0	0	0	0			1			1									20	0
1	MSM	1	3	46.8932		0			0		1	0		0		0	1			0	0		0	0				0	0	0	0			0			0									26	0
1	MSM	1	2	29.2027		0			0		0	1		0		1	0			0	0		0	0				0	0	0	0			0			0									27	0
0	Hetero	0	2	48.0438		1			0		0	1		0		1	0			0	0		0	0				0	0	0	0			1			0									29	0
1	MSM	1	3	19.9425		0			0		1	0		0		0	1		71	0	0		0	0				0	0	0	0			0			0									15	0
1	IDU	2	2	39.6904		0			0		0	1		0		1	0			0	1		0	0				1	0	1	1	CNS AEs	63	1			1									53	1
1	IDU	2	1	48.9836		0			0		0	1		1		0	0			0	0		0	0				0	0	0	0			0			1									67	1
1	IDU	2	3	52.5699		0			0		1	0		0		0	1			0	0		0	0				0	0	0	0			0			1									47	1
0	IDU	2	3	39.6575		0			0		1	0		0		0	1			0	0		0	0				0	0	0	0			0			1									21	0
0	IDU	2	3	30.0301		0			0		1	0		0		0	1			0	0		0	0				0	0	0	0			0			1									27	0
1	IDU	2	3	39.4055		0			0		1	0		0		0	1		1	0	0		0	0				0	0	0	0			0			1									128	2
1	MSM	1	2	29.5507		0			0		0	1		0		1	0			0	1		0	0				1	0	1	1	CNS AEs	0	0			0									25	0
1	IDU	2	2	40.6164		0			0		0	1		0		1	0			0	0		0	0				0	0	0	0			0			1									57	1
1	MSM	1	2	36.1945		0			0		0	1		0		1	0			0	0		0	0				0	0	0	0			0			0									19	0
1	MSM	1	2	30.7068		0			0		1	0		0		1	0			0	0		0	0				0	0	0	0			0			0									34	0
1	MSM	1	2	27.1452		0			0		0	1		0		1	0			0	0		0	0				0	0	0	0			0			0									22	0
1	IDU	2	2	33.4137		0			0		0	1		0		1	0			0	0		0	0				0	0	0	0			0			1									40	0
1	IDU	2	3	36.9753		0			0		1	0		0		0	1			0	0		0	0				0	0	0	0			0			1									38	0
1	MSM	1	2	33.2137		1			0		0	1		0		1	0			0	0		0	0				0	0	0	1			0			0									39	0
0	Hetero	0	3	62.1781		0			0		1	0		0		0	1			0	0		0	0				0	0	0	0			0			0									30	0
1	MSM	1	3	26.1315		0			0		1	0		0		0	1			0	0		0	0				0	0	0	0			0			0									26	0
0	IDU	2	2	46.7562		0			0		1	0		0		1	0		62	0	0		0	0				0	0	0	0			0			1									42	0
1	MSM	1	1	25.7644		0			0		1	0		1		0	0			0	0		0	0		1		0	0	1	0	anemia	57	0			0									23	0
1	MSM	1	2	31.7836		1			0		0	1		0		1	0			0	0		0	0				0	0	0	0			0			0									45	1
1	MSM	1	3	24.7562		0			0		1	0		0		0	1			0	0		0	0				0	0	0	0			0			0									17	0
1	MSM	1	1	45.7616		1			0		1	0		1		0	0			0	0		0	0				0	0	0	0			0			0									27	0
1	MSM	1	3	26.9699		0			0		1	0		0		0	1			0	0		0	0				0	0	0	0			0			0									25	0
1	MSM	1	2	39.8411		0			0		0	1		0		1	0			0	0		0	0				0	0	0	0			1			1									30	0
1	IDU	2	2	39.6904		0			0		0	1		0		1	0			0	0		0	0				0	0	0	0			0			1									37	0
1	MSM	1	2	23.389		0			0		0	1		0		1	0			0	0		0	0				0	0	0	0			1			0									24	0
1	MSM	1	2	27.4658		0			0		0	1		0		1	0		14	0	0		0	0				0	0	0	0			0			0									22	0
1	MSM	1	1	28.6795		0			0		0	1		1		0	0			1	0		0	0				0	0	1	1	skin rash	11	0			0
1	MSM	1	2	30.463		0			0		0	1		0		1	0			0	0		0	0				0	0	0	0			1			0									21	0
1	Hetero	0	1	40	r/o salmonella enteritis	1			0		1	0	0	1		0	0	0		0	0		1	0				1	0	0	0			0	0	0	0	0	0	0	1580	11.4				24	0
1	MSM	1	2	22		0			0		1	0	0	0		1	0	0		0	0		0	0				0	0	0	0			0	1	0	0	0			3120	11.9				29	0
1	MSM	1	1	48	PCP	1			0		1	0	0	1		0	0	0	6	0	0		0	0	1			0	0	0	0	1		0	1	1	0	1	0	0	4320	12.9				31	0
1	MSM	1	2	22	0	0			0		1	0	0	0		1	0	0	15	0	1		0	0				1	0	0	0			0	1	1	1	0	0	0	6140	14.7				17	0
1	MSM	1	2	32	0	0			0		1	0	0	0		1	0	0		0	0		0	0				0	0	0	0			0	1	0	0	0	32	1	7120	12.3				18	0
1	MSM	1	2	26	0	0			0		0	1	0	0		1	0	0	2	0	1	1	0	0	depressive, dizziness, nightmare			1	0	0	0	depressive, dizziness, nightmare		0	1	1	0	0	0	0	7470	13.9				20	0
1	MSM	1	2	27	0	0			0		1	0	0	0		1	0	0	11	0	0	1	1	0	dizziness			1	0	0	0	dizziness		0	1	0	0	0	0	0	7160	14.8				83	1
1	IDU	2	2	37					0		1	0	0	0		1	0	0	120	0	0		0	0		1		0	0	0	0			0	1	1	0	0	0	0	3320	12.1				31	0
1	MSM	1	2	27	0	0			0		1	0	0	0		1	0	0		0	0		0	0				0	0	0	0			0	1	0	0	0	0	0	4440	14.4				53	1
1	MSM	1	2	26	0	0			0		1	0	0	0		1	0	0		0	0		0	0				0	0	0	0			0	1	0	0	0			6520	15				22	0
1	MSM	1	1	42	0	0			0		0	1	0	1		0	0	0	10	1	0		0	0				0	0	1	1		10	0	0	0	0	1	0	0	6050	15.1				62	1
1	MSM	1	2	25					0		1	0	0	0		1	0	0		0	0		0	0				0	0	0	0			0	1	0	0	0	0	0	4380	15.9				23	0
1	MSM	1	2	30	PCP	1			0		1	0	0	0		1	0	0		0	0		0	0				0	0	0	0			0			0		1	0	7400
1	Hetero	0	2	25					0		1	0	0	0		1	0	0		0	0		0	0				0	0	0	0			0	0	0	0	0	0	0	5040	15.4				21	0
1	MSM	1	2	27	0	0			0		1	0	0	0		1	0	0	7	0	1		1	0				1	0	0	0			1	0	1	0	0	0	0	6910	15.6				33	0
1	Hetero	0	2	52					0		1	0	0	0		1	0	0	38	1	0		0	0				0	0	0	0										5620	15.2				23	0
1	MSM	1	2	24	0	0			0		1	0	0	0		1	0	0	7	0	1	1	0	0	dizziness			1	0	0	0	dizziness		0	1	0	0	0	0	0	5220	13.3				34	0
1	MSM	1	2	19	0	0			0		1	0	0	0		1	0	0	679	0	0		0	0	lethargy			0	0	1	1	lethargy	679	0	0	0	0	0	0	0	9470	16.9				14	0
0	Hetero	0	1	27	0	0			0		1	0	0	1		0	0	0		0	0		0	0				0	0	0	0			0	0	0	0	1			5180	10.7				23	0
1	MSM	1	2	44	0	0			0		1	0	0	0		1	0	0		0	0		0	0				0	0	0	0			0	1	1	0		0	0	4430	13.2				35	0
1	MSM	1	2	26	0	0			1		0	0	0	0		1	0	0		0	0		0	0				0	0	0	0			0	1	1	0	0	0	0	7280	17				54	1
1	MSM	1	2	43	pulmonary TB	1			0		1	0	0	0		1	0	0		0	0		0	0				0	0	0	0			0			0				7700	8.7				32	0
1	MSM	1	2	27					0		1	0	0	0		1	0	0		0	0		0	0				0	0	0	0			0	0	0	0	0	64	1	5090	12.1				18	0
1	MSM	1	2	22	0	0			0		0	1	0	0		1	0	0		0	0		0	0				0	0	0	0			0	1	0	0	0	0	0	4350	14				16	0
1	MSM	1	2	22					0		1	0	0	0		1	0	0	10	1	0		0	0				0	0	1	1		10	0	0	0	0	0	0	0	4680	15.5				18	0
1	MSM	1	2	31	0	0			0		0	1	0	0		1	0	0		0	0		0	0				0	0	0	0			0	0	0	0		0	0	5370	15.8				32	0
1	IDU	2	2	39					0		0	1	0	0		1	0	0		0	0		0	0				0	0	0	0			1	0	1	1	1	0	0	9190	13.3				41	0
1	MSM	1	2	29	0	0			0		0	1	0	0		1	0	0		0	0		0	0				0	0	0	0			0	1	0	1	0			5110	14.4				15	0
1	MSM	1	1	32	PCP, r/o CMV pneumonia, r/o MAC pneumonia	1			0		0	1	0	1		0	0	0	10	0	0		0	0	neutropenia	1		0	0	1	1	neutropenia	10	0	0	0	0	0	0	0	7360	11.7				31	0
1	MSM	1	2	19	0	0			0		1	0	0	0		1	0	0		0	0		0	0				0	0	0	0			0	1	0	0	0	0	0	7780	14.7				27	0
1	MSM	1	2	35	0	0			0		0	1	0	0		1	0	0		0	0		0	0				0	0	0	0			0	1	0	0	0	0	0	6680	16.4				22	0
1	MSM	1	2	40	0	0			0		0	1	0	0		1	0	0		0	0		0	0				0	0	1	1			0	0	0	0	0	0	0	4550	14.2				30	0
1	MSM	1	2	20					0		1	0	0	0		1	0	0	9	1	0		0	0				0	0	1	1		9	0	1	0	0	0	0	0	5430	13.9				16	0
1	MSM	1	2	26	0	0			0		1	0	0	0		1	0	0		0	0		0	0				0	0	0	0			0	1	0	0	0	0	0	6280	15.5				24	0
1	MSM	1	2	21	PCP	1			0		0	1	0	0		1	0	0		0	0		0	0				0	0	0	0			0	0	1	0	0	0	0	4670	12.2				24	0
1	MSM	1	2	19	salmonellosis, oral candidiasis	1			0		0	1	0	0		1	0	0		0	0		0	0				0	0	0	0			0	1	0	0	0	0	0	3480	9.7				28	0
1	MSM	1	2	40	salmonellosis	1			0		0	1	0	0		1	0	0	7	0	1		0	0	hallucination?			1	0	0	0	hallucination?		1	0	1	0	0	0	0	3710	10.4				54	1
1	MSM	1	2	19					0		1	0	0	0		1	0	0	216	0	0		1	0				1	0	0	0			0	1	1	0	0	0	0	6130	15.2				20	0
1	MSM	1	2	50					0		0	1	1	0		1	0	0		0	0		0	0				0	0	0	0			1	0	1	0	1			6450	11.9				80	1
1	MSM	1	2	35	pulmonary TB	1			0		0	1	1	0		1	0	0		0	0		0	0				0	0	0	0							0	2	0	6830	11.6				30	0
0	Hetero	0	2	52	pulmonary TB	1			0		0	1	0	0		1	0	0	9	1	0		0	0				0	0	0	0			0	1	1	1		0	0	2500	9.3				24	0
1	MSM	1	2	36	PCP	1			0		0	1	0	0		1	0	0	10	1	0		0	0				0	0	1	1		10	0	0	1	0	0	0	0	3300	11.7				103	2
1	MSM	1	2	25					0		1	0	0	0		1	0	0		0	0		0	0				0	0	0	0			0	0	1	0	0	128	1	3810	14.3				52	1
1	MSM	1	2	24					0		1	0	0	0		1	0	0		0	0		0	0				0	0	0	0			0	1	0	0				3780	16.5				18	0
1	MSM	1	2	24	0	0			0		0	1	1	0		1	0	0		0	0		0	0				0	0	0	0			0	1	0	0	0	0	0	6210	13.3				19	0
1	MSM	1	2	22					0		0	1	1	0		1	0	0	8	1	0		0	0				0	0	1	1		8	0	0	0	1	0	0	0	4620	14.8				64	1
1	MSM	1	2	37	salmonella colitis	0			0		0	1	1	0		1	0	0		0	0		0	0				0	0	0	0			0	0	1	0	0	0	0	3140	10.9				54	1
1	MSM	1	2	23					0		0	1	0	0		1	0	0		0	0		0	0				0	0	0	0			0	0	0	0	0	0	0	4560	13.7				26	0
1	MSM	1	2	29					0		0	1	1	0		1	0	0		0	0		0	0				0	0	0	0			0	0	0	0	0	128	1	2770	9.7				13	0
1	MSM	1	2	26					0		1	0	0	0		1	0	0	7	0	1	1	0	0	dizziness			1	0	1	1	dizziness	7	0	0	0	0	0	0	0	4830	14.9				26	0
1	MSM	1	2	46	amoebiasis	0			0		0	1	1	0		1	0	0	112	0	1		0	0				1	0	0	0			0	0	1	0	1			7540	15.5				30	0
1	IDU	2	2	51					1		0	0	0	0		1	0	0		0	0		0	0				0	0	0	0			0	0	1	1	1			1880	1.4				95	1
1	MSM	1	2	22					0		1	0	0	0		1	0	0		0	0		0	0				0	0	0	0			0	1	0	0				1600	14.1				15	0
1	MSM	1	1	31					0		0	1	0	1		0	0	0	11	1	0		0	0				0	0	1	1		11	0	0	1	0	0	0	0	3690	15.1				24	0
1	MSM	1	1	29					0		0	1	0	1		0	0	0		0	0		0	0				0	0	0	0			0	0	0	0	0	4	1	3760	12.5				28	0
1	MSM	1	2	32					0		1	0	0	0		1	0	0	96	0	0		0	0		1		0	0	1	1		96	0	1	1	0		64	1	5260	13.6				27	0
1	MSM	1	2	38	PJP, CMV retitinit	1			0		0	1	1	0		1	0	0		0	0		0	0				0	0	0	0			0	1	0	0	0			1630	7.1				35	0
1	MSM	1	2	26					1		0	0	0	0		1	0	0		0	0		0	0				0	0	0	0			1	0	0	0	1	0	0	5650	13.3				20	0
1	MSM	1	2	28					1		0	0	0	0		1	0	0	16	0	1	1	0	0	dizziness			1	0	0	0	dizziness		0	1	1	0	0			5650	10.2				18	0
0	Hetero	0	2	30					0		0	1	1	0		1	0	0		0	0		0	0				0	0	0	0			0	0	1	0	0	0	0	4700	11				14	0
1	MSM	1	1	19					1		0	0	0	1		0	0	0	25	1	0		0	0				0	0	1	1		25	0	1	0	0	0	0	0	5260	15.9				21	0
1	MSM	1	1	30					1		0	0	0	1		0	0	0	1	1	0		0	0				0	0	1	1		1	0			0		0	0	5360	12.8				17	0
1	IDU	2	3	36					0		1	0	0	0		0	1	0		0	0		0	0				0	0	0	0			0	0	1	1	1			6060	15.5				56	1
1	MSM	1	2	18					0		1	0	0	0		1	0	0		0	0		0	0				0	0	0	0			1	0	0	0	0	0	0	4760	17				16	0
1	MSM	1	2	24					0		1	0	0	0	0	1	0	0	5	0	1		0	0	0	0		1	0	1	1	CNS upset	11	0	0	1	0		0	0	3800	13.6	167	41.5	0.42	23	0
1	MSM	1	2	25	PJP	1			0		0	1	0	0	0	1	0	0	10	1	0		0	0	0	0		0	0	1	1	skin rash	14	0	1	1	0		0	0	5200	11.3	285	20.7	0.51
1	MSM	1	2	23					0		1	0	0	0	0	1	0	0	14	0	1		0	0	0	0		1	0	0	0			0	1	0	0	0	1:128	1	4200	12.6	291	43	0.46	16	0
1	others	3	1	28					0		1	0	0	1	1	0	0	0		0	0		0	0				0	0		0			0	1	1	0	0	1:64	1	6400	14.3	352	32.4	0.56	18	0
1	MSM	1	1	31					0		1	0	0	1	1	0	0	0	28	0	1		0	0	0	0		1	0	0	0			0	1	0	0	0	0	0	4500	12.1	235	44.9	0.73
1	MSM	1	1	28					0		1	0	0	1	1	0	0	0		0	0		0	0				0	0		0			0	1	0	0	1	0	0	5600	15.6	207	36.5	0.83
1	MSM	1	2	19					0		1	0	0	0	0	1	0	0	7	0	1		1	0	0	0		1	0	1	1	CNS upset	21	0	1	1	0	1	0	0	5100	15.1	139	43.4	0.83
1	MSM	1	1	21					0		1	0	0	1	1	0	0	0	14	0	0		1	0	0	1		1	0	0	0			0	1	0	0	0	0	0	8400	12.6	166	53.3	0.32
1	MSM	1	1	35.7454					0	0	0	0	0	1		0	0	0		0	0		0	0		1		0	1		1		226	0	1	1	0	1	128	1	3990	10.2		7
1	MSM	1	2	24.219					0	0	0	0	0	0		1	0	0		0	0		1	0		0		1	0		0		56	0	1	0	0	1	4	1	8130	15		30.6	0.6	20	0
1	MSM	1	1	31.0527					0	0	0	0	0	1		0	0	0		0	0		0	0		0		0	1		1		29	0	1	0	0	0	0	0	3620	14.4		59	1	40	0
1	MSM	1	1	22.9678					0	0	0	0	0	1		0	0	0		0	0		0	0		0		0	0		0			0	0	0	0	0	512	1	7110	13.7		24	0.3	30	0
1	MSM	1	1	44.7556					0	0	0	1	0	1		0	0	0		1	0		0	1		1		0	0		1		25	1	0	1	0	0	0	0	4140	13.9		33.1	0.9	37	0
1	MSM	1	1	30.308					0	0	0	0	0	1		0	0	0		1	0		0	0		0		0	0		1		29	0	1	0	0	0	0	0	4890	13.6		30.7	0.2	18	0
1	MSM	1	1	27.9124					0	0	0	0	0	1		0	0	0		0	0		0	0		0		0	0		0			0	1	0	0	0	8	1	6500	15.8		43.4	0.7	29	0
1	MSM	1	2	22.5544					0	0	0	1	0	0		1	0	0		0	0		0	0		0		0	1		1		161	1	0	0	0	0	2	0	4270	10.5		33	0.3	43	0
1	MSM	1	2	51.9179					0	0	0	1	0	0		1	0	0		0	0		0	0		0		0	0		0		938	1	0	1	0	1	0	0	2880	13.2		31.3	0.8	62	1
1	MSM	1	2	34.9925					0	1	1	0	0	0		1	0	0		0	0		0	0		0		0	0		0			0	0	0	0	0	0	0	4060	13.6		37.7	0.5
1	MSM	1	1	27.7947					0	1	1	0	0	1		0	0	0		0	0		0	0		0		0	0		1		1052	0	1	0	0	0	0	0	5830	14.4		33	0.6	20	0
1	MSM	1	2	31.9918					0	0	0	1	0	0		1	0	0		0	0		0	0		0		0	0		0			1	0	1	0	0	0	0	7300	15.5		33.7	0.5	30	0
1	MSM	1	2	51.4962					0	0	0	1	0	0		1	0	0		0	0		0	1		0		0	0		1		46	1	0	1	0	1	0	0	3410	16		32.8	0.7
1	MSM	1	2	24.0684					0	1	1	0	0	0		1	0	0		0	0		0	0		0		0	0		0			0	0	0	0	0	16	1	4990	13.8		38.3	0.6	18	0
1	MSM	1	2	30.6064					0	1	1	0	0	0		1	0	0		0	0		0	0		1		0	0		0		406	0	1	1	0	0	32	1	4870	14.3		14.4	0.9	18	0
1	MSM	1	2	29.6181					0	1	1	0	0	0		1	0	0		0	1		0	0		0		1	0		1		14	0	1	0	0	0	0	0	4630	17.2		40.9	0.4	18	0
1	IDU	2	2	34.3518					0	1	1	0	0	0		1	0	0		0	1		0	0		0		1	0		1		278	0	0	1	1		0	0	3120	15.1		36.5	0.4	41	0
1	MSM	1	2	33.1417					0	1	1	0	0	0		1	0	0		0	0		0	0		0		0	0		1		343	0	0	1	0		0	0	11400	13.7		45.3	0.4	25	0
1	IDU	2	2	53.8535					1	0	0	0	0	0		1	0	0		0	0		0	0		0		0	0		0			0	1	0	1		0	0	5770	14.1		53.9	0.8	45	0
1	MSM	1	2	35.885					0	1	1	0	0	0		1	0	0		0	0		0	0		0		0	0		0			0	1	0	1	0	512	1	9150	14.2		23	0.7	96	2
1	IDU	2	1	47.6906					0	1	1	0	0	1		0	0	0		0	0		0	0		1		0	0		0		712	0	1	1	1	1	0	0	5640	15		43.6	0.4	41	0
1	MSM	1	2	23.6249					0	1	1	0	0	0		1	0	0		0	1		0	0		0		1	0		1		623	0	1	0	0	0	16	1	5310	14.8		38	0.5	23	0
1	MSM	1	2	24.9555					0	1	1	0	0	0		1	0	0		0	0		1	0		0		1	0		0		47	0	0	0	0	0	0	0	4680	15.5		54.9	0.4	28	0
1	MSM	1	1	25.755					0	1	1	0	0	1		0	0	0		0	0		1	0		0		1	0		0		42	0	0	0	0	0	0	0	6600	13.5		28.6	0.1	15	0
1	MSM	1	2	28.6133					0	1	1	0	0	0		1	0	0		0	0		0	1		0		0	0		1		31	0	1	0	0		0	0	4940	10.4		8.6	0.2	122	2
1	MSM	1	1	30.1109					0	1	1	0	0	1		0	0	0		0	0		0	1		0		0	0		1		32	0	1	0	0	0	0	0	5520	16		29.2	0.3	22	0
1	MSM	1	2	32.8378					0	1	1	0	0	0		1	0	0		0	0		0	0		0		0	0		0			0	1	1	0	0	4	1	4840	13.5		24	0.4	20	0
1	MSM	1	2	32.6899					0	1	1	0	0	0		1	0	0		1	0		0	0		0		0	0		1		14	0	1	0	0	0	0	0	4640	14.8		36.4	0.6	65	1
1	MSM	1	2	47.6523					0	1	1	0	0	0		1	0	0		0	1		0	0		0		1	0		1		4	0	0	1	0		0	0	5670	10.8		14.4	0.2	24	0
1	MSM	1	2	39.9179					0	1	1	0	0	0		1	0	0		0	0		1	0		0		1	0		0		8	0	1	0	0	1	0	0	3980	17.9		43.7	0.8	32	0
1	MSM	1	1	31.7673					0	1	1	0	0	1		0	0	0		0	0		0	0		0		0	0		0			0	0	0	0	0	0	0	4600	14.1		36.5	0.3	18	0
1	MSM	1	1	30.6721					0	1	1	0	0	1		0	0	0		1	0		0	0		0		0	0		1		23	0	1	0	0		512	1	5380	14		39.8	0.4	53	1
1	MSM	1	1	19.8795					0	1	1	0	0	1		0	0	0		0	0		0	0		0		0	0		0			0	1	0	0	0	128	1	3960	14.5		41.7	0.4	25	0
1	MSM	1	2	26.7899					0	1	1	0	0	0		1	0	0		0	0		0	0		1		0	0		0		63	0	0	0	0	0	0	0	4450	13		33.5	0.8	26	0
1	MSM	1	2	25.8563					0	1	1	0	0	0		1	0	0		1	0		0	0		0		0	0		1		10	0	1	0	0	1	2	0	4380	15		42.9	0.3	29	0
1	MSM	1	1	76.3669					1	0	0	0	0	1		0	0	0		0	0		0	0		0		0	0		0			0	0	1	0		4	1	2580	10.8		27	0.4	59	1
1	MSM	1	1	38.4011					1	0	0	0	0	1		0	0	0		0	0		0	0		0		0	1		1		105	0	1	1	0	1	0	0	5750	14		27	0.2	18	0
1	MSM	1	2	41.1718					0	1	1	0	0	0		1	0	0		0	0		0	0		0		0	0		0		191								3410	12.9		9	0.4	45	0
1	MSM	1	2	32.3258					1	0	0	0	0	0		1	0	0		1	1		0	0		0		1	0		1		9	0	1	1	0	0	8	1	3950	12.5		26.8	0.4	45	0
1	MSM	1	2	24.7036					0	1	1	0	0	0		1	0	0		0	1		0	0		0		1	0		1		14	0	0	0	0	0	0	0	5110	15.2		44.8	0.4	21	0
1	MSM	1	2	22.9815					0	1	1	0	0	0		1	0	0		0	1		0	0		0		1	0		1		7	0	0	0	0	0	0	0	5770	13.1		39	0.4	18	0
1	MSM	1	2	29.7112					0	1	1	0	0	0		1	0	0		0	0		1	0		0		1	0		0		623	0	1	0	0	0	1	0	4260	14.3		34.5	0.3	16	0
1	MSM	1	2	30.7817					0	1	1	0	0	0		1	0	0		1	0		0	0		0		0	0		1		10	0	1	0	0	0	0	0	4660	13.3		28	0.2	39	0
1	MSM	1	2	39.7509					0	1	1	0	0	0		1	0	0		0	0		1	0		0		1	0		0		14	0	1	0	0	1	0	0	4810	12.2		25	0.4	18	0
1	MSM	1	2	32.2847					0	0	0	1	0	0		1	0	0		0	0		0	0		0		0	0		0		483	1	0	1	0	0	64	1	9740	11.8		16.5	0.3	25	0
1	MSM	1	2	34.4038					0	1	1	0	0	0		1	0	0		0	1		0	0		0		1	0		0		181	0	1	1	1		256	1	5600	14		21.3	0.4	23	0
1	MSM	1	1	43.0198					0	1	1	0	0	1		0	0	0		0	0		0	0		0		0	0		0		133	0	0	0	0	1	128	1	8130	13.8		31	0.2	17	0
1	MSM	1	1	21.295					0	0	0	1	0	1		0	0	0		0	0		0	0		0		0	1		1		30	1	0	0	0	0	0	0	2330	12.6		23	0.5	154	2
1	MSM	1	2	22.8583					0	0	0	1	0	0		1	0	0		0	1		0	0		0		1	0		1		20	0	1	1	0	0	128	1	7910	13.7		26.3	0.4	19	0
1	MSM	1	2	22.2341					0	1	1	0	0	0		1	0	0		0	1		0	0		0		1	0		1		7	0	0	0	1	0	0	0	5580	14.6		27	0.3	37	0
1	MSM	1	1	28.9993					0	1	1	0	0	1		0	0	0		0	0		1	0		0		1	0		0		6	0	1	0	0	0	0	0	2600	11.6		37.3	0.4	18	0
1	MSM	1	2	26.2423					0	1	1	0	0	0		1	0	0		1	0		0	0		0		0	0		1		11	0	0	0	0	0	0	0	6210	16.1		24.3	0.5	12	0
1	MSM	1	1	27.1321					0	1	1	0	0	1		0	0	0		0	0		0	0		1		0	0		0		63	0	1	0	0	0	0	0	1850	10.7		10	0.3	29	0
1	MSM	1	2	26.1164					0	1	1	0	0	0		1	0	0		0	1		0	0		0		1	0		1		350	0	1		0	0	8	1	5980	14.1		29.3		27	0
1	MSM	1	2	26.3162					0	1	1	0	0	0		1	0	0		0	1		0	0		0		1	0		0		14	0	1	0	0	0	0	0	3660	14.5		40	0.3	42	0
1	IDU	2	2	41.0294					0	1	1	0	0	0		1	0	0		0	0		1	0		0		1	0		0		81	0	0	1	1		0	0	3870	13.9		5.1	0.3	39	0
1	MSM	1	2	27.8823					0	1	1	0	0	0		1	0	0		0	0		1	0		0		1	0		1		11	0	1	0	0	0	32	1	4350	14.7		29.2	0.4	45	0
1	MSM	1	2	24.0055					0	0	0	1	0	0		1	0	0		1	0		0	0		0		0	0		1		9	0	1	0	0	0	0	0	5390	15.3		63.1	0.5	24	0
1	MSM	1	1	25.6591					0	1	1	0	0	1		0	0	0		0	0		1	0		0		1	0		0		139	0	0	0	0	0	64	1	3900	15.7		34.1	0.5	21	0
1	MSM	1	2	34.8638					0	0	0	1	0	0		1	0	0		0	0		0	0		0		0	0		0			1	0	1	0	0	0	0	4500	15.7		28.9	0.5	179	2
1	MSM	1	2	38.6639					0	1	1	0	0	0		1	0	0		1	0		0	0		0		0	0		1		9	0	1	1	1	1	4	1	4500	14.1		47.1	0.3	18	0
1	MSM	1	2	26.8775					0	0	0	1	0	0		1	0	0		0	0		0	0		0		0	0		0			0	0	0	0	0	0	0	7690	15		27	0.6	27	0
1	MSM	1	2	42.5544					0	0	0	1	0	0		1	0	0		0	1		0	0		0		1	0		1		167	1	0	1	0	0	0	0	3980	12.7		39.9	0.5	25	0
1	MSM	1	1	19.9097					0	0	0	1	0	1		0	0	0		0	0		0	0		0		0	0		0			0	1	0	0	0	0	0	6600	16.4		33.9	0.5	32	0
1	MSM	1	1	32.1862					0	0	0	1	0	1		0	0	0		0	0		0	0		0		0	1		1		142	0	1	0	0	0	0	0	5040	12.6		12.3	0.4	66	1
1	MSM	1	2	28.0219					0	1	1	0	0	0		1	0	0		0	0		0	0		1		0	1		1		65	0	1	0	0	0	0	0	4080	13.9		10.9	0.5	18	0
1	MSM	1	2	38.9733					0	1	1	0	0	0		1	0	0		0	1		0	0		0		1	0		0			0	0	1	0	0	0	0	11660	13.8		30	0.4	31	0
1	MSM	1	2	28.501					0	1	1	0	0	0		1	0	0		0	0		0	0		0		0	1		1		124	0	1	0	0		0	0	4360	13.3		38.3	0.3	15	0
1	MSM	1	2	25.117					0	1	1	0	0	0		1	0	0		0	0		0	0		0		0	0		0			0	0	0	0	0			6530	15.4		31	0.5	21	0
1	MSM	1	2	29.3251					0	1	1	0	0	0		1	0	0		0	1		0	0		0		1	0		1		63	0	0	0	0	0	0	0	4090	14		60	0.9	26	0
1	MSM	1	1	32.9856					0	0	0	1	0	1		0	0	0		0	0		0	0		0		0	1		1		38	0	1	0	0		16	1	7250	8.3		12	0.7	2101	3
1	MSM	1	1	24.95					0	0	0	1	0	1		0	0	0		1	0		0	0		0		0	0		1		25	0	0	0	0	0	0	0	6640	18.4		30.1	0.4	22	0
1	IDU	2	1	52.3422					0	1	1	0	0	1		0	0	0		1	0		0	0		0		0	0		1		14	0	0		0		16	1	5620	14.9		21.2	0.5	32	0
1	MSM	1	1	28.6051					0	0	0	1	0	1		0	0	0		0	0		0	1		0		0	0		1		42	0	1	1	0	0	32	1	5250	15.9		26.9	0.9	55	1
1	IDU	2	2	54.5161					0	1	1	0	0	0		1	0	0		0	1		0	0		0		1	0		1		108	0	0	1	1		0	0	6730	16.4		34.6	0.6	61	1
1	MSM	1	1	35.2854					0	0	0	1	0	1		0	0	0		1	0		0	0		0		0	0		1		56	0	0	0	0	1	0	0	5500	14.3		26.4	0.3	36	0
1	MSM	1	1	48.1287					0	0	0	1	0	1		0	0	0		1	0		0	0		0		0	0		1		12	0	1	1	0	0	0	0	5100	15.3		32.2	0.4	29	0
1	MSM	1	1	45.7413					0	0	0	1	0	1		0	0	0		0	0		0	1		0		0	0		1		28	0	1	1	0	0	0	0	4260	15.9		47.4	0.2	23	0
1	MSM	1	1	34.4093					0	0	0	1	0	1		0	0	0		0	0		0	0		0		0	1		1		401	0	1	0	0	0	0	0	3640	13.6		42	0.4
1	MSM	1	1	37.3744					1	0	0	0	0	1		0	0	0		1	0		0	0		0		0	0		1		14	0	1	0	0	0	16	1	4370	14.4		36.4	0.6	18	0
1	MSM	1	2	29.4319					0	0	0	1	0	0		1	0	0		0	0		0	0		0		0	0		0			0	1	0	0	0	4	1	2650	14		28.3	0.4	31	0
1	MSM	1	2	28.9281					0	0	0	1	0	0		1	0	0		0	0		0	0		0		0	1		1		49	0	1	0	0	0	0	0	6330	14.7		22	0.3	27	0
1	MSM	1	2	25.6153					0	0	0	1	0	0		1	0	0		0	0		0	0		0		0	0		0			0	0	0	0	0	0	0	3510	15.9		33.3	0.9	29	0
1	MSM	1	2	33.024					0	0	0	1	0	0		1	0	0		0	0		0	0		0		0	1		1		224	0	1	0	0	0	0	0	4640	13.7		55.2	0.4	24	0
1	IDU	2	2	48.9993					0	0	0	1	0	0		1	0	0		0	0		0	0		0		0	0		0			0	0	1	1		0	0	6740	17.6		41.5	0.7	33	0
1	IDU	2	2	54.8282					0	0	0	1	0	0		1	0	0		0	0		1	0		0		1	0		0		204	0	1	1	1		0	0	5090	10.7		46.8	0.6	25	0
1	MSM	1	2	22.7871					0	0	0	1	0	0		1	0	0		0	0		0	0		0		0	0		0			0	0	0	0	0	1	0	5300	17		33	0.3	33	0
1	MSM	1	2	34.8583					0	0	0	1	0	0		1	0	0		0	0		0	0		0		0	0		0			0	1	0	0	0	0	0	5130	13.6		18.5	0.6	45	0
1	MSM	1	2	24.5339					0	0	0	1	0	0		1	0	0		0	0		0	0		0		0	0		0			0	1	0	0	0	0	0	5000	10.9		39.2	0.7	24	0
1	MSM	1	2	25.0732					0	0	0	1	0	0		1	0	0		1	0		0	0		0		0	0		1		7	0	1	0	0	0	0	0	5970	13.7		38.2	0.5	23	0
1	MSM	1	2	47.4552					0	0	0	1	0	0		1	0	0		0	0		0	0		0		0	0		0			0	0	0	0	0	0	0	5400	14.6		38.7	0.5	78	1
1	IDU	2	2	51.2909					0	0	0	1	0	0		1	0	0		0	0		0	0		0		0	1		1		28						16	1	4550	16.3		36	0.8
1	MSM	1	2	27.3812					0	0	0	1	0	0		1	0	0		0	0		0	0		0		0	0		0			0	1	0	0	0	0	0	4940	13.6		28.3	0.3	26	0
1	MSM	1	2	36.8542					0	0	0	1	0	0		1	0	0		1	0		0	0		0		0	0		1		10	0	1	1	0	0	0	0	3930	15.8		58	0.7	32	0
1	MSM	1	2	29.191					0	0	0	1	0	0		1	0	0		0	0		0	0		0		0	0		0			0	1	0	0	0	32	1	4970	11.1		28.6	0.5	26	0
1	MSM	1	1	30.4778					0	0	0	1	0	1		0	0	0		0	0		0	0		0		0	1		1		350	0	1	0	1	0	0	0	4220	14.6		30.6	0.3	17	0
1	MSM	1	2	22.7023					0	0	0	1	0	0		1	0	0		0	1		0	0		0		1	0		1		7	0	0		0	0	0	0	3900	16.4		25.6	0.8	18	0
1	MSM	1	2	21.7331					0	0	0	1	0	0		1	0	0		0	0		0	0		0		0	1		1		72	0	0	0	0	1	2	0	4440	14.7		30	0	19	0
1	MSM	1	2	25.2457					0	0	0	1	0	0		1	0	0		0	0		0	0		0		0	0		0			0	1	0	0	0	0	0	6870	15.4		22.7	0.6	30	0
1	MSM	1	1	28.9966					0	0	0	1	0	1		0	0	0		1	0		0	1		0		0	0		1		18	0	0	1	0	0	512	1	3150	14.3		36.2	0.4	24	0
1	MSM	1	1	29.8864					0	0	0	1	0	1		0	0	0		0	0		0	0		0		0	0		0			0	0	0	0	0	0	0	10790	13.7		17.2	0.2	19	0
1	MSM	1	2	34.0315					0	0	0	1	0	0		1	0	0		0	0		0	0		0		0	0		0			0	1	0	0	1	0	0	6700	10.9		11		64	1
1	MSM	1	2	31.1978					0	0	0	1	0	0		1	0	0		0	0		0	0		0		0	0		0			0	1	0	0	0	0	0	5410	14.6		51.4	0.5	31	0
1	MSM	1	2	31.3566					0	0	0	1	0	0		1	0	0		0	0		0	0		0		0	0		0			0	1	1	0	0	0	0	5580	14.3		40	0.3	37	0
1	MSM	1	1	48.449					0	0	0	1	0	1		0	0	0		1	0		0	0		0		0	0		1		14	1	0	1	0		0	0	3990	14.5		30.1	0.3	31	0
1	MSM	1	2	30.0726					0	0	0	1	0	0		1	0	0		1	0		0	0		0		0	0		1		10	0	0	0	0	0	0	0	5020	10.8		33	0.3	19	0
1	MSM	1	2	30.8145					0	0	0	1	0	0		1	0	0		0	0		0	0		0		0	0		0			0	0	1	0	0	0	0	5970	14.9		42.7	0.4	16	0
1	MSM	1	1	23.039					0	0	0	1	0	1		0	0	0		0	0		0	0		0		0	1		1		46	0	1	0	0	0	0	0	2540	11.4		21.7	0.3	31	0
1	MSM	1	2	29.4867					0	0	0	1	0	0		1	0	0		1	0		0	0		0		0	0		1		14	0	0	0	0	0	0	0	3190	14.9		31	0.6	19	0
1	Hetero	0	2	58.5763					0	0	0	1	0	0		1	0	0		1	0		0	0		0		0	0		1		11	1	0		0				3140	10.9		34.1	0.4	32	0
1	MSM	1	2	30.3244					0	0	0	1	0	0		1	0	0		0	0		0	0		0		0	0		0			0	1	1	0		0	0	3840	13.7		48.4	0.4	56	1
1	MSM	1	2	28.5941					0	0	0	1	0	0		1	0	0		0	0		0	0		0		0	0		0			0	1	0	0	0	0	0	6860	14.4		55	0.4	44	0
1	MSM	1	2	36.1971					0	1	1	0	0	0		1	0	0		0	0		0	0		1		0	0		0		133	0	1	0	1	0	0	0	3120	12.3		46.5	0.4	26	0
1	MSM	1	2	24.7666					0	0	0	1	0	0		1	0	0		0	1		0	0		0		1	0		1		4	0	0	0	0	0	0	0	5030	14.7		56.5	0.6	21	0
1	MSM	1	2	39.0171					0	0	0	1	0	0		1	0	0		0	0		0	0		0		0	0		0			0	1	1	1	0	1	0	6670	11.6		44.2	0.3	27	0
1	MSM	1	2	27.9699					0	0	0	1	0	0		1	0	0		0	0		0	0		0		0	0		0			0	0	0	0	0	0	0	5810	14.8		44.9	0.4	23	0
1	MSM	1	1	31.6824					0	0	0	1	0	1		0	0	0		0	0		0	0		0		0	1		1		154	0	1	0	0	0	2	0	4970	11.7		30	0.5	14	0
1	MSM	1	1	26.8857					1	0	0	0	0	1		0	0	0		0	0		0	0		0		0	0		0			0	0	0	0	0	1	0	7770	14.9		31.3	0.7	22	0
1	MSM	1	1	23.499					1	0	0	0	0	1		0	0	0		0	0		0	0		0		0	1		1		77	0	0	0	0	0	0	0	4440	12.5		37.2	0.3	15	0
1	MSM	1	2	32.4052					0	0	0	1	0	0		1	0	0		1	0		0	0		0		0	0		1		24	1	0	1	0	0	0	0	2150	12.4		55.3	1.8	112	2
1	IDU	2	2	41.3771					0	0	0	1	0	0		1	0	0		0	0		0	0		0		0	0		0			1	0	1	1	0	0	0	6410	17		33.2	0.6	90	1
1	MSM	1	2	27.8439					0	0	0	1	0	0		1	0	0		0	0		0	0		0		0	0		0			0	1	0	0	1	0	0	8690	14.2		56	0.5	49	1
1	MSM	1	2	37.2047					0	0	0	1	0	0		1	0	0		0	0		0	0		0		0	0		0			0	0	1	0	0	0	0	5580	13.6		25	0.3	23	0
1	IDU	2	1	75.7837					1	0	0	0	0	1		0	0	0		0	0		0	0		0		0	0		0			0	0	1	0	1	0	0	2480	9		36.7	0.3	24	0
1	MSM	1	2	21.3525					0	0	0	1	0	0		1	0	0		0	1		0	0		0		1	0		1	depression	99	0	0	0	0	0	0	0	2970	12.3		18.9	0.2	36	0
1	MSM	1	2	26.308					0	0	0	1	0	0		1	0	0		0	0		0	0		0		0	0		0			0	1	0	0	0	0	0	5010	14.5		43	0.6	26	0
1	MSM	1	2	26.7926					0	0	0	1	0	0		1	0	0		1	0		0	0		0		0	0		1		13	0	1	0	0	0	0	0	8410	15		27.6	0.8	28	0
1	MSM	1	3	31.0582					0	1	1	0	0	0		0	1	0		0	0		1	0		0		1	0		1		366	0	1	0	0		0	0	4630	14		24.6	0.2	17	0
1	IDU	2	2	50.7242					1	0	0	0	0	0		1	0	0		0	0		0	0		0		0	1		1		313	0	0	1	0	1	0	0	15100	14.3		13.6	0.8	62	1
1	MSM	1	3	26.3326					0	1	1	0	0	0		0	1	0		0	0		0	0		0		0	0		0		411	0	0	1	1	0	16	1	4820	13.3		39.8	0.6	33	0
1	MSM	1	3	29.2266					0	1	1	0	0	0		0	1	0		0	0		0	0		0		0	0		0			0	1	0	0	0	0	0	6590	15.1		20.8	1.9	23	0
1	IDU	2	3	56.5421					0	1	1	0	0	0		0	1	0		0	0		0	0		0		0	0		0			0	1	1	0	1	0	0	5920	14.9		33.1	0.5	22	0
1	IDU	2	2	34.4339					0	0	0	1	0	0		1	0	0		0	0		0	0		0		0	0		1		273	0	1	0	1	0	0	0	6270	16.6		46.9	0.8	39	0
1	MSM	1	2	25.2813					0	0	0	1	0	0		1	0	0		0	0		0	0		0		0	0		0			0	1	0	0	0	0	0	6420	14.9		44.1	0.5
1	MSM	1	3	32.8487					1	0	0	0	0	0		0	1	0		1	0		0	0		0		0	0		1		13	0			0		0	0	3570	9.4		34.5	0.3	69	1
1	MSM	1	2	25.5743					1	0	0	0	0	0		1	0	0		0	0		0	0		0		0	0		0			0	0	0	0	0	0	0	7170	14.1		22.5	0.3	21	0
1	MSM	1	2	31.6167					0	0	0	1	0	0		1	0	0		0	0		0	0		0		0	0		0			0	1	0	0	0	0	0	4650	13.9		55.1	0.5	16	0
1	MSM	1	2	31.4415					0	0	0	1	0	0		1	0	0		0	0		0	0		0		0	0		0			0	1	0	0	0	0	0	4450	14.9		38.2	0.6	23	0
1	MSM	1	2	33.6345					1	0	0	0	0	0		1	0	0		0	1		0	0		0		1	0		1		477	0	1	1	0	0	0	0	4340	14.7		27	0.4	36	0
1	MSM	1	2	30.3655					0	0	0	1	0	0		1	0	0		0	0		0	0		0		0	0		0			0	1	0	0	0	0	0	5800	13.6		32.1	0.5	29	0
1	MSM	1	2	30.883					1	0	0	0	0	0		1	0	0		0	0		0	0		0		0	0		0			0	1	0	0	0	0	0	5370	15.2		32	0.5	27	0
1	MSM	1	2	23.6222					1	0	0	0	0	0		1	0	0		0	0		0	0		0		0	0		0			0	0	0	0	0	0	0	4920	16.7		32.1	0.6	23	0
1	MSM	1	1	30.8419					0	1	1	0	0	1		0	0	0		0	0		0	0		0		0	1		1		49	0	0	0	0	0	32	1	8800	15.3		32.8	0.7	31	0
1	MSM	1	2	27.0198					1	0	0	0	0	0		1	0	0		0	0		0	0		0		0	0		1		140	0	1	1	0	0	8	1	4210	13.9		32.3	0.5	30	0
1	MSM	1	3	34.9103					0	1	1	0	0	0		0	1	0		0	0		0	0		0		0	0		0			0	1	1	0	0	0	0	4530	14.7		27.4	0.3	22	0
1	MSM	1	2	32.2355					1	0	0	0	0	0		1	0	0		0	0		0	0		0		0	1		1		42	0	1	0	0	0	0	0	4190	16		27	0.7	47	1
1	MSM	1	2	26.3162					0	0	0	1	0	0		1	0	0		0	0		0	0		0		0	0		0			0	0	0	0	0	0	0	5290	13.4		45	0.7	34	0
1	IDU	2	2	57.5086					1	0	0	0	0	0		1	0	0		0	0		0	0		0		0	0		0			0	1	0	1		0	0	5360	14.2		39	0.3	20	0
1	IDU	2	2	39.1321					1	0	0	0	0	0		1	0	0		0	1		0	0		0		1	0		1		86	0	1	1	1	1	2	0	3220	14.8		29.8	0.3	33	0
1	MSM	1	1	37.6674					0	0	0	1	0	1		0	0	0		0	0		0	0		0		0	0		0			0	0	0	0	0	0	0	3170	13		27	0.6	26	0
1	MSM	1	1	24.3149					0	1	1	0	0	1		0	0	0		0	0		0	0		0		0	0		0			0	1		0	0	0	0	4870	13.6		33	1.2	40	0
1	MSM	1	2	34.3984					0	0	0	1	0	0		1	0	0		0	0		0	0		0		0	0		0			0	1	0	0	0	16	1	9810	13.2		23	0.2	19	0
0	IDU	2	1	34.2313					0	0	0	1	0	1		0	0	0		0	0		0	0		0		0	0		0			0	0	0	0	1	0	0	7520	14.4		19.3	0.3	17	0
1	MSM	1	2	33.2676					0	0	0	1	0	0		1	0	0		1	0		0	0		0		0	0		1		10	1	0	1	0	0	0	0	3930	14.2		35.1	0.6	29	0
1	MSM	1	1	62.1574					1	0	0	0	0	1		0	0	0		1	0		0	0		0		0	0		1		42	0	0	1	0	1	0	0	8420	10.6		42	0.4	27	0
1	MSM	1	2	24.8515					0	0	0	1	0	0		1	0	0		0	0		0	0		0		0	0		0			0	0		0	0	0	0	13710	14.7		14.4	0.6	42	0
1	MSM	1	2	26.1027					0	0	0	1	0	0		1	0	0		1	0		0	0		0		0	0		1		18	0	0	0	0	0	2	0	7110	13.6		13.6		19	0
1	MSM	1	2	32.5366					0	0	0	1	0	0		1	0	0		0	1		0	0		0		1	0		1	depression	14	1	0	1	0	0	0	0	6960	13.6		39.9	0.4
1	MSM	1	2	25.0267					1	0	0	0	0	0		1	0	0		0	0		0	0		0		0	0		0			0	0	0	0	0	64	1	5310	14.4		22	0.5	18	0
1	MSM	1	2	30.2259					1	0	0	0	0	0		1	0	0		0	0		0	0		0		0	1		1		161	0	1	0	0	0	1	0	3920	9.7		32	0.3	40	0
1	MSM	1	2	32.7611					0	0	0	1	0	0		1	0	0		1	0		0	0		0		0	0		1		14	1	1	0	0	0	1	0	5700	15.4		36	0.4	26	0
1	MSM	1	2	40.4463					0	0	0	1	0	0		1	0	0		0	1		1	0		0		1	0		1		108	1	0	1	0	0	0	0	6130	16		57.1	0.9	221	3
1	MSM	1	2	25.9521					0	0	0	1	0	0		1	0	0		1	0		0	0		0		0	0		1		17	1	0	1	0	0	4	1	8640	15.7		25.1	0.8	31	0
1	MSM	1	2	35.2827					1	0	0	0	0	0		1	0	0		0	0		0	0		0		0	0		0			0	1	1	0	0	0	0	7730	13.9		36.9	0.3	28	0
1	MSM	1	3	29.1992					0	1	1	0	0	0		0	1	0		0	0		0	0		0		0	0		0		112	1	0	1	0	0	0	0	6380	14.2		45.6	0.4	16	0
1	MSM	1	2	34.3299					0	0	0	1	0	0		1	0	0		0	0		0	0		0		0	0		0			1	1	1	1	16			2790	8.7				35	0
1	MSM	1	2	25.64					0	0	0	1	0	0		1	0	0		0	1		0	0		0		1	0		1		14	0	1	0	0	0	0	0	1400	5.71		32	0.2	20	0
1	MSM	1	1	28.0794					1	0	0	0	0	1		0	0	0		1	0		0	0		0		0	0		1		18	0	0	0	0	0	0	0	4380	13.3		34.9	0.6	28	0
1	MSM	1	2	35.8029					0	0	0	1	0	0		1	0	0		0	0		0	0		0		0	0		0			0	1		0		0	0	16400	11.1		8.1	0.2	26	0
1	MSM	1	2	26.8802					0	0	0	1	0	0		1	0	0		0	0		0	0		0		0	0		0			0	0	0	0	0	4	1	5790	14.5		29.4	0.4	21	0
1	MSM	1	3	26.5298					0	1	1	0	0	0		0	1	0		0	0		0	0		0		0	0		0			0	1	0	0	0	128	1	6520	15.7		32	0.3	24	0
1	MSM	1	2	20.4326					0	0	0	1	0	0		1	0	0		0	0		0	0		0		0	0		0			0	1	0	0	0	0	0	6650	15		24.5	0.7	325	3
1	MSM	1	1	30.3819					1	0	0	0	0	1		0	0	0		1	0		0	1		0		0	0		1		35	0	1	0	0	0	0	0	7710	14.6		20.2	0.6	22	0
1	MSM	1	3	32.4928					1	0	0	0	0	0		0	1	0		0	1		0	0		0		1	0		0		84	0	1		0		64	1	3130	8.3		25		27	0
1	MSM	1	2	22.82					0	0	0	1	0	0		1	0	0		0	0		0	0		0		0	0		0			0	0	0	0	0	0	0	4030	14.8		40.4	0.9	15	0
1	MSM	1	2	42.8857					0	0	0	1	0	0		1	0	0		0	1		0	0		0		1	0		1		7	0	1	0	0	0	0	0	5300	14.1		27.4	0.5	33	0
1	MSM	1	2	24.7337					0	0	0	1	0	0		1	0	0		0	0		0	0		0		0	0		1		30	0	0	1	0	0	0	0	5430	14.5		31.5	0.6	14	0
1	MSM	1	2	28.1561					0	0	0	1	0	0		1	0	0		0	0		0	0		0		0	0		0		46	0	1	0	0	0	64	1	4750	15.8
1	MSM	1	2	36.5914					0	0	0	1	0	0		1	0	0		0	0		0	0		0		0	0		0			0	0	0	1	0	4	1	7250	16.8		17.7	0.5	37	0
1	MSM	1	2	28.1342					0	0	0	1	0	0		1	0	0		0	0		0	0		0		0	1		1		42	0	1	0	0	1	0	0	3440	12.8		11	0.4	17	0
1	MSM	1	2	32.4244					0	0	0	1	0	0		1	0	0		0	0		0	0		0		0	0		0			0	1	1	0	0	0	0	4600	16		28.9	0.3	32	0
1	MSM	1	2	19.8056					0	0	0	1	0	0		1	0	0		0	1		0	0		0		1	0		1		11	0	0	0	0	0	0	0	5830	16.3		36.5	0.9	21	0
1	MSM	1	2	48.7639					1	0	0	0	0	0		1	0	0		1	0		0	0		0		0	0		1		11	0	1	1	1	0	0	0	5030	9.9		21	2	45	0
1	MSM	1	3	24.23					0	1	1	0	0	0		0	1	0		0	0		0	1		0		0	0		0		188	0	1	0	0	0	0	0	5560	14.8		41.7	0.9	28	0
1	MSM	1	3	31.5619					0	1	1	0	0	0		0	1	0		0	0		0	0		0		0	1		1		28	0	1	0	0	0	0	0	5320	14		40.8	0.5	18	0
1	MSM	1	2	33.9795					0	0	0	1	0	0		1	0	0		1	0		0	0		0		0	0		1		14	0	1	0	0	0	0	0	3040	9.3		30.3	0.4	22	0
1	MSM	1	2	21.8645					0	0	0	1	0	0		1	0	0		1	0		0	0		0		0	0		1		8	0	0	0	0	1	0	0	9190	15.2		15.8	0.6	23	0
1	MSM	1	2	22.0041					0	0	0	1	0	0		1	0	0		0	0		0	0		0		0	0		0			1	0	0	0	0	0	0	2810	13.6		20	0.9	16	0
1	MSM	1	3	45.1253					0	1	1	0	0	0		0	1	0		0	0		0	0		0		0	0		0			0	1	1	0	1	0	0	5540	14		61	0.3	25	0
1	MSM	1	2	55.0664					0	0	0	1	0	0		1	0	0		1	0		0	0		0		0	0		1		14	1	0	1	0	0	1	0	4430	12.2		36.8	0.5	34	0
1	MSM	1	2	36.7392					0	0	0	1	0	0		1	0	0		0	0		0	0		0		0	0		0			1	0	1	0	0	64	1	7960	14.5		24	0.2	26	0
1	MSM	1	2	27.3785					0	0	0	1	0	0		1	0	0		1	0		0	0		0		0	0		1		14	0	1	0	0	0	0	0	5760	15.3		39.8	0.4	31	0
1	MSM	1	2	26.4997					0	0	0	1	0	0		1	0	0		0	0		0	0		0		0	0		0			0	1	0	0	0	0	0	6770	15.6		25	0.6	35	0
1	MSM	1	2	43.8303					0	0	0	1	1	0		1	0	0		1	0		0	0		0		0	0		1		12	0	1		0	0	0	0	2230	10.7		10.3	0.2
1	MSM	1	2	26.1054					1	0	0	0	0	0		1	0	0		0	0		0	0		0		0	0		0			0	0	0	0	0	0	0	4360	13.5		40	0.7	30	0
1	MSM	1	3	32.0465					0	1	1	0	0	0		0	1	0		0	0		0	0		0		0	0		0			0	1	0	0	0	0	0	3140	13.7		33.1	0.4	19	0
1	IDU	2	2	52.9911					1	0	0	0	0	0		1	0	0		0	0		0	0		0		0	1		1		84	0							6780	8.7		74.3	1	52	1
1	MSM	1	2	27.8439					0	0	0	1	1	0		1	0	0		0	0		0	0		0		0	0		0			0	0	0	0		0	0	4580	14.7		53	0.5	12	0
1	MSM	1	2	40.9309					0	0	0	1	1	0		1	0	0		0	1		0	0		0		1	0		1		6	0	0	0	0	0	0	0	11520	6		6	0.4	41	0
1	MSM	1	2	22.0945					1	0	0	0	0	0		1	0	0		0	1		0	0		0		1	0		1		14	0	0	0	0	0	0	0	7440	14.4		37.9	0.9	34	0
1	MSM	1	2	37.7331					0	1	1	0	0	0		1	0	0		0	0		1	0		0		1	0		0			0	1	1	0		0	0	8160	16.3		52.5	1.4	18	0
1	MSM	1	2	43.165					0	0	0	1	1	0		1	0	0		1	0		0	0		0		0	0		1		14	0	1	0	0	0	0	0	4320	14.7		40.5	0.4	17	0
1	MSM	1	2	30.9733					0	0	0	1	1	0		1	0	0		1	0		0	0		0		0	0		1		9	0	1	0	0	0	0	0	6940	15.3		34.7	0.3	13	0
1	MSM	1	3	37.9357					0	1	1	0	0	0		0	1	0		0	0		0	0		0		0	0		0		147	0	0	1	0	1	0	0	5290	15.4		27.8	0.3	24	0
1	MSM	1	2	15.4634					0	0	0	1	1	0		1	0	0		1	0		0	0		0		0	0		1		14	0	1	0	0	1	256	1	6110	13.8		18	0.4	19	0
1	MSM	1	2	17.3169					0	0	0	1	1	0		1	0	0		1	0		0	0		0		0	0		1		14	0	0	0	0	0	8	1	4660	15.5		40.6	0.5	23	0
1	MSM	1	2	35.8084					0	0	0	1	1	0		1	0	0		0	0		0	0		0		0	0		0			0	0	0	0	0	0	0	4920	15.1		34.8	0.5	28	0
1	MSM	1	3	40.3614					0	1	1	0	0	0		0	1	0		0	0		0	0		0		0	0		0			0	0	1	0	0	2	0	5870	14.4		85.3	0.6	27	0
1	Hetero	0	2	34.6749					0	0	0	1	1	0		1	0	0		1	0		0	0		0		0	0		1		21	0	0	0	0	0	0	0	10120	14		74	0.3	20	0
1	MSM	1	1	28.7611					0	0	0	1	1	1		0	0	0		0	0		0	0		0		0	1		1		119	0	1	1	0	0	0	0	4350	13.3		64.8	0.4	15	0
1	MSM	1	2	43.7125					0	0	0	1	1	0		1	0	0		0	1		0	0		0		1	0		1		56	0	1	1	0	1	0	0	7780	16.4		45	0.3	32	0
1	MSM	1	2	44.1123					0	0	0	1	1	0		1	0	0		0	0		0	0		0		0	0		0			0	0	0	0	1	0	0	4470	13.6		74.9	0.5	19	0
1	MSM	1	2	25.4237					0	0	0	1	1	0		1	0	0		0	0		0	0		0		0	0		0			0	0	0	0	1	0	0	4300	14.3		60.5	0.3	29	0
1	MSM	1	2	25.1828					0	0	0	1	1	0		1	0	0		0	0		0	0		0		0	0		0			0	0	0	0	0	0	0	5720	15		39.6	0.2	22	0
1	MSM	1	1	24.4493	0	0			0		1	0		1		0	0			0	0		0	0				0	0		0			0	1	0	0	0	0	0	4200	13.5	127	30.3	0.5	32	0
1	MSM	1	1	28.4877	0	0			0		1	0		1		0	0			0	0		0	0				0	0		0			0	1	1	0	0	0	0	4500	12.1	152	33.3	0.3
1	hetro	0	1	59.2493	0	0			0		1	0		1		0	0		109	0	0		0	0		1		0	0		1	anemia/WBC	109	0	1	1	0	1	0	0	9900	16.1	138	7.3	0.7
1	MSM	1	1	23.6274	0	0			0		1	0		1		0	0			0	0		0	0				0	0		0			0	1	0	0		0	0	6300	14	158	50.7		27	0
1	MSM	1	1	29.8877	0	0			0		1	0		1		0	0		21	1	0		0	0				0	0		1	Skin rash	21	0	1	0	0	0	0	0	6400	15.9	244	30.1		21	0
1	MSM	1	1	27.6932	0	0			0		1	0		1		0	0		32	1	0		0	0		1		0	0		1	Skin rash,anemia/WBC	32	0	0	0	0		0	0	4700	14	223	37.9		16	0
1	MSM	1	1	21.674	0	0			0		1	0		1		0	0		6	1	0		0	0				0	0		1	Skin rash	6	0	1	0	0		0	0	5800	16.8	278	31.2
1	MSM	1	1	22.2274	0	0			0		1	0		1		0	0		78	0	0		0	0		1		0	0		1	anemia/WBC	78	0	1	0	0		0	0	7200	12.1	217	33.8	0.3	21	0
1	MSM	1	1	31.211	0	0			0		1	0		1		0	0		21	1	0		0	0				0	0		1	Skin rash	21	0	1	0	0		0	0	6000	15.4	260	31.6	0.8	19	0
1	MSM	1	1	26	0	0			0		1	0		1		0	0		271	0	0		0	0				0	1		1	resistance	271	0	1		0		2	0	5500	13.6	146	20.6		33	0
1	MSM	1	1	29	0	0			0		0	1		1		0	0			1	0		0	0				0	0		1	Skin rash		1	0		0		0	0	4900	15.2	182	36.2	0.8
1	MSM	1	1	38.6658	PJP. Pulmonary TB, Herpes simplex pneumonitis,Oral candidiasis	1			0		1	0		1		0	0		8	0	0		0	0		1		0	0		1	anemia/WBC	8	0	1	1	0	0	0	0	4650	12.3	291	15.9	0.3	30	0
1	MSM	1	1	25.4904	0	0			0		0	1		1		0	0			0	0		0	0				0	0		0			0	1	1	0	0	64	1	7900	8	414	24.6	0.3	31	0
1	MSM	1	2	21.3836	0	0			0		1	0		0		1	0		35	0	0		0	0		1		0	0		1	anemia/WBC	35	0	1	0	0		0	0	4600	14.3	192	38.7	0.6	21	0
1	MSM	1	2	21.6082	PJP, CMV, NTM, oraal candidiasiis	1			0		0	1		0		1	0			0	0		0	0				0	0		0			0	1	0	1	0	0	0	5800	10.8	363	20.6	0.2
1	MSM	1	2	20.1397	0	0			0		1	0		0		1	0			0	0		0	0				0	0		0			0	1	1	0	0	0	0	4200	13.1	183	42	0.6	21	0
1	MSM	1	2	21	0	0			0		1	0		0		1	0			0	0		0	0				0	0		0			0	1	0	0	0	0	0	6000	15.2	208	33.6	0.8
1	MSM	1	2	25.3315	esophageal candidiasis	1			1		0	0		0		1	0		11	0	1		0	0				1	0		1	CNS effect	11	0	1	0	0		128	1	5200	10	489	40.1	0.6	17	0
1	MSM	1	2	23.9973	0	0			0		1	0		0		1	0		56	0	1		0	0				1	0		1	CNS effect	56	0	0	0	0		0	0	5100	13.9	176	31.6
1	MSM	1	2	27.8521	0	0			0		0	1		0		1	0			0	0		0	0				0	0		0			0	1	0	0	1	1	0	3100	12.1	104	25.4		21	0
1	hetro	0	2	47.1096	PJP, NTM pneumonitis, CMV pneumonitis, oral candidiasis	1			0		0	1		0		1	0			0	0		0	0				0	0		0			0	0	1	0	1	0	0	7400	8.4	217	16.7	0.3	32	0
0	hetro	0	2	39.8685	0	0			0		0	1		0		1	0			0	0		0	0				0	0		0			0	1	1	0	0	0	0	5600	12.2	286	21.5		19	0
1	MSM	1	2	30.1973	0	0			0		1	0		0		1	0		25	0	0		1	0				1	0		1	GI upset	25	0	1	0	0	0	32	1	7000	14.4	171	39.5	0.5	36	0
1	MSM	1	2	32.6055	0	0			0		1	0		0		1	0		28	0	1		0	0				1	0		1	CNS effect	28	0	1	1	0		0	0	5200	15.9	156	53.9
0	hetro	0	2	32.1836	0	0			0		0	1		0		1	0		224	0	0		0	0				0	0		1	0	224	1	0	1	0	0	0	0	5400	12.2	243	13.3	0.4	18	0
1	MSM	1	2	48.7836	1.Pneumocystosis Jirovecii pneumonia 2.Fungemia of penicillium marneffei, blood culture: penicillium marneffei fungemia, Skin biopsy culture: penicillium marneffei3.CMV pneumonitis , lung wedge resection pathology(special stain): CMV	1			0		0	1		0		1	0		252	0	0		0	0				0	0		0		252	0	0	1	0	0	32	1	3100	9.7	373	14		135	2
1	MSM	1	2	22	0	0			0		0	1		0		1	0			0	0		0	0				0	0		0			1	0	1	0		0	0	4700			43.3	0.5	38	0
0	IDU	2	2	33.3479	0	0			0		0	1		0		1	0			0	0		0	0				0	0		0			0	1	1	1		16	1	3500	13.5	177	25.7	0.5	47	0
1	MSM	1	2	51	1.MAC pneumonitis 2.Diffuse large B cell lymphoma,stage IE	1			0		0	1		0		1	0			0	0		0	0				0	0		0			1	0	1	0		0	0	3800	7.7	52	無	0.9	95	1
1	MSM	1	2	27	1.Pneumocystis jirovecii pneumonia2.Bilateral peripheral facial palsy favored HIV related neuropathy 3.Polyneuropathy with Left C5-C6 radiculopathy , favored HIV related neuropathy	1			0		0	1		0		1	0			0	0		0	0				0	0		0			0	0	0	0		2	0	9200	11.0	240	8.8	240	72	1
1	MSM	1	2	24	0	0			0		0	1		0		1	0			1	0		0	0				0	0		1	Skin rash		1	0	0	0		0	0	4200	14.8	221	38.8		18	0
1	MSM	1	2	22	0	0			0		0	1	1	0		1	0			0	0		0	0				0	0		0			0	1	1	0				5400	13.6	13.6	13.6		21	0
1	MSM	1	2	43.3918	oral candidiasis	1			0		0	1	1	0		1	0		42	0	0		0	1				0	0		1	Hepatitis	42	1	0	1	0	0	16	1	1900	12.4	165	25	0.5	151	2
1	MSM	1	2	34.8192	oral candidiasis	1			0		0	1	1	0		1	0			0	0		0	0				0	0		0			0	0	0	0	0	0	0	5100	13.6	213	25.7	0.5	26	0
1	MSM	1	2	40.7479	0	0			0		0	1	1	0		1	0			0	0		0	0				0	0		0			0	1	1	0		1	0	3510	14.3	177	36.2	0.7	20	0
1	MSM	1	2	28.5616	NTM colitis,	1			0		0	1		0		1	0			0	0		0	0				0	0		0			0	1	0	0	0	0	0	5920	8.3	274	22.5	0.3	13	0
1	MSM	1	2	33.8055	0	0			0		0	1	1	0		1	0			0	0		0	0				0	0		0			1	0	1	0	0	0	0	4500	14.4	194	37.7		24	0
1	hetro	0	2	28.4548	0	0			0		0	1	1	0		1	0			0	0		0	0				0	0		0			1	0		0	0	0	0	4230	8.7	142	18	0.4	40	0
1	MSM	1	2	40.2712	0	0			0		1	1	1	0		1	0			0	0		0	0				0	0		0			0	1	1	0	0	0	0	5590	13.7	234	45.3	0.4	21	0
1	MSM	1	2	20.4	0	0			0		1	0		0		1	0		7	0	1		0	0				1	0		1	CNS effect	7	0	1	1	0	0	0	0	6920	15.7	236	29.9	0.6	20	0
1	MSM	1	2	29.9863	PJP, oral candidiasis	1			0		0	1	1	0		1	0			0	0		0	0				0	0		0			0	1	1	0	0	0	0	2590	10.8	441	20.1	0.6	50	1
1	MSM	1	2	38.0137	PJP	1			0		0	1	1	0		1	0			0	0		0	0				0	0		0			0	0	0	0	0	0	0	4960	12.1	397	35.1	0.9	87	1
1	IDU	2	2	55.3425	0	0			0		0	1	1	0		1	0			0	0		0	0				0	0		0			0	1	1	1	1	256	1	3250	11	225	40	0.3	31	0
1	MSM	1	3	22	0	0			0		1	0		0		0	1			0	0		0	0				0	0		0	0		0	1	1	0		0	0	5500	13.9	142	25	0.6	19	0
1	MSM	1	3	30.5452	0	0			0		1	0		0		0	1			0	0		0	0				0	0		0			0	1	0	0	0	128	1	4600			40
1	MSM	1	3	44	0	0			0		1	0		0		0	1			0	0		0	0				0	0		0			0	1	1	1		0	0	6400	15.1	154	44		22	0
1	IDU	2	3	37.7014	0	0			0		0	1		0		0	1			0	0		0	0				0	0		0			1	0		1	0	0	0	6300	13.1	292	26.7	0.3	28	0
1	MSM	1	3	28	0	0			0		1	0		0		0	1			0	1		0	0				1	0		1	CNS effect		0	1	0	0		0	0	6700	15.4	282	30.3	0.9	21	0
1	MSM	1	3	22	0	0			0		1	0		0		0	1			0	0		0	0				0	0		0			0	0	0	0	0	0	0	3910	15.9	249	41.9	1	23	0
1	IDU	2	3	51.0438	NTM arthritis	1			0		0	1		0		0	1			0	0		0	0				0	0		1	CDC reject		1			1		0	0	3650	9.3	363	40.5	0.3	36	0
1	MSM	1	3	25.7671	0	0			0		1	0		0		0	1			0	0		0	0				0	0		0			0	1	0	0	0	0	0	6110	14.3	217	28.8
1	MSM	1	3	26.6548	0	0			0		1	0		0		0	1		36	0	0		1	0				1	0		1	GI upset	36	0	0	0	0	0	0	0	5920	14.8	198	21.5	0.9	18	0
0	hetero	0	1	31					0		1	0		1		0	0		862	0	0		0	0				0	0		0		862	0	1	0	1	1	0	0	4.2	13	121	30.6	0.81	19	0
1	MSM	1	1	36					0		1	0		1		0	0		918	0	0		0	0				0	0		0	臉頰消瘦	918	0	0	0	0	0	0	0	4.7	11.4	342	6	0.23	57	1
1	MSM	1	1	23					0		1	0		1		0	0		280	0	0		0	0				0	1		1	resistance	280	0	0	0	0	0	32	1	5.3	13.5	174	43.1
1	MSM	1	1	27					0		1	0		1		0	0		903	0	0		0	0				0	1		0	臉頰消瘦	903	0	0	0	0	1	0	0	5.2	14.4	169	39.5
1	hetero	0	1	38					0		1	0		1		0	0			0	0		0	0				0	0		0			0	0	0	0	0	0	0	6.1	15.1	195	45.3
1	MSM	1	1	31					0		1	0		1		0	0		904	0	0		0	0				0	0		0	脂肪移位	904	0	1	0	0	0	1	0	6.2	12.6	255	36.6	0.57	156	2
1	MSM	1	1	55					0		0	1		1		0	0			0	0		0	0				0	0		0			1	0	0	0	0	0	0	5.1	12.4	201	19
0	hetero	0	1	35					0		1	0		1		0	0		778	0	0		0	0				0	0		0	simplify	778	0	0	0	0	1	0	0	6.1	12.7	290	x
1	MSM	1	1	32					0		1	0		1		0	0			0	0		0	0				0	0		0			0	0	0	0	0	0	0	4.7	10.9	178	15.3		210	3
1	MSM	1	1	32					0		1	0		1		0	0			0	0		0	0				0	0		0			0	0	0	0	0	16	1	5.5	14.4	159	24
1	MSM	1	1	26					0		1	0		1		0	0		754	0	0		0	0				0	0		0	simplify	754	0	0	0	0	0	0	0	4.9	14.6	200	35		20	0
1	MSM	1	1	33					0		1	0		1		0	0			0	0		0	0				0	0		0			0	0	0	0	0	0	0	3.2	16	159	38
1	MSM	1	1	24					0		1	0		1		0	0		751	0	0		0	0				0	0		0	simplify	751	0	0	0	0	0	0	0	x	x	x	x
1	MSM	1	1	24					0		0	1		1		0	0		818	0	0		0	0				0	0		0	simplify	818	1	0	0	0	0	128	1	4.3	12.1	194	36.1
1	MSM	1	1	29					0		1	0		1		0	0		747	0	0		0	0				0	0		0	simplify	747	0	0	0	0	0	0	0	7100	12.7	148000	15		32	0
1	MSM	1	1	22					0		1	0		1		0	0			0	0		0	0				0	0		0			0	1	0	0	0	128	1	4.6	14.7	180	26
1	MSM	1	1	25					0		1	0		1		0	0			0	0		0	0				0	1		1	resistance		0	0	0	0	0	128	1	2.6	11.3	191	27		53	1
1	MSM	1	1	25					0		1	0		1		0	0		69	1	0		0	0				0	1		1	Skin rash	69	0	0	0	0	0	32	1	400	14.7	160	49		21	0
1	MSM	1	1	20					0		1	0		1		0	0		222	1	0		0	0				0	1		1	resistance		0	0	0	0	0	0	0	x	x	x	x		20	0
1	MSM	1	1	29					0		1	0		1		0	0			0	0		0	0				0	1		1	resistance		0	1	0	0	0	128	1	4.8	13.9	176	16		22	0
1	MSM	1	1	26					0		1	0		1		0	0		730	0	0		0	1				0	1		1	Hepatitis	730	0	0	0	0	0	0	0	5.3	14.3	142	24		37	0
1	MSM	1	1	33					0		1	0		1		0	0		419	0	0		0	0				0	0		1	高血脂	419	0	0	0	0	0	32	1	7.2	15.5	221	41.5
1	MSM	1	1	25					0		1	0		1		0	0		720	0	0		0	0				0	0		0	脂肪移位	720	0	1	0	0	0	0	0	3.8	12.3	210	42
1	MSM	1	1	27					0		1	0		1		0	0		769	0	0		0	0				0	0		0	脂肪移位	769	0	0	0	0	0	0	0	7.3	13.9	215	19
0	hetero	0	1	37					0		1	0		1		0	0		686	0	0		0	0				0	0		0	simplify	686	0	0	0	0	0	0	0	4200	12.3	235000	19		25	0
[truncated: 342 more rows]
[truncated: 63 more columns]

## Sheet: N=1992(exclude RPV)
gender	Risk	Risk factor	age	OI disease	OI	3TC	ABC	Kivexa	AZT	combivir	TDF	FTC/TDF	NVP	NVP leading	EFV	RPV	RAL	Duration of cART_SE	Skin rash	CNS upset	Dizzy/Insomnia	GI upset	Hepatitis	others	anemia/WBC	Fever	resistance	CHANGE ART: 1/0	Change NNRTI	Reason	duration of cART_DC	HBsAg	Anti-HBs	Anti-HBc	Anti-HCV	Anti-HAV	RPR Baseline	RPR>=4	Baseline WBC	BaselineHb	BaselinePLT	Lymphocyte %	Bil (T)	Baseline AST	Baseline AST grade	Baseline AST grade0	Baseline AST grade 1	Baseline AST grade>=2	Baseline ALT
1	MSM	1	24		0	1	0	0	0	0	1	0	0	0	1	0	0	943	0	0		0	0				0	1	0			0	0	0	0		0	0	2990	10.7	193	36.5	0.58	32	0	1	0	0	19
1	MSM	1	32		0	1	0	0	1	1	0	0	0	0	1	0	0	8	1	0		0	0				0	1	1	Skin rash to EFV	10	0	1	0	0		0	0	5590	14.9	185	31.3	1.17	18	0	1	0	0
1	MSM	1	29		0	1	0	0	0	0	1	0	0	0	1	0	0	10	1	0		0	0				0	1	1	Skin rash to EFV	13	0	0	0	0		1	0	6710	14.6	133	19.7	0.55	21	0	1	0	0	13
0	Hetero	0	48		0	1	0	0	1	1	0	0	0	0	1	0	0	7	0	1	1	0	0				0	1	1	Dizzy	7	0	1	0	0		0	0	4010	11.7	159	20.4
1	MSM	1	38		0	1	0	0	0	0	1	0	0	0	1	0	0	14	1	0		0	0				0	1	1	Skin rash to EFV	14				0		16	1	3880	14.6	157	40.2	0.55	21	0	1	0	0	13
1	MSM	1	27		0	1	0	0	0	0	1	0	0	0	1	0	0	11	1	0		0	0				0	1	1	Skin rash to EFV	11	0	1	0	0		16	1	5460	13.7	151	31.7
1	MSM	1	34		0	1	0	0	0	0	1	0	1	1	0	0	0		0	0		0	0				0	0	0			0	1	0	0		0	0	4090	10.6	157	30.3		29	0	1	0	0	27
1	MSM	1	36	PJP	1	1	0	0	0	0	1	0	0	0	1	0	0	136	0	1	1	0	0				1	1	1	Virologic failure	136	1	0	0	0		0	0	3160	17.1	181	12		43	1	0	1	0	48
1	MSM	1	32		0	1	0	0	1	1	0	0	0	0	1	0	0	77	0	0		0	0				1	1	1	Resistance	77	0	1		0		4	1	5290	12.6	250	39							10
1	MSM	1	27		0	1	0	0	1	1	0	0	1	1	0	0	0	1092	0	0		0	0				0	1	0			0	1	1	0		0	0	5540	16.4	190	32.5
1	MSM	1	35		0	1	0	0	1	1	0	0	0	0	1	0	0	287	0	0		0	0	1			0	1	0	enhance adherence		0	1	1	0		0	0	4670	14.5	212	58	0.59	24	0	1	0	0	17
1	MSM	1	26		0	1	0	0	1	1	0	0	0	0	1	0	0	734	0	0		0	0				0	1	1	Hyperlipidemia	734	0	0	0	0		0	0	5010	16.4	224	36.9	0.9	14	0	1	0	0	12
1	MSM	1	42		0	1	0	0	1	1	0	0	1	1	0	0	0		0	0		0	0				0	0	0			0	0		0		8	1	5130	14.4	216	30.6
1	MSM	1	31		0	1	0	0	0	0	1	0	1	1	0	0	0		0	0		0	0				0	0	0			1	0	1	0		2	0	3780	13.9	230	14		58	1	0	1	0	17
1	MSM	1	31		0	1	0	0	0	0	1	0	0	0	1	0	0	12	1	1	1	0	0				0	1	1	Dizzy,skin rash	13	0	1	0	0		0	0	8870	14.4	142	35	0.57	17	0	1	0	0
1	MSM	1	43		0	1	0	0	1	1	0	0	1	1	0	0	0	1116	0	0		0	0				0	1	1	臨床試驗	1116	0	1	1	0		0	0	6010	14.8	243	41.8	0.37	27	0	1	0	0
1	MSM	1	34	預防性PJP	0	1	0	0	1	1	0	0	0	0	1	0	0	9	1	0		0	0				0	1	1	Skin rash to EFV	13	0	1	0	0		512	1	9960	13.7	280	17	0.44	61	1	0	1	0	30
1	MSM	1	23		0	1	0	0	1	1	0	0	0	0	1	0	0	7	0	1	1	1	0				0	1	1	GI upset, insomnia	41	0	0	0	0		0	0	6230	15.6	201	40.1							16
1	MSM	1	20		0	1	0	0	1	1	0	0	1	0	0	0	0	14	0	0		0	0				1	1	1	Resistance NVP	16	0	1	0	0		0	0	7320	13.6	164	34.4		25	0	1	0	0	32
1	MSM	1	28		0	1	0	0	1	1	0	0	1	1	0	0	0	1064	0	0		0	0				0	1	0			0	1	0	0		0	0	4850	13.8	208	37	0.42	34	0	1	0	0
1	MSM	1	36		0	1	0	0	0	0	1	0	0	0	1	0	0	372	1	0		0	0				0	1	0	Skin rash keep HAART		1	0	1	0				7350	14.6	205	39.6	1.1	38	0	1	0	0	58
1	MSM	1	35		0	1	0	0	1	1	0	0	1	0	0	0	0	13	1	0		0	0			1	0	1	1	Skin rash to NVP	14	0	1	0	0		16	1	6360	14.9	171	27	0.62	21	0	1	0	0	20
1	MSM	1	20		0	1	0	0	1	1	0	0	0	0	1	0	0	901	0	0		0	0				0	1	0			0	0	0	0		4	1	9860	16.7	216	54.8	0.65	17	0	1	0	0
1	MSM	1	38		0	1	0	0	1	1	0	0	0	0	1	0	0	70	0	0		1	0				0	1	0	Nausea		0	1	1	0		2	0	5520	15.5	233	31.2
1	MSM	1	30		0	1	0	0	1	1	0	0	0	0	1	0	0	26	0	0		0	1		1		0	1	0	Hepatitis,neutropenia		0	1	0	0		4	1	9970	13.6	219	48.6	0.36	27	0	1	0	0	25
1	MSM	1	45	Non-Hodgkin's lymphoma (NHL)	1	1	0	0	0	0	1	0	0	0	1	0	0	282	0	1	1	0	0				0	1	1	Dizzy/Insomnia	282	0	1	1	0		0	0	6870	9.7	253	17.1	0.35	36	0	1	0	0	10
1	MSM	1	28		0	1	1	1	0	0	0	0	0	0	1	0	0	12	1	1	1	0	0			1	0	1	1	Skin rash to EFV	12	0	1	1	0		0	0	4940	13.1	161	35.8	0.64	21	0	1	0	0	10
1	MSM	1	26	PJP	1	1	0	0	1	1	0	0	0	0	1	0	0	15	0	0		0	0				1	1	1	NNRTI resistance	15	0	1	0	0		0	0	4000	12.3	233	29.5	0.24	58	1	0	1	0	31
1	MSM	1	22	預防性PJP	0	1	0	0	0	0	1	0	0	0	1	0	0	880	0	0		0	0				0	1	0			0	0	0	0		128	1	5150	10.5	132	19.4	0.56	21	0	1	0	0	18
1	MSM	1	25		0	1	0	0	1	1	0	0	1	1	0	0	0		0	0		0	0				0	0	0			0	1		0		0	0	7900	15.2	210	23.4
1	MSM	1	37		0	1	0	0	0	0	1	0	0	0	1	0	0	8	0	0	1	0	0				0	1	0	Dizzy/Insomnia		1	0	1	0		0	0	4160	14.1	114	19.7	13.57	578	3	0	0	1	222
1	IDU	2	42		0	1	0	0	1	1	0	0	0	0	1	0	0	112	0	1	1	0	0				0	1	1	Dizzy	112	0	1	0	0		128	1	4160	13.6	202	35.3	0.72	13	0	1	0	0	20
1	MSM	1	43		0	1	0	0	0	0	1	0	0	0	1	0	0	358	0	1	1	0	0	1			0	1	1	Emotion side effect	358	0	1	1	0		1024	1	7820	11.1	160	19.2	0.42	32	0	1	0	0	24
1	IDU	2	44	candia.預防性	1	1	0	0	1	1	0	0	1	1	0	0	0	40	0	0		0	0		1		0	1	0	anemia/WBC		0	1	0	1				2800	13.9	125	12		101	2	0	0	1
1	MSM	1	46		0	1	0	0	1	1	0	0	0	0	1	0	0	882	0	0		0	0				0	1	0			0	1	1	0		0	0	9540	16.3	269	41.8	0.47	22	0	1	0	0	22
1	MSM	1	36	預防性PJP	0	1	0	0	0	0	1	0	0	0	1	0	0	897	0	0		0	0				0	1	0			1	0	1	0		32	1	3550	12.7	168	24.8	0.63	96	2	0	0	1	165
1	MSM	1	31	candia	1	1	0	0	1	1	0	0	1	1	0	0	0	33	0	0		0	0		1		0	1	0	anemia/WBC		0	1	1	0		0	0	9290	12.1	262	17.3		17	0	1	0	0	13
1	MSM	1	60		0	1	0	0	1	1	0	0	0	0	1	0	0	4	1	0	1	1	0		1		0	1	0	Dizzy/Insomnia,Vomit		0	0	1	0				5560	5.1	235	13.1	0.73	24	0	1	0	0	30
1	MSM	1	27		0	1	0	0	1	1	0	0	0	0	1	0	0	43	0	0		1	0				0	1	0	GI upset		0	1	0	0		0	0	3380	15.2	167	45							15
1	MSM	1	27		0	1	0	0	1	1	0	0	1	1	0	0	0	28	0	0		0	1				0	1	1	Hepatitis	29	0	1	0	0		0	0	4330	13.1	190	49	0.69	33	0	1	0	0	58
1	MSM	1	32		0	1	0	0	1	1	0	0	0	0	1	0	0	126	0	0		0	0		1		0	1	0	Once daily dose		0	1	0	0		0	0	6010	14.9	202	35.1
1	MSM	1	40		0	1	0	0	1	1	0	0	0	0	1	0	0	162	0	0		0	0		1		0	1	0	Leucopenia		0	1	0	0		16	1	5510	15.4	61	22.5		79	2	0	0	1	93
1	MSM	1	26		0	1	0	0	1	1	0	0	0	0	1	0	0	20	0	1	1	0	0				0	1	1	Insomnia,headache	28	0	1	0	0		0	0	6530	14.7	215	27.7	0.34	25	0	1	0	0	26
1	MSM	1	42	PJP	1	1	0	0	0	0	1	0	0	0	1	0	0	868	0	0		0	0				0	1	0			0	1	1	0		0	0	5540	13.6	387	28.9	0.39	23	0	1	0	0	18
1	MSM	1	26		0	1	0	0	1	1	0	0	0	0	1	0	0		0	0		0	0				0	0	0			0	1	1	0		0	0	5730	15.2	274	29.3	0.38	31	0	1	0	0
1	MSM	1	30		0	1	0	0	1	1	0	0	1	1	0	0	0	221	0	0		1	1				0	1	0	Hepatitis		0	0	0	0		0	0	6600	14.5	234	24.5		21	0	1	0	0	16
1	MSM	1	31	0	0	1	0	0	0	0	1	0	0	0	1	0	0	10	1	0		0	0				0	1	1	Skin rash to EFV	10	1	0	1	0		0	0	3920	14.7	126	32.7	1.64	16	0	1	0	0	16
1	MSM	1	34		0	1	0	0	1	1	0	0	0	0	1	0	0	14	0	0		1	0				0	1	0	GI upset		0	1		0		0	0	4110	15.6	219	39.4							33
1	MSM	1	33		0	1	0	0	0	0	1	0	0	0	1	0	0	868	0	0		0	0				0	1	0			1	0	1	0		0	0	4450	16.6	200	35.6	0.7	25	0	1	0	0	25
1	MSM	1	23		0	1	0	0	0	0	1	0	0	0	1	0	0	1036	0	0		0	0				0	1	0			0	1	0	0		0	0	7600	13	207	8.8	0.37	52	1	0	1	0	22
1	MSM	1	27		0	1	0	0	0	0	1	0	0	0	1	0	0	3	0	0		1	0				0	1	1	GI upset	7	0	1	0	0		0	0	2350	14.9	114	23.8							44
1	MSM	1	30		0	1	1	1	0	0	0	0	0	0	1	0	0	17	0	1	1	0	0				0	1	1	Dizzy	17	0	1	0	0		4	1	4160	15.2	184	37.5
1	MSM	1	32	PJP.CMV	1	1	0	0	0	0	1	0	0	0	1	0	0	938	0	0		0	0				0	1	0			1	0	1	0		0	0	7390	12.5	405	3							23
1	MSM	1	33		0	1	0	0	0	0	1	0	0	0	1	0	0		0	0		0	0				0	0	0			0	0	1	0		8	1	10030	9.2	405	1	0.89	95	2	0	0	1	128
1	MSM	1	45		0	1	0	0	0	0	1	0	0	0	1	0	0	833	0	0		0	0				0	1	0			1	0	1	0		8	1	5970	15.1	227	34.3	0.86	30	0	1	0	0	32
1	MSM	1	28	PJP	1	1	0	0	0	0	1	0	1	0	0	0	0	26	0	0		0	1				0	1	1	Hepatitis	14	0	0	0	0				5280	11	131	29	0.45	27	0	1	0	0	22
1	MSM	1	40	candidiasis	1	1	0	0	0	0	1	0	1	1	0	0	0	1014	0	0		0	0				0	1	0			0	0	1	0		0	0	2350	11.8	54	14.9	0.45	36	0	1	0	0
1	MSM	1	27	candidiasis	1	1	0	0	0	0	1	0	0	0	1	0	0	448	0	0		0	0	1			0	1	1	Hyperlipidemia	448	1	0	1	0		2	0	11700	13.3	425	5.9		27	0	1	0	0	31
1	MSM	1	61	PJP	1	1	0	0	1	1	0	0	0	0	1	0	0	6	0	0		0	0		1		0	1	1	anemia/WBC	6	0	0	0	0		0	0	4100	10.2	104	12	0.68	108	2	0	0	1	358
1	MSM	1	44		0	1	0	0	1	1	0	0	0	0	1	0	0	140	0	1		0	0				0	1	1	Depression	447	0	0	0	0		0	0	4960	14.2	182	32.5	0.33	24	0	1	0	0	18
1	MSM	1	28		0	1	0	0	1	1	0	0	0	0	1	0	0	567	0	1	1	0	0				0	1	1	Dizzy/Insomnia	567		1		0		4	1	5780	14.1	252	30.8		24	0	1	0	0
1	MSM	1	31		0	1	0	0	1	1	0	0	1	1	0	0	0	62	0	0		0	0		1		0	1	0	anemia/WBC		0	1	1	0		4	1	4300	13.8	203	55.2							21
1	MSM	1	29	candidiasis	1	1	0	0	1	1	0	0	0	0	1	0	0	12	0	0		0	0		1		0	1	0	anemia/WBC		0	1	0	0		0	0	4040	14.4	213	21.3	0.59	28	0	1	0	0
1	MSM	1	28		0	1	0	0	0	0	1	0	1	1	0	0	0	1086	0	0		0	0				0	1	0			0	1	0	0		2	0	5060	11.9	202	19	1.16						18
1	MSM	1	27		0	1	0	0	1	1	0	0	1	1	0	0	0	14	0	0		0	1		1		0	1	1	Hepatitis ,anemia/WBC	14	0	1	0	0		0	0	12920	14.2	148	9.2
1	MSM	1	21		0	1	0	0	1	1	0	0	1	0	0	0	0	11	1	0		0	0				0	1	1	skin rash to NVP	14	0	0	0	0		0	0	11100	15.9	253	10	0.62	26	0	1	0	0	31
1	MSM	1	32	candidiasis	1	1	0	0	1	1	0	0	1	1	0	0	0		0	0		0	0				0	0	0			0	0	1	0		0	0	3230	11.7	167	23.2
1	MSM	1	26		0	1	0	0	1	1	0	0	0	0	1	0	0	91	0	1		0	0				0	1	0	Headache		0	1	0	0		64	1	4560	16.2	248	35.3							70
1	MSM	1	28		0	1	0	0	1	1	0	0	0	0	1	0	0	14	1	0		0	0				0	1	1	skin rash to EFV	14	0	1	0	0		1	0	5000	14	236	40.4	0.31	21	0	1	0	0	32
1	MSM	1	21		0	1	0	0	1	1	0	0	0	0	1	0	0	91	0	1	1	0	0				0	1	1	Dizzy	91	0	0	0	0		4	1	6540	13	207	30.2	0.92	22	0	1	0	0	25
1	MSM	1	26		0	1	0	0	1	1	0	0	1	1	0	0	0	1093	0	0		0	0				0	1	0			0	1	0	0		4	1	5020	15.7	372	24.8							7
1	MSM	1	28		0	1	0	0	1	1	0	0	0	0	1	0	0	3	1	0		0	0			1	1	1	0	virologic failure		0	1		0		0	0	6930	15	220	34.9
1	MSM	1	34	PJP	1	1	0	0	0	0	1	0	1	1	0	0	0	62	0	0		0	0				1	1	1	Virologic failure	34	1	0	1	0		2	0	3950	13.3	225	29.6	0.39	32	0	1	0	0	27
1	MSM	1	29		0	1	0	0	0	0	1	0	0	0	1	0	0	595	0	1	1	0	0				0	1	1	Insomnia	595	0	1	0	0		0	0	3510	15.4	167	41.9							11
1	MSM	1	31		0	1	0	0	1	1	0	0	1	1	0	0	0	112	0	0		0	0		1		0	1	0	anemia/WBC		0	0	0	0		0	0	5210	14.4	23	35.5		19	0	1	0	0	14
1	MSM	1	41	PJP,candidiasis	1	1	0	0	0	0	1	0	1	0	0	0	0	17	1	0		0	0				0	1	1	Skin rash to NVP	25	0	1	1	0		8	1	3040	10.4	282	13.1	0.37	26	0	1	0	0	12
1	MSM	1	55		0	1	0	0	0	0	1	0	1	1	0	0	0	231	0	0		0	0	1			1	1	1	viral rebound	231	1	0	1	0		0	0	5060	12.2	116	31
1	MSM	1	23		0	1	0	0	0	0	1	0	1	1	0	0	0		0	0		0	0				0	0	0			0	1	0	0		0	0	6200	14.5	258	46.5	0.72	16	0	1	0	0
1	MSM	1	32		0	1	0	0	1	1	0	0	0	0	1	0	0	36	0	0		0	0		1		0	1	0	anemia/WBC		0	0	0	0		0	0	3490	11.5	146	45.3
1	MSM	1	19		0	1	0	0	1	1	0	0	0	0	1	0	0	7	1	0		0	0				1	1	1	Skin rash to EFV	8	0	0	1	0		0	0	8600	15.8	174	16	0.93	20	0	1	0	0
1	MSM	1	43		0	1	1	1	0	0	0	0	0	0	1	0	0		0	0		0	0				0	0	0			0	1	1	0		0	0	11410	15.2	182	25.8	0.49	16	0	1	0	0	13
1	MSM	1	28		0	1	0	0	0	0	1	0	1	0	0	0	0	25	0	0		0	1		1		0	1	1	Hepatitis ,anemia/WBC	25	0	1	0	0		0	0	2790	15.6	303	11.9	0.52	59	1	0	1	0	62
1	MSM	1	39	PJP,candidiasis	1	1	0	0	0	0	1	0	0	0	1	0	0	8	0	0		0	0		1		0	1	0	anemia/WBC		0	1	0	0		4	1	9790	12.9	406	14.4	0.72	37	0	1	0	0	161
1	MSM	1	22		0	1	0	0	1	1	0	0	1	1	0	0	0	16	0	1		1	0				0	1	0	Vertigo,vomit		0	0	0	0		0	0	6610	14.8	273	32.7		18	0	1	0	0	15
1	MSM	1	35	PJP,candidiasis	1	1	0	0	0	0	1	0	0	0	1	0	0	986	0	0		0	0				0	1	0			0	0	0	0		0	0	7990	10.5	245	16.9
1	MSM	1	33		0	1	0	0	1	1	0	0	1	1	0	0	0		0	0		0	0				0	0	0			0	0	0	0		0	0	4500	13.8	127	36.9		42	1	0	1	0	24
1	MSM	1	28		0	1	0	0	1	1	0	0	0	0	1	0	0	990	0	0		0	0				0	1	0			0	1	1	0		0	0	4710	12.4	255	49	0.57	28	0	1	0	0
1	MSM	1	55		0	1	0	0	1	1	0	0	1	1	0	0	0	19	1	0		0	0		1		0	1	1	Skin rash ,anemia/WBC	19	0	1	1	0		0	0	11680	13.2	446	13.3	0.78	37	0	1	0	0
1	MSM	1	31		0	1	0	0	1	1	0	0	1	1	0	0	0	10	0	0		1	0				0	1	0	Nausea,vomit		0	1	1	0		265	1	4380	14.2	227	37	0.64	17	0	1	0	0	18
1	MSM	1	35		0	1	0	0	0	0	1	0	0	0	1	0	0	9	1	0		0	1				0	1	1	Skin rash and abnormal liver function	12	0	1	0	0		0	0	3940	13.5	227	24.4	1.71	488	3	0	0	1	570
1	MSM	1	30		0	1	0	0	0	0	1	0	0	0	1	0	0	820	0	0		0	0				0	1	0			1	0	0	0		4	1	7630	14.8	246	31.8		345	3	0	0	1	475
1	MSM	1	31		0	1	0	0	0	0	1	0	0	0	1	0	0	8	1	0		0	0				0	1	1	Skin rash to EFV	9	0	1	1	0		0	0	3260	14.8	214	44.2
1	MSM	1	21		0	1	0	0	1	1	0	0	1	1	0	0	0	35	0	0		0	0		1		0	1	0	Leucopenia		0	1	1	0		0	0	5630	18.3	288	24.7	0.91	17	0	1	0	0	13
1	MSM	1	20		0	1	0	0	1	1	0	0	0	0	1	0	0	22	0	0		1	0				0	1	0	Vomit		0	0	0	0				8780	15.7	223	18.9	0.55	17	0	1	0	0
1	MSM	1	24		0	1	0	0	1	1	0	0	1	1	0	0	0	14	0	0		1	0				0	1	0	Nausea		0	1	0	1		32	1	5340	13.2	211	33.7	0.74	19	0	1	0	0	18
1	MSM	1	42	PJP,candidiasis	1	1	0	0	1	1	0	0	0	0	1	0	0	12	0	0		0	0		1		0	1	0	anemia/WBC		0	1	1	0		0	0	6980	14.6	172	39.7		102	2	0	0	1
1	MSM	1	33		0	1	0	0	0	0	1	0	1	1	0	0	0	959	0	0		0	0				0	1	0			0	1	1	0		0	0	3560	13.4	214	39
0	Hetero	0	49		0	1	0	0	1	1	0	0	1	1	0	0	0	110	0	0		0	0		1		0	1	0	anemia/WBC							0	0	5270	11.9	189	20.9
1	MSM	1	27		0	1	0	0	1	1	0	0	1	1	0	0	0	170	0	1		0	0				0	1	0	Headache		0	1	0	0		128	1	4640	13.6	221	26.7
1	MSM	1	28		0	1	0	0	1	1	0	0	0	0	1	0	0	61	0	0		0	0		1		0	1	0	anemia/WBC		0	1	1	0		0	0	1700	9.8	180	22.9	0.28	28	0	1	0	0	16
1	MSM	1	33		0	1	0	0	1	1	0	0	0	0	1	0	0		0	0		0	0				0	0	0								4	1	6330	11	451	31.9		21	0	1	0	0
1	MSM	1	27	TB	1	1	0	0	0	0	1	0	0	0	1	0	0	118	0	0		0	0				1	1	1	Virologic failure	126	0	1	0	0	0	0	0	6400	8.8	143	2	1.7	564	3	0	0	1	60
1	MSM	1	28	PJP	1	1	0	0	0	0	1	0	0	0	1	0	0	931	1	0		0	0	1			0	1	0	Skin rash keep HAART		1	0	1	0		0	0	6940	12.3	307	13.1	0.38	31	0	1	0	0	27
1	MSM	1	23		0	1	0	0	1	1	0	0	0	0	1	0	0	8	1	0		0	0				0	1	1	Skin rash to EFV	10		1	1			0	0	4750	15.6	133	44
1	IDU	2	45		0	1	0	0	1	1	0	0	1	1	0	0	0		0	0		0	0				0	0	0			0	0	0	0		0	0	5130	15.5	211	32.6		37	0	1	0	0	40
1	MSM	1	54	PJP.TB	1	1	0	0	0	0	1	0	0	0	1	0	0	17	0	0		0	0				1	1	1	NNRTI resistance	17	0	1	0	0		0	0	3840	11.7	225	33.1	0.42	53	1	0	1	0	38
1	MSM	1	40		0	1	0	0	0	0	1	0	0	0	1	0	0	9	1	0		0	0				0	1	1	Skin rash to EFV	11	0	0	0	0		0	0	4670	18	195	41.3	1.08	38	0	1	0	0	61
1	MSM	1	24		0	1	0	0	1	1	0	0	1	1	0	0	0	41	0	0		0	0		1		0	1	0	Leucopenia		0	1	0	0		0	0	5340	13.9	214	15.5
1	MSM	1	31		0	1	0	0	1	1	0	0	1	1	0	0	0	294	0	0		0	0				1	1	1	Virologic failure,poor compliance	350	0	1	0	0		0	0	6310	12.8	221	35		17	0	1	0	0
1	MSM	1	40		0	1	0	0	0	0	1	0	0	0	1	0	0	812	0	0		0	0				0	1	0			1	0	1	0		1	0	4910	14.7	253	39.3		27	0	1	0	0	21
1	MSM	1	26		0	1	0	0	0	0	1	0	1	1	0	0	0	929	0	0		0	0				0	1	0			0	0	0	0		0	0	5080	14	148	20.7	0.78	16	0	1	0	0
1	MSM	1	24		0	1	0	0	1	1	0	0	0	0	1	0	0		0	0		0	0				0	0	0			0	1	0	0		0	0	7300	14.8	175	40.4
1	MSM	1	40	PJP	1	1	0	0	0	0	1	0	0	0	1	0	0	951	0	0		0	0				0	1	0			0	1	1	0		128	1	5330	9.4	127	10.5	0.49	21	0	1	0	0	12
1	MSM	1	39		0	1	0	0	0	0	1	0	0	0	1	0	0	929	0	0		0	0				0	1	0			0	1	1	0		0	0	8630	13.7	359	7.6	0.51	43	1	0	1	0	36
1	MSM	1	22		0	1	0	0	0	0	1	0	1	1	0	0	0	962	0	0		0	0				0	1	0			0			0		0	0	5800	14.1	246	26.2
1	MSM	1	24		0	1	0	0	1	1	0	0	0	0	1	0	0	11	0	1		0	0				0	1	1	Headache	11	0	0	0	0		0	0	4320	14.1	161	37.5							27
1	MSM	1	34		0	1	0	0	1	1	0	0	1	1	0	0	0	0	0	1		1	0				0	1	0	vomit,Nausea,headache		0	0	0	0		0	0	7410	12.7	297	43.2							12
1	MSM	1	32		0	1	0	0	0	0	1	0	0	0	1	0	0	771	0	0		0	0				0	1	0			1	0	0	0		32	1	4050	9.5	278	6.9	1.02	42	1	0	1	0	31
1	MSM	1	34		0	1	0	0	0	0	1	0	0	0	1	0	0	974	0	0		0	0				0	1	0			0	1	1	0		0	0	3510	12.4	195	36.2
1	MSM	1	25		0	1	0	0	1	1	0	0	0	0	1	0	0	546	0	1	1	0	0				0	1	1	Dizzy/Insomnia	546	0	0	0	0		256	1	9080	13.8	273	32	0.43						30
1	MSM	1	37		0	1	1	1	0	0	0	0	0	0	1	0	0	196	0	1	1	0	0				0	1	1	Vetigo,dreamy	196	0			0		16	1	6640	13.2	194	22.9	0.55	44	1	0	1	0	88
1	MSM	1	28		0	1	0	0	0	0	1	0	0	0	1	0	0	196	0	1	1	0	0				0	1	1	Vetigo,dreamy	196	1	0	1	1		64	1	5300	15.2	244	35.8		25	0	1	0	0	18
1	MSM	1	24		0	1	0	0	1	1	0	0	0	0	1	0	0	13	0	1	1	0	0				0	1	1	Vertigo,inattention	13	0	1	0	0		0	0	5910	15.8	144	40.9	0.43	17	0	1	0	0
1	MSM	1	21		0	1	0	0	1	1	0	0	1	1	0	0	0	21	0	0		0	0		1		0	1	0	anemia/WBC		0	1	0	0		0	0	9080	14.2	280	21.1
1	MSM	1	31		0	1	0	0	1	1	0	0	1	0	0	0	0	14	1	0		0	0				0	1	1	Skin rash to EFV	14	0	0	0	0		0	0	5620	14.6	255	41.6
1	MSM	1	27		0	1	0	0	0	0	1	0	0	0	1	0	0		0	0		0	0				0	0	0			0	1	1	0		0	0	5990	14.4	235	38.7	0.66	36	0	1	0	0
1	MSM	1	37		0	1	0	0	1	1	0	0	1	1	0	0	0	379	0	0		0	0				0	1	0	Poor intake		0	1	0	0		0	0	7180	13.6	185	28.4
1	MSM	1	25		0	1	1	1	0	0	0	0	0	0	1	0	0		0	0		0	0				0	0	0			0	1	0	0		0	0	6370	15.8	164	51
1	MSM	1	31		0	1	0	0	0	0	1	0	1	0	0	0	0	42	0	0		0	0				1	1	1	Resistance, poor response	42	0	1	1	1		0	0	2830	12.7	211	43.1
1	MSM	1	39		0	1	0	0	0	0	1	0	0	0	1	0	0	14	1	0		0	0				0	1	1	Skin rash to EFV	15	1	0	1	1		128	1	4990	13.2	143	47.9	0.85	35	0	1	0	0	62
1	MSM	1	31		0	1	0	0	1	1	0	0	0	0	1	0	0	16	0	1	1	0	0				0	1	1	Hyperbilirubinemia	16	0	1	0	0		0	0	5040	13.8	260	40.5
1	MSM	1	39		0	1	0	0	0	0	1	0	0	0	1	0	0	21	0	1		0	0				0	1	1	Vertigo,choleric	21	0	1	0	0		0	0	7900	14.2	260	37.6	0.29	23	0	1	0	0
1	MSM	1	19		0	1	0	0	1	1	0	0	0	0	1	0	0	36	0	1		0	0				0	0	0	Vertigo		0			0		64	1	6670	14.6	223	32.7	0.45
1	MSM	1	21		0	1	0	0	1	1	0	0	1	1	0	0	0	111	0	0		0	0		1		0	1	0	anemia/WBC		0	0	0	0		0	0	5800	14	160	35.3	0.53	22	0	1	0	0
1	MSM	1	28		0	1	0	0	0	0	1	0	1	1	0	0	0		0	0		0	0				0	0	0			1	0	1	0		0	0	6350	15.5	253	34.6	0.59	20	0	1	0	0	17
1	MSM	1	30		0	1	0	0	0	0	1	0	0	0	1	0	0	9	1	0		0	0				0	1	1	Skin rash to EFV	9	0	1	0	0		0	0	5640	16	227	25.4
1	MSM	1	29		0	1	0	0	1	1	0	0	1	1	0	0	0	63	0	0		0	0				0	1	0			0	1	0	0		32	1	4450	15.3	167	44.7	0.71	19	0	1	0	0	9
1	MSM	1	38		0	1	0	0	0	0	1	0	1	1	0	0	0	19	1	0		1	0				0	1	1	Skin rash,GI upset	22	0	0	0	0		0	0	7020	14.8	273	31.8		24	0	1	0	0	26
1	MSM	1	41	PJP.Ameb	1	1	0	0	0	0	1	0	0	0	1	0	0	704	0	0		0	0				0	1	0			0	1	0	0		0	0	3300	6.3	178	11	0.79						12
1	MSM	1	32		0	1	0	0	1	1	0	0	1	1	0	0	0	20	0	0		1	0				0	1	0	GI upset		0	1	0	0		128	1	6270	14.8	238	44.7
1	MSM	1	37		0	1	0	0	0	0	1	0	0	0	1	0	0	714	0	0		0	0				0	1	0			1	0	1	0		128	1	4810	13.4	171	36.6		34	0	1	0	0	18
1	MSM	1	23		0	1	0	0	1	1	0	0	0	0	1	0	0	70	0	0		0	0		1		0	1	0	anemia/WBC		0	0	0	0		0	0	5220	11.6	179	33		16	0	1	0	0	13
1	MSM	1	34		0	1	0	0	1	1	0	0	0	0	1	0	0	42	0	0		0	0		1		0	1	0	Leucopenia		0	1	1	1		32	1	4780	16.6	211	28.9	0.55	36	0	1	0	0	48
1	MSM	1	24		0	1	0	0	1	1	0	0	1	1	0	0	0	14	0	0		1	0				0	1	0	Vomit		0	1	0	0		0	0	7250	12.9	251	29.2		20	0	1	0	0	20
1	MSM	1	35	CMV	1	1	0	0	0	0	1	0	0	0	1	0	0	766	0	0		0	0				0	1	0			0	0	0	0		0	0	4170	7.1	379	21	0.46	100	2	0	0	1	26
1	MSM	1	24		0	1	0	0	1	1	0	0	0	0	1	0	0	7	0	0		1	0				0	1	0	Nausea		0	1	0	0		2	0	5280	14.9	190	47.7	0.66	19	0	1	0	0	11
1	MSM	1	29		0	1	0	0	1	1	0	0	1	1	0	0	0		0	0		0	0				0	0	0			0	1	0	0		0	0	5810	14.1	206	43
1	MSM	1	35		0	1	0	0	1	1	0	0	0	0	1	0	0	38	0	0		1	0				0	1	0	Vomit		0	1	1	0		0	0	6100	15.6	172	80.2	0.48	25	0	1	0	0	35
1	MSM	1	28	PJP,CMV pneumonitis	1	1	0	0	0	0	1	0	0	0	1	0	0	883	0	0		0	0				0	1	0			0	1	0	0				9790	13	248	10.9
1	MSM	1	45		0	1	0	0	0	0	1	0	0	0	1	0	0	694	0	0		0	0				0	1	0			0	0	0	0		0	0	5940	14.2	317	43.3
1	MSM	1	39	PJP	1	1	0	0	0	0	1	0	0	0	1	0	0	117	0	0		0	0	1			0	1	1	Hyperlipidemia	201	0	1	1	0		0	0	14380	12.5	200	3.8	0.22	61	1	0	1	0	47
1	MSM	1	35		0	1	0	0	1	1	0	0	0	0	1	0	0	539	0	1	1	0	0				0	1	1	Dizzy/Insomnia	539	0	1	0	1		64	1	5450	13.9	330	21.3	0.53	43	1	0	1	0	77
1	MSM	1	33	PJP	1	1	0	0	0	0	1	0	0	0	1	0	0	3	0	1		0	0				0	1	1	Psychosis,delirium	5	0	1	0	0		0	0	2320	10.1	93	33.6							14
1	MSM	1	39		0	1	0	0	1	1	0	0	1	0	0	0	0	2	0	0		0	0				1	1	1	Headache,hot flashes ,constipated	14	0	0	0	0		1	0	4760	15.2	170	38.7	0.7	37	0	1	0	0
1	MSM	1	40		0	1	0	0	1	1	0	0	0	0	1	0	0	481	0	1	1	0	0				0	1	1	dreamy	481	0	1	1	0		256	1	5660	12.7		15.5	0.46	123	2	0	0	1	70
1	MSM	1	21		0	1	0	0	1	1	0	0	1	0	0	0	0	14	0	0		0	0				0	1	1	Worry to hepatitis NVP	14	0	0	0	0		0	0	4610	14.1	236	41	0.73	19	0	1	0	0	21
1	MSM	1	25	candidiasis,NTM	1	1	0	0	1	1	0	0	0	0	1	0	0	33	0	0		0	0		1		0	1	0	Leucopenia,anemia		0	0	1	0		0	0	3700	11.9	261	20.8		27	0	1	0	0	37
1	MSM	1	41	candidiasis,NTM,CMV	1	1	0	0	0	0	1	0	0	0	1	0	0	857	0	0		0	0				0	1	0			0	1	0	0		0	0	11080	16.2	392	12	0.68	59	1	0	1	0	89
1	MSM	1	44		0	1	0	0	0	0	1	0	0	0	1	0	0	694	0	0		0	0				0	1	0			0	1	0	0		0	0	5110	14.9	44	29	0.91	51	1	0	1	0
1	MSM	1	30		0	1	0	0	1	1	0	0	0	0	1	0	0		0	0		0	0				0	0	0			0	1	0	0		2	0	4420	11.7	169	37.8	0.43						17
1	MSM	1	35	PJP,candida	1	1	0	0	0	0	1	0	0	0	1	0	0	878	0	0		0	0				0	1	0			1	0	1	0		0	0	7520	14.1	197	12	0.6	150	2	0	0	1	184
1	MSM	1	24		0	1	0	0	0	0	1	0	0	0	1	0	0		0	0		0	0				0	0	0			0	0	0	0		0	0	6890	12	215	26.1	0.49	18	0	1	0	0
1	MSM	1	36		0	1	0	0	1	1	0	0	0	0	1	0	0	10	1	0		0	0				0	1	1	Skin rash to EFV	14	0	0	1	0		1	0	7850	16.7	268	38.3
1	MSM	1	36	PJP	1	1	0	0	0	0	1	0	0	0	1	0	0	714	0	0		0	0				0	1	0			0	1	0	1		0	0	9810	6.4	376	28.3	0.27	36	0	1	0	0	18
1	MSM	1	33		0	1	1	1	0	0	0	0	0	0	1	0	0	820	0	0		0	0				0	1	0			0	0	0	0		0	0	3420	9.2	108	7.3	0.43						26
1	MSM	1	28		0	1	0	0	0	0	1	0	0	0	1	0	0	687	0	0		0	0				0	1	0			1	0	1	0		256	1	5030	13.5	220	45.5	0.63	21	0	1	0	0	22
1	MSM	1	27	MAC,NTM	1	1	0	0	1	1	0	0	0	0	1	0	0	8	0	0		0	0				0	1	0			0	1	0	1		0	0	5880	10	134	10.7
1	MSM	1	41		0	1	0	0	1	1	0	0	1	1	0	0	0	14	0	1		0	0				0	1	0	Headache		0	1	1	0		0	0	5170	15.2	227	36.6
1	MSM	1	48	PJP,CMV	1	1	0	0	0	0	1	0	0	0	1	0	0	663	0	0		0	0				0	1	0			0	1	1	0		0	0	15960	12	355	4.1	0.42						43
1	MSM	1	35		0	1	0	0	1	1	0	0	0	0	1	0	0	258	0	1	1	0	0				0	1	1	Dizzy	258	0	1	0	0		256	1	3730	14.8	126	42.1	0.41	22	0	1	0	0	16
1	MSM	1	42		0	1	0	0	1	1	0	0	0	0	1	0	0	241	0	0		1	0				0	1	0	Neuasea,Vomit		0	0	1	0		0	0	5510	16	172	27.6	0.42	24	0	1	0	0
1	MSM	1	35	PJP,candida	1	1	0	0	1	1	0	0	1	1	0	0	0	308	0	0		0	0	1			0	1	0	Once daily dose		0	1	1	0		2	0	7120	13.2	248	28.9	0.47	32	0	1	0	0	39
1	MSM	1	26		0	1	0	0	1	1	0	0	0	0	1	0	0	286	0	0		0	0				0	1	0			0	1	0	0		0	0	4760	16.9	139	31.1
1	MSM	1	47	PJP	1	1	0	0	1	1	0	0	0	0	1	0	0	371	0	1	1	0	0				0	1	1	Dizzy	372	0	1	1	0		0	0	6820	12.5	344	7.5	0.82	148	2	0	0	1	182
1	MSM	1	28		0	1	0	0	1	1	0	0	1	1	0	0	0	43	0	0		1	0	1			0	1	0	Nausea,vomit,poor intake		0	0	0	0		128	1	5790	15.5	171	33.3	0.9	55	1	0	1	0	78
1	MSM	1	31		0	1	0	0	1	1	0	0	0	0	1	0	0	10	1	0		0	0				0	1	1	Skin rash to EFV	14	0	1	1	0		512	1	6730	15.1	231	38.5		24	0	1	0	0	30
1	MSM	1	28		0	1	0	0	1	1	0	0	0	0	1	0	0	294	0	0		0	0		1		0	1	0	Leukopenia		0	1	0	0		8	1	7310	15.7	185	19.8	0.57	14	0	1	0	0
1	MSM	1	43		0	1	0	0	1	1	0	0	1	1	0	0	0		0	0		0	0				0	0	0			0	0	0	0		0	0	5970	12.3	156	13.7		28	0	1	0	0	26
1	MSM	1	25		0	1	0	0	1	1	0	0	1	1	0	0	0		0	0		0	0				0	0	0			0	1	0	0		0	0	4380	15.6	209	39.5	0.57	16	0	1	0	0	13
1	MSM	1	32		0	1	1	1	0	0	0	0	1	1	0	0	0		0	0		0	0				0	0	0			0	1	0	0		0	0	3240	10.6	11	34	1.59	63	1	0	1	0	44
1	MSM	1	29		0	1	0	0	1	1	0	0	1	1	0	0	0		0	0		0	0				0	0	0			0	1	0	0		32	1	7100	16.8	265	8.7
1	MSM	1	25		0	1	0	0	0	0	1	0	1	1	0	0	0		0	0		0	0				0	0	0			0	1	0	0		32	1	6390	16.4	217	29.6
1	MSM	1	45		0	1	0	0	1	1	0	0	1	1	0	0	0	69	0	0		0	0		1		0	1	0	anemia/WBC		0	1	1	0		0	0	5300	16.1	156	20.2	0.76	24	0	1	0	0	24
1	MSM	1	44		0	1	0	0	0	0	1	0	0	0	1	0	0	819	0	0		0	0				0	1	0			0	0	1	0		0	0	4090	14.5	101	26.2	0.45	27	0	1	0	0	28
1	MSM	1	41		0	1	0	0	1	1	0	0	0	0	1	0	0	28	0	0		0	1				0	1	0	Hepatitis		1	0	0	0				5650	13.7	215	33.5		33	0	1	0	0	18
1	MSM	1	44		0	1	0	0	1	1	0	0	1	1	0	0	0	229	0	0		0	0	1			0	1	0	Once daily dose		0	1	1	0		0	0	4330	16.5	221	14.8	1.02	34	0	1	0	0	31
1	MSM	1	33		0	1	0	0	0	0	1	0	0	0	1	0	0	89	0	0		0	0	1			0	1	1	自行停藥	89	1	0	1	0		0	0	3320	14.1	200	20	0.42	28	0	1	0	0	31
1	MSM	1	31		0	1	0	0	1	1	0	0	0	0	1	0	0	623	0	0		0	0				0	1	0			0	1	0	0		0	0	4780	15.5	166	49							20
1	MSM	1	36		0	1	0	0	1	1	0	0	1	1	0	0	0		0	0		0	0				0	0	0			0	1	0	0		0	0	4760	15.9	156	39.1		39	1	0	1	0	40
1	MSM	1	38	MAC,NTM,PJP	1	1	0	0	1	1	0	0	1	0	0	0	0	8	1	0		0	0			1	0	1	1	Skin rash to NVP	15	1	0	1	0		0	0	1850	10.8	114	7
1	MSM	1	50		0	1	0	0	0	0	1	0	1	1	0	0	0		0	0		0	0				0	0	0			0	1	1	0		0	0	7020	14.9	264	40	0.67	27	0	1	0	0	22
1	MSM	1	23		0	1	0	0	0	0	1	0	1	1	0	0	0		0	0		0	0				0	0	0			0	0	0	0		0	0	4760	14.3	237	43.5	0.48	18	0	1	0	0	12
1	MSM	1	25		0	1	1	1	0	0	0	0	0	0	1	0	0	616	0	0		0	0				0	1	0			0	0	0	0		128	1	4880	14.9	255	32.8	0.9	18	0	1	0	0	19
1	MSM	1	26		0	1	0	0	1	1	0	0	0	0	1	0	0	9	0	0		1	0				0	1	0	Nausea,vomit		0	1	0	0		0	0	13040	14.6	368	34
1	MSM	1	31		0	1	0	0	0	0	1	0	0	0	1	0	0	14	0	0		0	1				0	1	1	Hepatitis	14	1	0	1	0		0	0	6830	16.7	177	39.4	0.87	113	2	0	0	1	194
1	MSM	1	32		0	1	0	0	1	1	0	0	0	0	1	0	0	12	0	0		1	0				0	1	0	Nausea		0	1	0	0		0	0	4450	16.2	292	32.4	0.45	21	0	1	0	0	19
1	MSM	1	38		0	1	0	0	1	1	0	0	0	0	1	0	0	17	0	1	1	0	0				0	1	1	Vertigo,choleric	17	0	1	1	0		0	0	4250	15.3	202	37.6	0.58	29	0	1	0	0	30
1	MSM	1	27		0	1	0	0	0	0	1	0	1	1	0	0	0	121	0	0		0	0				1	1	1	Resistance, poor response	127	0	0	0	0		0	0	5530	16.3	128	27.7
1	MSM	1	29		0	1	0	0	1	1	0	0	0	0	1	0	0	448	0	1	1	0	0				0	1	1	Dizzy/Insomnia	448	0	1	1	0		0	0	4980	14.6	323	33.9
1	MSM	1	30		0	1	1	1	0	0	0	0	1	1	0	0	0		0	0		0	0				0	0	0			0	1	1	0		0	0	5940	16.6	177	47.1
1	MSM	1	41		0	1	0	0	0	0	1	0	0	0	1	0	0	792	0	0		0	0				0	1	0			0	0	0	0		0	0	9020	13.7	266	23.9	0.44	38	0	1	0	0	33
1	MSM	1	28		0	1	0	0	0	0	1	0	0	0	1	0	0	15	1	0		0	0				0	1	1	Skin rash to EFV	28	0	1	0	1		256	1	7180	15.8	267	35.9	1.01	39	1	0	1	0	78
1	MSM	1	29		0	1	0	0	1	1	0	0	0	0	1	0	0	169	0	0		0	0		1		0	1	0	anemia/WBC		0	1	0	0		0	0	5860	15.3	239	28.2		19	0	1	0	0	21
1	MSM	1	26		0	1	0	0	1	1	0	0	0	0	1	0	0	728	0	1	1	0	0				0	1	1	Dizzy/Insomnia	728	0	1	0	0		0	0	5920	14.8	221	35.6
1	MSM	1	27		0	1	0	0	1	1	0	0	1	0	0	0	0	12	0	0		0	0				1	1	1	NNRTI resistance	12	0	1	0	0		0	0	4940	16.7	278	33.6
1	MSM	1	29		0	1	0	0	1	1	0	0	1	0	0	0	0	11	1	0		0	0			1	0	1	1	Skin rash to NVP	12	0	1	1	0		0	0	6370	15	216	38.5
1	MSM	1	30		0	1	0	0	1	1	0	0	1	1	0	0	0	14	0	0		0	0	1			0	1	0	Once daily dose		0	1	1	0		2	0	5900	14.1	271	47.3
1	MSM	1	35		0	1	0	0	1	1	0	0	1	1	0	0	0	80	0	0		0	0		1		0	1	0	anemia/WBC		0	1	1	0		0	0	3320	13.7	235	40.4		28	0	1	0	0
0	Hetero	0	50	PJP.NTM	1	1	1	1	0	0	0	0	1	1	0	0	0		0	0		0	0				0	0	0			0	1		0		0	0	4080	8	166	14.2	0.24	107	2	0	0	1	58
1	MSM	1	21		0	1	0	0	1	1	0	0	1	1	0	0	0	57	0	0		0	0		1		1	1	1	anemia/WBC	118	0	0	0	0		0	0	4030	14.2	177	29.5	0.55	28	0	1	0	0	53
1	MSM	1	42	PJP,CMV	1	1	0	0	1	1	0	0	0	0	1	0	0	5	1	0		0	0				0	1	1	Skin rash to EFV	5	0	0		0		4	1	4630	12.9	279	12.5	0.69	753	3	0	0	1	723
1	MSM	1	42	large B cell lymphoma,candidiasis	1	1	0	0	1	1	0	0	0	0	1	0	0	3	0	0		0	0		1		0	1	0	anemia/WBC		0	1	1	0		0	0	11980	11.9	55	18	12.74	668	3	0	0	1	323
1	MSM	1	21		0	1	0	0	1	1	0	0	0	0	1	0	0	112	0	1	1	0	0				0	1	1	Vetigo	112	0	0		1		0	0	5040	15.2	221	20
1	MSM	1	23		0	1	0	0	1	1	0	0	1	1	0	0	0	35	0	0		0	0		1		0	1	0	anemia/WBC		0	0	0	0		0	0	4650	14.3	151	36.8	0.92						23
1	MSM	1	31		0	1	0	0	0	0	1	0	0	0	1	0	0	636	0	0		0	0				0	1	0			0	1	0	0		4	1	5400	13.9	238	47.8		24	0	1	0	0
1	MSM	1	24		0	1	0	0	1	1	0	0	1	1	0	0	0	14	0	0		1	0				0	1	0	Vomit		0	1	0	0		0	0	6020	16.2	97	31.7
1	MSM	1	31		0	1	1	1	0	0	0	0	1	1	0	0	0	41	0	0		0	1				0	1	1	Hepatitis	42	0	1	0	0		0	0	10080	14.4	238	32.7
0	Hetero	0	32	TB	1	1	0	0	1	1	0	0	0	0	1	0	0	7	1	0		0	0				0	1	1	Skin rash to EFV	7	0	0	0	0		0	0	9090	11	444	17.4	0.29	45	1	0	1	0	35
1	MSM	1	27		0	1	0	0	1	1	0	0	1	1	0	0	0	45	0	0		1	0				0	1	0	Vomit		0	0	0	0		0	0	4770	13.8	239	39.8
1	MSM	1	36	Cryptococcal,PJP	1	1	0	0	1	1	0	0	0	0	1	0	0	289	0	0		0	0				0	1	1		289	0	1	0	0		2	0	2190	10	286	19.5	0.18	21	0	1	0	0
1	MSM	1	41		0	1	0	0	0	0	1	0	0	0	1	0	0	9	1	0		0	0				0	1	1	Skin rash to EFV	13	0	1	1	0		0	0	4630	13.9	216	39.3	0.23	16	0	1	0	0
1	MSM	1	37		0	1	1	1	0	0	0	0	1	0	0	0	0	14	1	0		0	0			1	0	1	1	Skin rash to NVP	14	0	0	0	0		0	0	7210	15.8	234	41.3	0.52	22	0	1	0	0	17
0	針扎	3	64		0	1	0	0	1	1	0	0	0	0	1	0	0	51	0	1	1	0	0				0	1	1	Dizzy/Insomnia,Depression	51	0	0	0	0		0	0	4790	12.8	184	52.3							18
1	MSM	1	32		0	1	0	0	1	1	0	0	1	1	0	0	0	29	1	0		0	0				0	1	1	Skin rash to NVP	29	0	1	0	0		0	0	5940	16.7	150	45.6							31
1	Hetero	0	44		0	1	0	0	0	0	1	0	1	1	0	0	0		0	0		0	0				0	0	0			0	1	1	0		0	0	7170	14.8	164	22.9	0.6	31	0	1	0	0	18
1	MSM	1	42		0	1	0	0	0	0	1	0	0	0	1	0	0	566	0	0		0	0				0	1	0			0	1	1	0		0	0	5730	15	184	17.1	0.38	29	0	1	0	0	30
1	MSM	1	51	lymphoma	1	1	0	0	0	0	1	0	0	0	1	0	0		0	0		0	0				0	0	0			1	0	1	0				7530	9.5	305	5.8	0.29						26
1	MSM	1	24		0	1	0	0	1	1	0	0	0	0	1	0	0		0	0		0	0				0	0	0			0	0	0	0		0	0	5800	15.4	295	28.6	0.73	21	0	1	0	0	35
1	MSM	1	41		0	1	0	0	1	1	0	0	0	0	1	0	0	19	0	0		1	0				0	1	0	Vomit		0	0		0		0	0	4570	12.9	210	34.6
1	MSM	1	43		0	1	0	0	1	1	0	0	1	1	0	0	0	32	0	0		0	0		1		0	1	0	anemia/WBC		0	1	0	0		4	1	4040	13.1	170	38.6
1	MSM	1	28		0	1	0	0	0	0	1	0	0	0	1	0	0		0	0		0	0				0	0	0			0	1	1	0		0	0	4370	16.5	193	26.1
1	MSM	1	28		0	1	0	0	0	0	1	0	1	1	0	0	0		0	0		0	0				0	0	0			0	0	0	0				9180	14.2	189	23.9							13
1	MSM	1	38		0	1	1	1	0	0	0	0	0	0	1	0	0	20	0	1		0	0				0	1	1	Depression	20	0	1	0	0		0	0	5680	15.8	259	30.3							12
1	MSM	1	17		0	1	0	0	0	0	1	0	0	0	1	0	0	587	0	0		0	0				0	1	0			0	0	1	0		0	0	8400	16.1	265	36.3
1	Hetero	0	52		0	1	0	0	0	0	1	0	1	1	0	0	0		0	0		0	0				0	0	0			0	1	1	0		0	0	4680	12.6	194	22	0.79	26	0	1	0	0	25
1	MSM	1	31		0	1	0	0	0	0	1	0	0	0	1	0	0	699	0	0		0	0				0	1	0			0	0	0	0		8	1	4140	15.7	258	36.2	0.76	20	0	1	0	0	12
1	MSM	1	35		0	1	0	0	0	0	1	0	0	0	1	0	0	734	0	0		0	0				0	1	0			0	0	0	0		0	0	3500	15.3	185	39.7	0.76	23	0	1	0	0
1	MSM	1	38		0	1	1	1	0	0	0	0	1	0	0	0	0	12	1	0		0	0			1	0	1	1	Skin rash、fever to NVP	27	0	1	1	0		0	0	5080	14.1	189	43.9		15	0	1	0	0	12
1	MSM	1	33	PJP	1	1	0	0	0	0	1	0	0	0	1	0	0	716	0	0		0	0				0	1	0			0	1	0	0		128	1	14640	12.3	188	9.4	0.3						29
1	MSM	1	23	PJP	1	1	0	0	1	1	0	0	1	1	0	0	0	28	0	0		0	0		1		0	1	0	anemia/WBC		0	0	0	0		0	0	7740	11.7	362	4.8	0.27						16
1	MSM	1	35		0	1	0	0	0	0	1	0	0	0	1	0	0		0	0		0	0				0	0	0			0	1	0	0		0	0	4570	14.6	179	38.1	0.43	26	0	1	0	0	29
1	MSM	1	48		0	1	0	0	0	0	1	0	0	0	1	0	0	735	0	0		0	0				0	1	0			0	1	1	0		0	0	6550	13.8	161	56
1	MSM	1	23		0	1	1	1	0	0	0	0	0	0	1	0	0	550	1	0		0	0				0	1	0	Skin rash keep HAART		0	0	0	0		4	1	5590	13.3	305	37.2	0.46	19	0	1	0	0
1	MSM	1	24		0	1	0	0	0	0	1	0	0	0	1	0	0		0	0		0	0				0	0	0			0	1	0	0		1	0	7540	16.3	178	44.3
1	MSM	1	31		0	1	0	0	1	1	0	0	0	0	1	0	0	9	0	0		1	0				0	1	0	Nausea,vomit		0	1	0	0		0	0	7780	14.4	181	46.3
1	MSM	1	23		0	1	0	0	1	1	0	0	0	0	1	0	0	12	1	0		0	0				0	1	1	Skin rash to EFV	14	0	0	0	0		0	0	3890	14.9	37	53.3	0.57	21	0	1	0	0	25
1	MSM	1	32		0	1	0	0	0	0	1	0	0	0	1	0	0	322	1	0		0	0				0	1	1	Skin rash keep HAART,intolerable neuropsychiatric	12	0	1	0	0		0	0	5150	14.1	62	36.7
1	MSM	1	29		0	1	0	0	1	1	0	0	1	1	0	0	0	229	0	0		0	0				1	1	1	NNRTI resistance	229	0	0		0		0	0	2220	12.6	118	18.9		16	0	1	0	0
1	MSM	1	24		0	1	0	0	0	0	1	0	0	0	1	0	0	82	0	1	1	0	0				0	1	1	Insomnia	82	1	0	0	0		0	0	6880	15.7	276	49.5	0.49	21	0	1	0	0	18
1	MSM	1	22		0	1	1	1	0	0	0	0	0	0	1	0	0		0	0		0	0				0	0	0			0	1	0	0		0	0	6670	14.8	94	45	1.07	42	1	0	1	0	110
1	MSM	1	22		0	1	0	0	0	0	1	0	0	0	1	0	0	713	0	0		0	0				0	1	0			0	1	0	0		0	0	4160	15	132	49.5	0.43	19	0	1	0	0	18
1	MSM	1	23		0	1	0	0	0	0	1	0	0	0	1	0	0	713	0	0		0	0				0	1	0			0	1	0	0		0	0	5930	14.8	325	47.6
1	MSM	1	30		0	1	0	0	0	0	1	0	1	1	0	0	0		0	0		0	0				0	0	0			0	1	0	0		0	0	6070	17	264	29.3	0.8	32	0	1	0	0
1	MSM	1	39		0	1	0	0	0	0	1	0	0	0	1	0	0	546	0	0		0	0				0	1	0			0	1	1	0		4	1	4530	14.3	185	30		23	0	1	0	0	15
1	MSM	1	24		0	1	0	0	0	0	1	0	1	1	0	0	0	166	0	0		0	0				1	1	1	Virologic failure	174	0	0	0	0		0	0	4840	12.6	203	27.1		14	0	1	0	0	9
1	MSM	1	24		0	1	0	0	0	0	1	0	1	1	0	0	0		0	0		0	0				0	0	0			0	1	0	0		2	0	3410	10.5	274	19.9	0.37	19	0	1	0	0
1	MSM	1	24	PJP	1	1	0	0	0	0	1	0	0	0	1	0	0	11	1	0		0	0				0	1	1	Skin rash to EFV	14	0	0	0	0				2850	9	133	7.6	0.54	51	1	0	1	0	25
1	MSM	1	37		0	1	0	0	0	0	1	0	0	0	1	0	0	11	0	0		0	0	1			0	1	1	CDC reject prescription	11	0	0	0	0		0	0	10970	14.5	272	7.7	0.35	31	0	1	0	0	7
1	MSM	1	29		0	1	0	0	0	0	1	0	0	0	1	0	0		0	0		0	0				0	0	0			1	0	0	0				6500	10.1	391	28	0.51	108	2	0	0	1	76
1	MSM	1	29		0	1	0	0	0	0	1	0	1	0	0	0	0	13	1	0		0	0			1	0	1	1	Skin rash to NVP	14	0	1	0	0		32	1	6570	13.9	248	28.6		20	0	1	0	0
0	IDU	2	36		0	1	0	0	1	1	0	0	0	0	1	0	0	9	1	0		0	0				0	1	1	Skin rash to EFV	21	0	1	0	1		0	0	4640	13.6	155	30.4		88	2	0	0	1	69
1	IDU	2	48		0	1	0	0	0	0	1	0	1	1	0	0	0		0	0		0	0				0	0	0			1	0	1	1		0	0	5430	15.5	159	25.2	0.72	57	1	0	1	0	41
1	MSM	1	31		0	1	0	0	1	1	0	0	0	0	1	0	0	7	0	1	1	0	0				0	1	1	Vetigo,dreamy	7	0	1	0	0		0	0	7240	13	243	40.7
1	MSM	1	42		0	1	0	0	0	0	1	0	0	0	1	0	0	694	0	0		0	0				0	1	0			0	1	0	0		0	0	5940	15.1	83.7	47.5
1	MSM	1	25		0	1	0	0	1	1	0	0	1	1	0	0	0		0	0		0	0				0	0	0			0	1	0	0		0	0	6980	15.6	225	42.9	0.73	19	0	1	0	0	26
1	MSM	1	32		0	1	0	0	0	0	1	0	1	1	0	0	0		0	0		0	0				0	0	0			0	1	0	0		2	0	4640	14.1	259	34.5	0.51	17	0	1	0	0	11
1	IDU	2	35		0	1	0	0	1	1	0	0	0	0	1	0	0	42	1	0		0	0				0	1	1	Skin rashes keep HAART，8/21 vetigo,dreamy	42	0	1	0	0		4	1	4510	15	194	46.8		32	0	1	0	0	28
1	MSM	1	36	candida	1	1	0	0	0	0	1	0	1	1	0	0	0	23	0	0		0	0				1	1	1	Virologic failure	30	0	1	1	0				2480	12.4	88	17.3	0.43						25
1	MSM	1	26		0	1	0	0	0	0	1	0	0	0	1	0	0	576	0	0		0	0				0	1	0			0	0	1	0		2	0	5270	16.2	177	45.8	0.6	12	0	1	0	0	11
1	MSM	1	24		0	1	0	0	0	0	1	0	1	1	0	0	0		0	0		0	0				0	0	0			0	1	0	0		0	0	5850	15.3	249	36.6	0.56	25	0	1	0	0
1	IDU	2	32		0	1	0	0	1	1	0	0	0	0	1	0	0	39	1	0		0	0				0	1	1	Skin rash to EFV	10	0	1	1	0		0	0	6360	15.5	209	40.3		27	0	1	0	0	46
1	MSM	1	31		0	1	0	0	0	0	1	0	1	1	0	0	0		0	0		0	0				0	0	0			0	1	0	0		2	0	4210	11.1	237	41.1
1	MSM	1	27		0	1	1	1	0	0	0	0	0	0	1	0	0		0	0		0	0				0	0	0			0	1	0	0		0	0	6420	14.3	199	28.5		20	0	1	0	0	23
1	MSM	1	29		0	1	0	0	1	1	0	0	1	1	0	0	0		0	0		0	0				0	0	0			0	1	0	0		1	0	4310	15.6	232	42	0.52	25	0	1	0	0	23
1	Hetero	0	40	PJP	1	1	0	0	0	0	1	0	1	0	0	0	0	6	1	0		0	0			1	0	1	1	Skin rash、fever to NVP	9	0			0		0	0	4790	11	236	16.3	0.31	29	0	1	0	0	10
1	MSM	1	22	PJP	1	1	0	0	0	0	1	0	1	0	0	0	0	7	1	0		0	0			1	0	1	1	Skin rash、fever to NVP	9	0	0	0	0		0	0	10460	10.9	199	3.7	0.31						24
1	MSM	1	50	PJP	1	1	0	0	0	0	1	0	1	1	0	0	0		0	0		0	0				0	0	0			0	0	1	0		0	0	9130	10	303	2							14
1	MSM	1	24		0	1	0	0	1	1	0	0	1	0	0	0	0	34	0	0		0	1				0	1	1	Hepatitis	35	0	1	1	0		0	0	4530	15.5	184	41.9	0.6	19	0	1	0	0	21
1	MSM	1	30		0	1	0	0	0	0	1	0	1	0	0	0	0	11	1	0		0	0				0	1	1	Skin rash to NVP	21	0	1	0	0		0	0	5780	16.2	134	22.5		19	0	1	0	0	12
1	MSM	1	40		0	1	0	0	1	1	0	0	1	1	0	0	0	33	0	0		0	0		1		0	1	0	anemia/WBC		0	0	1	0		0	0	5960	14.9	202	16.3	0.45	23	0	1	0	0	20
1	MSM	1	21		0	1	0	0	1	1	0	0	1	1	0	0	0		0	0		0	0				0	0	0			0	0	0	0		0	0	4220	14.2	243	38.6		17	0	1	0	0
1	MSM	1	28		0	1	0	0	1	1	0	0	0	0	1	0	0		0	0		0	0				0	0	0			0	1	0	0		0	0	4800	11.6	242	30.6	0.41	18	0	1	0	0	9
1	Hetero	0	23		0	1	0	0	1	1	0	0	0	0	1	0	0	105	0	0		0	0		1		0	1	0	anemia/WBC		0	1	0	0		0	0	3200	16.4	156	34.3	1.2						10
1	MSM	1	26		0	1	0	0	0	0	1	0	1	1	0	0	0		0	0		0	0				0	0	0				1	0			0	0	2750	14	195	38.9
1	MSM	1	19		0	1	0	0	0	0	1	0	1	0	0	0	0	14	1	0		0	0				0	1	1	Skin rash to NVP	14	0	0	0	0		2	0	6220	14.2	191	46
1	MSM	1	25		0	1	0	0	0	0	1	0	1	1	0	0	0	87	0	0		0	0				1	1	1	NNRTI resistance	91	0	1	1	0		8	1	4140	8	311	27.5
1	MSM	1	35		0	1	0	0	1	1	0	0	1	1	0	0	0		0	0		0	0				0	0	0			0	1	0	0		0	0	4310	14.9	219	33.9	0.74	21	0	1	0	0	22
1	MSM	1	29		0	1	0	0	1	1	0	0	0	0	1	0	0	9	1	0		0	0				0	1	1	Skin rash to EFV	9	0	1	0	0		0	0	5460	14.7	208	59.1	1.58	26	0	1	0	0	18
1	MSM	1	23		0	1	0	0	1	1	0	0	0	0	1	0	0	28	0	0		0	0				1	1	1	NNRTI resistance	28	0	0	0	0		0	0	10220	15.3	232	37.7	0.59	43	1	0	1	0
1	MSM	1	49	PJP	1	1	0	0	0	0	1	0	1	1	0	0	0		0	0		0	0				0	0	0			0	1	0	0		0	0	3260	12.5	209	35.9		51	1	0	1	0	62
1	MSM	1	42	預防性	0	1	0	0	0	0	1	0	1	1	0	0	0	12	0	0		0	0		1		0	1	0	anemia/WBC		0	0	0	0		0	0	2300	9.6	170	32.2
1	MSM	1	20	salmonellosis	1	1	0	0	1	1	0	0	0	0	1	0	0	7	1	0		0	0			1	0	1	1	Skin rash to EFV,fever	9	0	0	0	1		0	0	6770	15.9	479	32.5	0.49	17	0	1	0	0	12
1	MSM	1	18		0	1	0	0	0	0	1	0	1	1	0	0	0		0	0		0	0				0	0	0			0	0	0	0		0	0	4120	11.8	142	59	0.51	20	0	1	0	0	14
1	MSM	1	34	CMV	1	1	0	0	0	0	1	0	1	1	0	0	0		0	0		0	0				0	0	0			1	0		0		32	1	7570	7.3	476	2	0.39	51	1	0	1	0	28
1	MSM	1	37	PJP,TB	1	1	0	0	0	0	1	0	0	0	1	0	0		0	0		0	0				0	0	0			0	1	0	0		8	1	7390	8.5	203	0	0.64	60	1	0	1	0	39
1	MSM	1	30	PJP	1	1	0	0	0	0	1	0	0	0	1	0	0	11	1	0		0	0				0	1	1	Skin rash to EFV	11	0	0	0	0		0	0	6140	12.5	199	9.3	0.74	74	1	0	1	0	60
1	MSM	1	22		0	1	0	0	1	1	0	0	1	1	0	0	0	14	0	0		1	0				0	1	0	Vomit,Nausea		0	1	0	0		0	0	4800	14.8	158	29.5
1	MSM	1	39		0	1	0	0	1	1	0	0	0	0	1	0	0	8	1	0		0	0			1	0	1	1	Skin rash to EFV	10	0	1	0	0		32	1	5150	15.9	225	48.2	0.6	21	0	1	0	0
1	MSM	1	40	PJP	1	1	0	0	1	1	0	0	0	0	1	0	0	13	0	0		0	0		1		0	1	1	anemia/WBC	14	0	1	1	0		0	0	1870	11.9	140	28	0.37	84	2	0	0	1	103
1	MSM	1	32		0	1	0	0	1	1	0	0	0	0	1	0	0	476	0	0		0	0				0	1	0	Once daily dose		0	1	1	0		0	0	5780	17.7	216	21.3	1.34	25	0	1	0	0	19
1	MSM	1	27		0	1	0	0	0	0	1	0	1	0	0	0	0	12	0	0		0	0			1	0	1	1	Fever	14	0	0	0	0		16	1	4320	14.1	223	36.3		33	0	1	0	0	25
1	MSM	1	31	PJP,Oral candidiasis	1	1	0	0	0	0	1	0	0	0	1	0	0	112	0	0		0	0				1	1	1	NNRTI resistance	119	0	1	1	0		0	0	2500	11.4	170	24.4
1	MSM	1	24		0	1	0	0	0	0	1	0	1	1	0	0	0	14	0	0		0	0		1		0	1	0	Multiple ecchomsis		0	1	0	0		0	0	8320	13.8	263	32.3		21	0	1	0	0	14
1	Hetero	0	30		0	1	0	0	0	0	1	0	0	0	1	0	0	70	0	1		0	0		1		0	1	1	Depression	70	1	0	1	0		0	0	3170	14.9	145	38.5	0.81	18	0	1	0	0	14
1	MSM	1	25		0	1	0	0	1	1	0	0	0	0	1	0	0	19	1	1		0	0		1		0	1	1	Depression	19	0	0	0	0		0	0	4780	14.3	327	43.1		19	0	1	0	0
1	MSM	1	26		0	1	0	0	0	0	1	0	1	0	0	0	0	15	1	0		0	0			1	0	1	1	Skin rash to NVP	17	0	1	0	0		0	0	4270	15.3	235	46.8							16
1	MSM	1	49		0	1	0	0	0	0	1	0	1	1	0	0	0		0	0		0	0				0	0	0			0	1	1	0		0	0	6300	15.7	220	44	0.61	19	0	1	0	0	17
1	MSM	1	39		0	1	0	0	0	0	1	0	1	1	0	0	0		0	0		0	0				0	0	0			0	1	1	0		0	0	6180	16.8	261	27.3
1	MSM	1	37		0	1	0	0	0	0	1	0	0	0	1	0	0	10	1	1	1	0	0				0	1	1	Skin rash ,Vetigo	12	0	1	1	0		0	0	3940	15.6	157	67.6
1	MSM	1	31		0	1	0	0	1	1	0	0	1	1	0	0	0	34	0	0		0	0				0	1	0			0	0		0				4740	16.5	186	37.1		37	0	1	0	0
1	MSM	1	30		0	1	0	0	1	1	0	0	0	0	1	0	0	38	0	1	1	0	0				0	1	1	Dizzy/Insomnia	38	0	0	0	0		1024	1	4530	15.2	257	37.3		16	0	1	0	0	9
1	MSM	1	30		0	1	0	0	0	0	1	0	0	0	1	0	0	84	0	1	1	0	0				0	1	1	dizziness	56	0	1	0	0		0	0	4570	13.9	212	48.5	0.44	21	0	1	0	0	22
1	MSM	1	30		0	1	0	0	0	0	1	0	0	0	1	0	0	470	0	0		0	0				0	1	0			1	0	1	0		0	0	5990	13.3	242	36.6	0.9	19	0	1	0	0	11
1	MSM	1	31		0	1	0	0	0	0	1	0	0	0	1	0	0	455	0	0		0	0				0	1	0			0	1	0	0		0	0	7290	13.8	221	39
1	MSM	1	26		0	1	0	0	0	0	1	0	1	1	0	0	0		0	0		0	0				0	0	0			0	1	0	0		0	0	3650	16.9	182	46.3
1	MSM	1	20		0	1	0	0	0	0	1	0	1	0	0	0	0	9	1	0		0	0				0	1	1	Skin rash to NVP	26	0	1	0	0		0	0	5330	13	186	37.5	0.63	15	0	1	0	0
1	MSM	1	28		0	1	0	0	0	0	1	0	0	0	1	0	0	455	0	0		0	0				0	1	0			0	1	0	0		0	0	4160	14.3	102	45.4		19	0	1	0	0
1	MSM	1	23		0	1	0	0	0	0	1	0	1	1	0	0	0		0	0		0	0				0	0	0			0	1	0	0		0	0	5680	14.2	273	37.9
1	MSM	1	24		0	1	0	0	0	0	1	0	1	1	0	0	0		0	0		0	0				0	0	0			0	1	0	0		0	0	4880	14.8	153	32.8							17
1	MSM	1	32	PJP	1	1	0	0	1	1	0	0	1	0	0	0	0	16	1	0		0	0			1	0	1	1	Skin rash to NVP	16	0	1	1	0		0	0	5760	13	247	16.7	0.45	44	1	0	1	0
1	MSM	1	25		0	1	0	0	0	0	1	0	0	0	1	0	0	616	0	0		0	0				0	1	0			0	1	0	0		0	0	5910	16.1	208	32.5
1	MSM	1	29		0	1	0	0	0	0	1	0	1	0	0	0	0	16	0	0		0	0				1	1	1	NNRTI resistance	16	0	1	0	0		0	0	5110	14.4	221	34.8
1	MSM	1	30		0	1	0	0	1	1	0	0	0	0	1	0	0	28	0	1	1	0	0				0	1	1	Dizzy/Insomnia	28	0	1	0	0		0	0	4540	16.5	241	45.6		26	0	1	0	0
1	MSM	1	32		0	1	0	0	0	0	1	0	1	0	0	0	0	21	0	0		0	0				1	1	1	NNRTI resistance	21	1	0	1	0		0	0	3700	14.8	178	31.1	0.68	20	0	1	0	0	20
1	MSM	1	30		0	1	0	0	0	0	1	0	0	0	1	0	0	518	0	0		0	0				0	1	0			0	1	0	0		0	0	3140	13.6	95	36	0.51	25	0	1	0	0	27
1	MSM	1	31		0	1	0	0	1	1	0	0	0	0	1	0	0	455	0	0		0	0				1	1	1	virologic failure	455	0	1	0	0		32	1	2600	14.6	185	34.2	0.4	21	0	1	0	0	18
1	MSM	1	28		0	1	0	0	1	1	0	0	0	0	1	0	0	12	1	0		0	0				0	1	1	Skin rash to EFV	14	0	1	0	0		4	1	10430	14	207	35.6	0.73	29	0	1	0	0	20
1	Hetero	0	41	Kaposi sarcoma,Oral candidiasis	1	1	0	0	0	0	1	0	1	1	0	0	0		0	0		0	0				0	0	0			1	0	0	0		2048	1	4850			11
1	MSM	1	23		0	1	0	0	0	0	1	0	0	0	1	0	0	631	0	0		0	0				0	1	0			0	0	0	0		0	0	7130	16	167	27.8	1.39	19	0	1	0	0
1	MSM	1	31		0	1	0	0	1	1	0	0	1	1	0	0	0	13	0	0		0	0		1		0	1	0	anemia/WBC		0	0	0	0		512	1	3830	11.9	174	47	0.66	21	0	1	0	0	16
1	MSM	1	43		0	1	0	0	0	0	1	0	0	0	1	0	0	445	0	0		0	0				0	1	0			0	1	1	0		0	0	6380	15.2	201	43.7	0.65	75	1	0	1	0	143
1	MSM	1	31		0	1	0	0	1	1	0	0	0	0	1	0	0	10	1	0		0	0				0	1	1	Skin rash to EFV	10	0	1	0	0		0	0	8720	14.8	271	58.1	0.68	27	0	1	0	0	53
1	IDU	2	42		0	1	0	0	1	1	0	0	0	0	1	0	0		0	0		0	0				0	0	0			0	0	1	1		0	0	5340	13.9	179	39.1
1	MSM	1	24		0	1	0	0	1	1	0	0	1	0	0	0	0	54	1	0		0	0				0	1	1	Skin rash to NVP	26	0	0	0	0		0	0	8050	15.8	241	33.8	0.79	83	2	0	0	1	31
1	MSM	1	22		0	1	0	0	0	0	1	0	1	0	0	0	0	9	1	0		0	0				0	1	1	Skin rash to NVP	14	0	1	0	0		64	1	6620	15	175	30.8	0.75	17	0	1	0	0	13
1	MSM	1	27		0	1	0	0	0	0	1	0	0	0	1	0	0	609	0	0		0	0				0	1	0			0	1	0	0		0	0	5360	16.5	181	39.4
1	MSM	1	28		0	1	0	0	0	0	1	0	0	0	1	0	0	425	0	0		0	0				0	1	0			0	0	0	0		4	1	4140	15.1	276	41.3	0.46	29	0	1	0	0	40
1	Hetero	0	50	cryptococcosis,MAC,PJP	1	1	0	0	1	1	0	0	1	1	0	0	0	23	0	0		0	0		1		0	1	0	anemia/WBC		0	1	0	0		0	0	7680	9.3	81	9	0.4	40	1	0	1	0	25
1	MSM	1	29		0	1	0	0	0	0	1	0	0	0	1	0	0		0	0		0	0				0	0	0			0	1	0	0		512	1	5780	11.3	240	2.8	0.31	26	0	1	0	0	19
1	MSM	1	30		0	1	0	0	1	1	0	0	1	1	0	0	0		0	0		0	0				0	0	0			0	1	0	0		1	0	4690	14.4	223	36.7							13
1	MSM	1	21		0	1	0	0	0	0	1	0	0	0	1	0	0	451	0	0		0	0				0	1	0			0	1	0	0		0	0	5090	15.5	170	44.2	0.66	24	0	1	0	0	18
1	MSM	1	28		0	1	0	0	0	0	1	0	1	1	0	0	0		0	0		0	0				0	0	0			0	1	0	0		0	0	3190	14.3	152	45.5	0.82	23	0	1	0	0	12
1	MSM	1	40	Non-Hodgkins lymphoma,Amebiasis	1	1	0	0	1	1	0	0	0	0	1	0	0	159	0	0		0	0				0	1	1		168	0	1	0	0		0	0	3760	14.1	205	48.4
1	MSM	1	22		0	1	0	0	1	1	0	0	0	0	1	0	0		0	0		0	0				0	0	0			0	0	0	0		0	0	9880	15.7	212	29
1	MSM	1	47	PJP	1	1	0	0	0	0	1	0	0	0	1	0	0	28	0	0		0	0				1	1	1	NNRTI resistance	28	0	1	1	0		4	1	10300	11.2	258	9.4	0.44	40	1	0	1	0	19
1	MSM	1	37		0	1	0	0	0	0	1	0	0	0	1	0	0	448	0	0		0	0				0	1	0			1	0		0		0	0	7110	16.6	251	49.9		58	1	0	1	0	110
1	MSM	1	22		0	1	0	0	0	0	1	0	0	0	1	0	0	56	0	0		0	0				1	1	1	NNRTI resistance	56	0	0	0	0		0	0	6800	16.5	225	39
1	MSM	1	34		0	1	0	0	1	1	0	0	0	0	1	0	0	21	0	1	1	0	0				0	1	1	Dizzy/Insomnia	21	0	1	1	0		0	0	4040	14.3	187	37.9
1	MSM	1	34		0	1	0	0	1	1	0	0	1	1	0	0	0		0	0		0	0				0	0	0			0	1	1	0		0	0	5790	14.4	186	16.8		26	0	1	0	0
1	MSM	1	48		0	1	0	0	0	0	1	0	0	0	1	0	0	419	0	0		0	0				0	1	0			1	0	1	0		0	0	3150	13.5	304	20.3	0.44	47	1	0	1	0	26
1	MSM	1	28		0	1	0	0	0	0	1	0	0	0	1	0	0	9	1	0		0	0				0	1	1	Skin rash to EFV	14	1	0	1	0		0	0	4400	16.2	300	35.5	0.63	16	0	1	0	0	22
1	MSM	1	23		0	1	0	0	0	0	1	0	1	0	0	0	0	14	0	0		0	0			1	0	1	1	Fever	13	0	0	0	0		0	0	3990	14.6	160	44.6	0.92	18	0	1	0	0	13
1	MSM	1	27		0	1	0	0	0	0	1	0	1	0	0	0	0	13	1	0		0	0			1	0	1	1	Skin rash to NVP	14	0	1	0	0		0	0	6740	14.4	209	24.3
1	MSM	1	28		0	1	0	0	0	0	1	0	1	1	0	0	0		0	0		0	0				0	0	0			0	1	0	0		64	1	5240	14.5	185	37.4	0.59	23	0	1	0	0
1	MSM	1	31		0	1	0	0	0	0	1	0	1	1	0	0	0		0	0		0	0				0	0	0			0	1	1	0		4	1	2810	15.1	73	44.1	0.79	17	0	1	0	0
1	MSM	1	20		0	1	0	0	0	0	1	0	0	0	1	0	0	27	0	0		0	0				1	1	1	Virologic failure	41	0	1	0	0		0	0	5180	15.2	132	29.9	0.58	44	1	0	1	0	62
1	MSM	1	36		0	1	0	0	1	1	0	0	0	0	1	0	0	158	0	0		0	0		1		0	1	0	anemia/WBC		0	0	1	0		0	0	5900	16.7	214	33.9	1.23	166	3	0	0	1	284
1	MSM	1	18		0	1	0	0	1	1	0	0	1	1	0	0	0		0	0		0	0				0	0	0			0	1	1	0		2	0	4980	14.6	205	47	0.59	15	0	1	0	0	12
1	MSM	1	32		0	1	0	0	0	0	1	0	0	0	1	0	0		0	0		0	0				0	0	0			0	0	0	0		16	1	8760	9.1	241	10	0.34	43	1	0	1	0	15
1	Hetero	0	23		0	1	0	0	1	1	0	0	0	0	1	0	0	393	0	0		0	0				0	1	0			0	0	0	0		0	0	2140	13.3	115	29.9	0.63	20	0	1	0	0	19
1	MSM	1	23		0	1	0	0	0	0	1	0	1	1	0	0	0	121	0	0		0	0				1	1	1	Virologic failure	126	0	0	0	0		0	0	4670	13.3	175	42	0.52	18	0	1	0	0	22
1	MSM	1	30		0	1	0	0	0	0	1	0	1	1	0	0	0		0	0		0	0				0	0	0			0	1	0	0		0	0	5190	14.6	68	22.2		20	0	1	0	0	11
1	Hetero	0	60		0	1	0	0	0	0	1	0	0	0	1	0	0	406	0	0		0	0				0	1	0			1	0	0	0		0	0	3480	10.2	191	40.2	0.27	32	0	1	0	0	13
1	MSM	1	33		0	1	0	0	1	1	0	0	1	1	0	0	0	35	0	0		1	0				0	1	0	GI upset		0	1	0	0		0	0	4710	15	172	39.1							18
1	MSM	1	18		0	1	0	0	1	1	0	0	1	1	0	0	0	13	1	0		0	0				0	1	1	Skin rash to NVP	14	0	1	0	0		0	0	5330	15.6	200	31.1		41	1	0	1	0	62
1	MSM	1	28		0	1	0	0	0	0	1	0	0	0	1	0	0		0	0		0	0				0	0	0			0	1	1	0		32	1	4370	14.2	230	35.2	0.29	12	0	1	0	0	8
1	MSM	1	19		0	1	0	0	1	1	0	0	1	1	0	0	0	32	0	0		0	0		1		0	1	0	anemia/WBC		0	0	0	0		1	0	5650	15.3	179	35.2							10
1	MSM	1	28		0	1	0	0	1	1	0	0	0	0	1	0	0	371	0	0		0	0				0	1	0			0	1	0	0		0	0	3930	14.4	198	44.2
1	MSM	1	27		0	1	0	0	1	1	0	0	1	0	0	0	0	10	1	0		0	0			1	0	1	1	Skin rash ,Fever	12	0	0	0	0		0	0	5090	16	153	40.9	0.73	25	0	1	0	0	35
1	MSM	1	29		0	1	0	0	0	0	1	0	0	0	1	0	0		0	0		0	0				0	0	0			0	1	0	0		0	0	5100	12.2	162	44.7	1.43	18	0	1	0	0
1	MSM	1	27		0	1	0	0	0	0	1	0	0	0	1	0	0	567	0	0		0	0				0	1	0			0	1	0	0		0	0	5440	14.1	107	34	0.7	23	0	1	0	0	20
1	MSM	1	24		0	1	0	0	0	0	1	0	0	0	1	0	0	390	0	0		0	0				0	1	0			0	1	0	0		2	0	3340	14.9	160	27.6
1	Hetero	0	66	TB.PJP	1	1	0	0	1	1	0	0	0	0	1	0	0	14	0	0		0	0		1		0	1	0	Leucopenia		0	0	0	0				2680	9.3	129	1	1.9	42	1	0	1	0	14
1	MSM	1	26		0	1	0	0	0	0	1	0	0	0	1	0	0	133	0	1	1	0	0				0	1	1	Dizzy	133	0	1	0	0		0	0	5790	15	160	40.9	0.73	19	0	1	0	0	14
1	MSM	1	31		0	1	0	0	0	0	1	0	0	0	1	0	0	406	0	0		0	0				0	1	0			1	0	1	0		0	0	4600	14.6	232	52.4	0.59	26	0	1	0	0	21
1	MSM	1	29		0	1	0	0	1	1	0	0	0	0	1	0	0	406	0	0		0	0				0	1	0			0	0	0	0		0	0	5410	14.8	181	28.8	0.75	27	0	1	0	0	29
1	MSM	1	28		0	1	0	0	0	0	1	0	0	0	1	0	0	66	0	1	1	0	0				0	1	1	Dizzy/Insomnia	66	1	0	0	0		0	0	7480	16	197	51.5	0.42	31	0	1	0	0	33
1	MSM	1	30	PJP	1	1	0	0	0	0	1	0	1	1	0	0	0	35	0	0		0	0				1	1	1	virologic failure	35	0	1	0	0		4	1	4450	12.8	216	26.1	0.48	19	0	1	0	0	10
1	MSM	1	23		0	1	0	0	1	1	0	0	1	1	0	0	0		0	0		0	0				0	0	0			0	0	0	0		0	0	7840	10.8	103	49							15
1	MSM	1	24		0	1	0	0	1	1	0	0	0	0	1	0	0	14	1	0		0	0				0	1	1	Skin rash to EFV	19	0	0	0	0		0	0	9630	15.9	296	40.7		20	0	1	0	0	16
1	MSM	1	42		0	1	0	0	1	1	0	0	1	0	0	0	0	35	0	0		0	0				1	1	1	NNRTI resistance	35	0	1	0	0		0	0	3990	14.2	156	42.9	0.62	16	0	1	0	0	20
1	MSM	1	25		0	1	0	0	1	1	0	0	1	1	0	0	0	97	0	0		0	0				1	1	1	Virologic failure	128	0	1	0	0		0	0	4040	13.9	214	21	0.63	18	0	1	0	0	21
1	MSM	1	47		0	1	0	0	1	1	0	0	0	0	1	0	0	112	0	1	1	0	0				0	1	1	Dizzy	112	0	0	0	0		0	0	1850	11.3	246	24		31	0	1	0	0	44
1	MSM	1	39	Amebia	0	1	0	0	1	1	0	0	1	1	0	0	0	14	0	0		0	0				0	1	0				1				64	1	5330	13.6	189	56.2
1	MSM	1	47		0	1	0	0	0	0	1	0	0	0	1	0	0	406	0	0		0	0				0	1	0			1	0		1		32	1	5160	14.7	194	63.8							19
1	MSM	1	20		0	1	0	0	1	1	0	0	1	1	0	0	0		0	0		0	0				0	0	0			0	1	0	0		0	0	5030	14.5	233	44.3
1	MSM	1	30		0	1	0	0	1	1	0	0	1	1	0	0	0		0	0		0	0				0	0	0			0	1	0	0		0	0	7010	15.9	168	35.2	1.17	22	0	1	0	0	29
1	MSM	1	41		0	1	0	0	0	0	1	0	0	0	1	0	0	542	0	0		0	0				0	1	0			0	1	1	0		16	1	6940	10.4	362	16.4	0.26	37	0	1	0	0	47
1	MSM	1	21	PJP	1	1	0	0	0	0	1	0	1	0	0	0	0	77	0	0		0	0				1	1	1	Virologic failure	79	0	1	1	0		8	1	6140	9.4	394	12.9	0.55						15
1	MSM	1	33		0	1	0	0	0	0	1	0	0	0	1	0	0	11	1	0		0	0				0	1	1	Skin rash to EFV	14	0	1	0	0		0	0	4510	14.7	284	46.1	0.47	22	0	1	0	0	16
1	Hetero	0	54	PJP	1	1	0	0	0	0	1	0	0	0	1	0	0	546	0	0		0	0				0	1	0			1	0	1	0		0	0	3840	17.2	124	31	1.26	136	2	0	0	1	185
1	MSM	1	49		0	1	0	0	0	0	1	0	0	0	1	0	0	399	0	0		0	0				0	1	0			0	1	0	0		0	0	5130	14.9	180	24.4	0.78	26	0	1	0	0
1	MSM	1	48		0	1	0	0	1	1	0	0	0	0	1	0	0	14	0	1	1	0	0				0	1	1	Dizzy	14	0	1	0	0		4	1	4880	14.6	199	43
1	MSM	1	28		0	1	0	0	1	1	0	0	0	0	1	0	0	377	0	0		0	0				0	1	0			0	1	0	0		32	1	6740	15.5	203	46
1	MSM	1	30		0	1	0	0	0	0	1	0	0	0	1	0	0	152	0	1	1	0	0				0	1	1	Dizzy/Insomnia	152	0	1	0	1		0	0	14890	13.7	489	17.8	0.35	13	0	1	0	0	5
1	MSM	1	29		0	1	0	0	0	0	1	0	0	0	1	0	0	350	0	0		0	0				0	1	0			0	1	0	0		0	0	4570	14.6	280	38.7	0.56	17	0	1	0	0	16
1	MSM	1	31		0	1	0	0	0	0	1	0	0	0	1	0	0	518	0	0		0	0				0	1	0			1	0	1	0		0	0	6660	14.7	214	48.1	0.5	31	0	1	0	0	36
1	MSM	1	31		0	1	0	0	1	1	0	0	0	0	1	0	0	54	0	0		0	1				0	1	1	Hepatitis	54						4	1	3850	15.6	217	32.2
1	MSM	1	24		0	1	0	0	1	1	0	0	0	0	1	0	0	12	0	0		1	0				0	1	0	GI upset		0	1	0	0		0	0	6380	16	206	31.7	0.86	21	0	1	0	0
1	MSM	1	32		0	1	0	0	1	1	0	0	1	1	0	0	0		0	0		0	0				0	0	0			0	1	1	0		0	0	4360	15.6	125	33.7	0.64	12	0	1	0	0	6
1	MSM	1	30		0	1	0	0	0	0	1	0	0	0	1	0	0	326	0	0		0	0				0	1	0			0	1	0	0		0	0	6590	15.1	177	34.1
1	MSM	1	26		0	1	0	0	0	0	1	0	0	0	1	0	0	498	0	0		0	0				0	1	0			0	1	0	0		0	0	6340	14.5	279	37.5	0.82	26	0	1	0	0	46
1	MSM	1	23		0	1	0	0	0	0	1	0	0	0	1	0	0		0	0		0	0				0	0	0			0	1	0	0		4	1	6550	15.1	213	37.1
1	MSM	1	22		0	1	0	0	0	0	1	0	1	1	0	0	0		0	0		0	0				0	0	0			0	1	0	0		1	0	6410	13.2	214	37	0.29	19	0	1	0	0
1	MSM	1	41		0	1	0	0	1	1	0	0	0	0	1	0	0	14	0	1	1	0	0				0	1	1	Dizzy	14	0	1	0	0		0	0	4580	15.1	271	45.4
1	MSM	1	28		0	1	0	0	0	0	1	0	0	0	1	0	0	28	0	1	1	0	0				0	1	1	Insomnia	35	0	1	1	0		0	0	5480	14.6	151	28.8	0.43	23	0	1	0	0	17
1	MSM	1	37		0	1	0	0	0	0	1	0	0	0	1	0	0	10	0	0		0	1				0	1	1	Hepatitis	10	0	0	0	0		0	0	4930	11.5	311	14.4							18
1	IDU	2	52		0	1	0	0	1	1	0	0	0	0	1	0	0	2	0	0		0	0		1		0	1	0	anemia/WBC									4900	9.6	77	11.2							23
1	MSM	1	34		0	1	0	0	0	0	1	0	0	0	1	0	0	9	1	0		0	0				0	1	1	Skin rash to EFV	15	0	1	0	0		0	0	12050	13.3	336	14.5	0.41						21
1	MSM	1	33		0	1	0	0	1	1	0	0	1	1	0	0	0		0	0		0	0				0	0	0			0	1	0	0		0	0	3800	9.9	342	27
1	MSM	1	31	PJP	1	1	0	0	0	0	1	0	0	0	1	0	0	11	1	0		0	0				0	1	1	Skin rash to EFV	14	0	1	0	0		0	0	4320	13.1	257	20.6	0.51	17	0	1	0	0
1	MSM	1	31	PJP	1	1	0	0	0	0	1	0	0	0	1	0	0	124	0	0		0	0				1	1	1	Virologic failure	112	0	1	1	0		0	0	8990	14.6	203	19.5
1	MSM	1	31		0	1	0	0	0	0	1	0	1	1	0	0	0		0	0		0	0				0	0	0			0	1	0	0		0	0	9350	12.7	194	24.7							26
1	MSM	1	24		0	1	0	0	0	0	1	0	1	0	0	0	0	44	1	0		0	0				0	1	1	Skin rash	13	0	1	0	0		512	1	5230	14.8	184	34.8							17
1	MSM	1	38		0	1	0	0	0	0	1	0	0	0	1	0	0	5	0	0		0	0	1			0	1	0	Renal function abnormal		0	0	1	0		0	0	9600	10.5	321	11.3	0.26	41	1	0	1	0	28
1	MSM	1	37	PJP.gastric candia	1	1	0	0	0	0	1	0	0	0	1	0	0		0	0		0	0				0	0	0			0	1	1	0		1	0	2590	10.6	282	18.1	0.49	23	0	1	0	0	14
1	MSM	1	29		0	1	0	0	0	0	1	0	0	0	1	0	0	11	1	0		0	0				0	1	1	Skin rash to EFV	11	0	1	0	0		0	0	6850	15	242	37.7
1	MSM	1	50		0	1	0	0	0	0	1	0	0	0	1	0	0	469	0	0		0	0				0	1	0			1	0	0	0		0	0	5660	14.8	156	55.2
1	MSM	1	32		0	1	0	0	0	0	1	0	0	0	1	0	0		0	0		0	0				0	0	0			0	1	0	0		8	1	6770	11.2	308	23.6
1	MSM	1	28		0	1	0	0	1	1	0	0	0	0	1	0	0	10	1	0		0	0				0	1	1	Skin rash to EFV	14	0	0	0	0		0	0	5060	16.3	268	26.3		16	0	1	0	0	11
1	MSM	1	55		0	1	0	0	0	0	1	0	0	0	1	0	0	57	0	1	1	0	0				0	1	1	Dizzy/Insomnia	57	0	0	0	0		0	0	10730	8.4	308	4.3	0.86						54
1	MSM	1	30		0	1	0	0	1	1	0	0	1	0	0	0	0	9	1	0		0	0			1	0	1	1	Skin rash to NVP	17	0	1	0	0		8	1	4190	14.2	210	46.6	0.47	18	0	1	0	0
1	MSM	1	24		0	1	0	0	0	0	1	0	0	0	1	0	0	462	0	0		0	0				0	1	0			0	1	0	0		0	0	6950	14.8	246	40.4							24
1	MSM	1	30		0	1	0	0	1	1	0	0	1	1	0	0	0		0	0		0	0				0	0	0			0	0		0		0	0	6860	14.4	260	58.1							13
1	MSM	1	27		0	1	0	0	0	0	1	0	0	0	1	0	0	208	0	1	1	0	0				0	1	1	Dizzy/Insomnia	208	0	1	0	0		0	0	4460	13.2	237	43.9							23
1	MSM	1	34		0	1	0	0	0	0	1	0	0	0	1	0	0		0	0		0	0				0	0	0			0	1	0	0		1	0	6690	15.4	147	35.4		24	0	1	0	0	27
1	MSM	1	27		0	1	0	0	0	0	1	0	1	1	0	0	0	38	0	0		0	0				1	1	1	NNRTI resistance	41	0	0	0	1		0	0	5480	14.6	127	23.2	0.63	19	0	1	0	0	25
1	MSM	1	46		0	1	0	0	1	1	0	0	1	1	0	0	0	42	0	0		1	0				0	1	0	GI upset		0	1	0	0		0	0	5890	14.6	210	41.2
1	MSM	1	44	PJP	1	1	0	0	1	1	0	0	0	0	1	0	0	40	0	0		0	0				1	1	1	NNRTI,NRTI resistance	40	0	0	0	0		0	0	1960	8.3	94	45
1	MSM	1	36		0	1	0	0	1	1	0	0	0	0	1	0	0	26	0	0		0	1				0	1	1	Hepatitis	28	0	1	0	0		4	1	5800	13.4	269	30.5		21	0	1	0	0
1	MSM	1	46	candia	1	1	0	0	0	0	1	0	1	0	0	0	0	11	1	0		0	0				0	1	1	Skin rash	14	1	0	1	0		2	0	5040	13.6	212	29.4	0.37	17	0	1	0	0	15
1	MSM	1	26		0	1	0	0	0	0	1	0	1	1	0	0	0		0	0		0	0				0	0	0			0	0	0	0		0	0	5220	14.3	220	38.1	0.62	17	0	1	0	0	11
1	MSM	1	46	PJP	1	1	0	0	1	1	0	0	1	1	0	0	0	14	0	0		0	0		1		0	1	0	anemia/WBC			1	1			2	0	11270	11.7	318	18.3							11
1	MSM	1	46		0	1	0	0	0	0	1	0	1	0	0	0	0	13	1	0		0	0				0	1	1	Skin rash to NVP	13	0	1	1	0		2	0	4350	14	208	25.3	0.42	21	0	1	0	0
1	MSM	1	31		0	1	0	0	0	0	1	0	0	0	1	0	0	266	0	0		0	0				0	1	0			0	1	1	0		0	0	4360	14.5	133	44
1	Hetero	0	46		0	1	0	0	1	1	0	0	1	0	0	0	0	3	0	0		0	1				0	1	1	Hepatitis	3	0	1	0	0		0	0	12730	12.1	375	1.9	0.48	53	1	0	1	0	22
1	MSM	1	26		0	1	0	0	0	0	1	0	1	1	0	0	0		0	0		0	0				0	0	0			0	0	0	0		1	0	3550	15.6	54	37.7
1	MSM	1	30		0	1	1	1	0	0	0	0	0	0	1	0	0	9	1	0		0	0				0	1	1	Skin rash to EFV	10	0	1	0	0		0	0	5500	16	215	45	0.4	17	0	1	0	0	23
1	MSM	1	45	PJP	1	1	0	0	1	1	0	0	1	1	0	0	0	20	0	0		1	0				0	1	1	GI upset	20	0	0	0	0		0	0	11980	12.4	415	13.5
1	MSM	1	33		0	1	0	0	1	1	0	0	1	1	0	0	0	14	0	0		1	0				0	1	0	GI upset		0	1	0	0		0	0	5570	16.7	153	28	0.91	24	0	1	0	0	19
1	MSM	1	31		0	1	0	0	1	1	0	0	0	0	1	0	0	16	1	0		0	0				0	1	1	Skin rash to EFV	21	0	1	0	0		0	0	4710	15.7	191	36.1	0.59	23	0	1	0	0	42
1	MSM	1	31		0	1	0	0	1	1	0	0	1	1	0	0	0		0	0		0	0				0	0	0			0	1	0	0		0	0	8870	10.9	136	4.5							30
1	MSM	1	45	PJP	1	1	0	0	0	0	1	0	0	0	1	0	0	13	0	0		0	0				0	1	1	Skin rash	13	1	0	1	0		8	1	3240	12.3	197	21.3							17
1	MSM	1	28		0	1	0	0	0	0	1	0	1	0	0	0	0	24	1	0		0	0				0	1	1	Skin rash to NVP	24	0	1	0	0		0	0	3080	15.6	138	44
1	MSM	1	37	PJP	1	1	0	0	0	0	1	0	1	1	0	0	0	25	0	0		0	0				1	1	1	Resistance	28	1	0	1	0		0	0	8240	10	410	22.6							39
0	Hetero	0	50		0	1	0	0	0	0	1	0	1	1	0	0	0		0	0		0	0				0	0	0			0	1	0	0		0	0	5070	12.1	300	29.2
1	MSM	1	24		0	1	0	0	0	0	1	0	0	0	1	0	0		0	0		0	0				0	0	0			0	0	0	0		0	0	6110	14.3	188	52.4		18	0	1	0	0	17
1	MSM	1	32		0	1	0	0	0	0	1	0	1	0	0	0	0	8	0	0		0	0			1	0	1	1	Fever	14	0	1	0	0		0	0	6620	14.8	280	38							296
1	MSM	1	44	TB.PJP	1	1	0	0	0	0	1	0	0	0	1	0	0	57	0	0		0	0				1	1	1	Virologic failure	62	1	0	0	0		0	0	5750	11.2	220	22.3	0.62	58	1	0	1	0
1	Hetero	0	22		0	1	0	0	0	0	1	0	1	1	0	0	0		0	0		0	0				0	0	0			1	0	1	0		0	0	4400	16	178	30.8
1	MSM	1	34		0	1	0	0	0	0	1	0	1	1	0	0	0	120	0	0		0	0				1	1	1	NNRTI 抗藥	136	1	0	0	0		0	0	5490	9.2	373	23
1	MSM	1	25		0	1	0	0	0	0	1	0	0	0	1	0	0	432	0	0		0	0				0	1	0			0	1	1	0		256	1	7860	13.6	275	24.8	0.63	17	0	1	0	0	10
1	MSM	1	37		0	1	0	0	0	0	1	0	0	0	1	0	0	441	0	0		0	0				0	1	0			1	0	0	0		0	0	6460	15.4	262	48.6
1	MSM	1	39	TOXO	1	1	0	0	0	0	1	0	0	0	1	0	0		0	0		0	0				0	0	0			0	0	1	0		0	0	3980	11.4	230	26.9	0.24	38	0	1	0	0	31
1	MSM	1	35		0	1	0	0	1	1	0	0	0	0	1	0	0	182	0	1	1	0	0				0	1	1	Dizzy/Insomnia	182	0	1	0	0		0	0	3830	15.7	249	40.5	0.3	23	0	1	0	0	10
1	MSM	1	27		0	1	0	0	0	0	1	0	0	0	1	0	0	245	0	0		0	0				0	1	0			0	1	0	0		0	0	9090	13.4	302	32.3
1	MSM	1	32		0	1	0	0	0	0	1	0	0	0	1	0	0		0	0		0	0				0	0	0			0	0	0	0		0	0	4490	15.5	164	40.3
1	MSM	1	76		0	1	0	0	0	0	1	0	0	0	1	0	0		0	0		0	0				0	0	0			0	1	1	0		64	1	5060	10.4	208	6.5
1	MSM	1	38		0	1	0	0	0	0	1	0	0	0	1	0	0	77	0	1		0	0				0	1	1	Depression	77	0	1	0	0		0	0	4770	14.8	202	36.3	0.58	33	0	1	0	0
1	MSM	1	28		0	1	0	0	1	1	0	0	1	0	0	0	0	14	1	0		0	0				0	1	1	Skin rash to NVP	14	0	1	0	0		0	0	3080	14.5	138	26.9	0.4						11
1	MSM	1	25		0	1	0	0	1	1	0	0	0	0	1	0	0	37	0	1	1	0	0				0	1	1	Dizzy/Insomnia	37	0	1	0	0		0	0	6300	14.3	176	40							29
1	MSM	1	35		0	1	0	0	0	0	1	0	0	0	1	0	0	413	0	0		0	0				0	1	0			0	1	0	0		8	1	10660	13.7	211	33.6	0.63	15	0	1	0	0	16
1	MSM	1	23		0	1	0	0	1	1	0	0	0	0	1	0	0	186	0	1	1	1	0				0	1	1	Dizzy/Insomnia	194	0	0	0	0		0	0	4770	14.9	145	36	0.66	16	0	1	0	0
1	MSM	1	23		0	1	0	0	1	1	0	0	0	0	1	0	0	274	0	0		0	0				0	1	0			0	0	0	0		0	0	5210	15.2	151	27.6	0.9	22	0	1	0	0
1	MSM	1	28		0	1	0	0	1	1	0	0	0	0	1	0	0	209	0	1	1	0	0				0	1	1	Dizzy/Insomnia	209	0	1	0	0		0	0	8570	13.4	251	48	0.86	110	2	0	0	1	337
1	MSM	1	34		0	1	0	0	0	0	1	0	0	0	1	0	0	342	0	1	1	0	0				0	1	1	Dizzy/Insomnia	342	0	1	0	0		0	0	7010	14.1	194	49.8	0.48	23	0	1	0	0
1	MSM	1	31		0	1	0	0	1	1	0	0	0	0	1	0	0	70	0	1	1	0	0				0	1	1	Dizzy/Insomnia	70	0	1	0	0		1	0	7390	15.2	228	37.2							28
1	MSM	1	26		0	1	0	0	1	1	0	0	0	0	1	0	0	29	0	1	1	0	0		1		0	1	1	Dizzy/Insomnia,anemia/WBC	32	0	0	0	0		0	0	3340	12.4	242	25.1	0.43	16	0	1	0	0	12
1	MSM	1	35		0	1	0	0	0	0	1	0	0	0	1	0	0	238	0	0		0	0				0	1	0			0	1	1	0		0	0	5290	15.5	190	28.4
1	MSM	1	60	NTM	1	1	0	0	0	0	1	0	0	0	1	0	0	29	0	0		0	0				1	1	1	NNRTI resistance	35	0	0	1	0		4	1	3090	10.7	155	15.5	0.34	44	1	0	1	0	15
1	MSM	1	36		0	1	0	0	0	0	1	0	0	0	1	0	0	35	0	1	1	0	0				0	1	1	Dizzy/Insomnia	35	1	0	0	0		0	0	5700	15.4	193	29.8	0.65	47	1	0	1	0
0	Hetero	0	60		0	1	0	0	1	1	0	0	1	0	0	0	0	28	0	0		0	0		1		1	1	1	anemia/WBC,Resistance	28	0	1	0	1		0	0	3490	13.1	154	40.4	0.61	16	0	1	0	0	5
1	MSM	1	28		0	1	0	0	1	1	0	0	1	1	0	0	0	27	0	0		0	1				0	1	1	Hepatitis	35	0	1	0	0		4	1	5700	14.7	253	41.2
0	IDU	2	38		0	1	0	0	0	0	1	0	1	1	0	0	0		0	0		0	0				0	0	0			0	1	1	1		0	0	1990	7.6	119	30
1	MSM	1	30		0	1	0	0	1	1	0	0	1	1	0	0	0	45	0	1		1	0				0	1	0	CNS upset		0	1	0	0		0	0	5040	16	244	25.4		23	0	1	0	0	28
1	MSM	1	30		0	1	0	0	0	0	1	0	1	1	0	0	0		0	0		0	0				0	0	0			0	1	0	0		0	0	7760	13.8	310	29.9							12
1	MSM	1	33		0	1	0	0	0	0	1	0	1	1	0	0	0	119	0	0		0	0				1	1	1	Resistance	126	0	1	0	0		0	0	5990	14.6	186	42.6							35
1	MSM	1	37		0	1	0	0	1	1	0	0	1	0	0	0	0	14	1	0		0	0			1	0	1	1	Skin rash to NVP	14	0	1	0	0		0	0	7600	13.8	242	24.1		18	0	1	0	0	12
1	MSM	1	24		0	1	0	0	0	0	1	0	0	0	1	0	0	210	0	0		0	0				0	1	0			0	0	0	0		8	1	5780	15.2	130	47.9		30	0	1	0	0	29
1	MSM	1	36	KS	1	1	0	0	0	0	1	0	1	0	0	0	0	105	0	0		0	0				1	1	1	Resistance	119	0	1	0	0		0	0	4180	14.3	268	35.2	0.53	24	0	1	0	0	23
1	MSM	1	29		0	1	0	0	0	0	1	0	0	0	1	0	0	210	0	0		0	0				0	1	0			0	0	0	0		0	0	5520	16.4	201	38.9	0.52	23	0	1	0	0	14
1	MSM	1	40		0	1	0	0	1	1	0	0	1	1	0	0	0	84	0	0		0	1	1			0	1	1	LFT	84	0	1	0	0		0	0	4130	14	222	37.3
1	MSM	1	25		0	1	0	0	0	0	1	0	1	0	0	0	0	34	0	0		0	0				1	1	1	Resistance	35	0	1	0	0	0	0	0	5670	12.9	236	40	0.4	28	0	1	0	0	10
1	MSM	1	34		0	1	0	0	0	0	1	0	1	0	0	0	0	61	0	0		0	0				1	1	1	NNRTI resistance	61	0	1	0	0		4	1	5410	12.8	259	31.4	0.23	18	0	1	0	0	13
1	MSM	1	23		0	1	0	0	1	1	0	0	0	0	1	0	0	204	0	0		0	0				0	1	0			0	0	0	0		0	0	5730	17.2	177	32.1	0.58	21	0	1	0	0	24
1	MSM	1	33		0	1	0	0	0	0	1	0	0	0	1	0	0	368	0	0		0	0				0	1	0			1	0	1	0		0	0	2950	13.6	130	22	0.78	25	0	1	0	0	21
1	MSM	1	47		0	1	1	1	0	0	0	0	1	1	0	0	0		0	0		0	0				0	0	0			0	0	1	0		2048	1	3250	4.8	235	29	0.36	18	0	1	0	0	7
1	MSM	1	41		0	1	0	0	0	0	1	0	0	0	1	0	0	10	1	0		0	0				0	1	1	Skin rash	15	1	0	0	0		1	0	3430	15.7	187	44.9		208	3	0	0	1	480
1	MSM	1	24		0	1	0	0	0	0	1	0	0	0	1	0	0	209	0	0		0	0				0	1	0			0	0	0	0		2	0	4120	16	232	34	0.43	19	0	1	0	0	16
1	MSM	1	29		0	1	0	0	0	0	1	0	1	1	0	0	0		0	0		0	0				0	0	0			0	1	0	0		0	0	6670	15.1	205	29
1	MSM	1	35		0	1	0	0	0	0	1	0	1	0	0	0	0	9	1	0		0	0			1	0	1	1	Skin rash	14	1	0	1	0		0	0	4110	15.1	44	31.4	1.21	93	2	0	0	1	78
1	MSM	1	25		0	1	0	0	1	1	0	0	1	1	0	0	0	175	0	0		0	0				0	1	1	Once daily dose	175	0	1	1	0		0	0	5220	14.9	143	43.3		24	0	1	0	0	37
1	MSM	1	32	PJP	1	1	0	0	1	1	0	0	0	0	1	0	0	28	0	0		0	0				0	1	1		28	0	1	0	0				9190	13.4	303	12.3
1	MSM	1	24		0	1	0	0	0	0	1	0	0	0	1	0	0	8	1	0		0	0				0	1	1	Skin rash	14	0	1	0	0		0	0	5810	14.5	262	43.5
1	MSM	1	37		0	1	0	0	0	0	1	0	0	0	1	0	0	14	1	0		0	0				0	1	1	Skin rash	16	0	1	0	0		256	1	9880	15.1	36	13.7		26	0	1	0	0	23
1	MSM	1	27		0	1	0	0	0	0	1	0	0	0	1	0	0	91	0	0		0	0	1			0	1	1	alopecia	91	0	0	0	0		0	0	3800	15.7	180	40.3		917	3	0	0	1	514
1	MSM	1	27		0	1	0	0	0	0	1	0	1	1	0	0	0		0	0		0	0				0	0	0			0	0	1	0		4	1	5810	14.5	192	44.2		17	0	1	0	0	12
1	MSM	1	38		0	1	0	0	0	0	1	0	0	0	1	0	0	98	0	0		0	0	1			0	1	1	Depression	98	0	1	0	0		0	0	4640	15.7	135	44							40
1	MSM	1	25		0	1	0	0	0	0	1	0	0	0	1	0	0	21	0	0		0	0				1	1	1	NNRTI resistance	21	0	1	0	0		8	1	5000	14.5	256	20.3
1	MSM	1	27		0	1	0	0	0	0	1	0	1	1	0	0	0	312	0	0		0	0				0	1	0			0	1	0	0		2	0	6100	13.7	256	36.6
1	MSM	1	36		0	1	0	0	0	0	1	0	0	0	1	0	0	133	0	0		0	0				0	1	0			1	0	1	0		0	0	8820	7.3	372	29							28
1	MSM	1	54		0	1	0	0	0	0	1	0	0	0	1	0	0	35	0	0		0	0				1	1	1	NNRTI resistant	35	0	1	1		0	16	1	2090	9.9	100	37.8
1	MSM	1	22		0	1	0	0	0	0	1	0	0	0	1	0	0	140	0	0		0	0				0	1	0			0	1	0	0		0	0	4620	11.9	128	48.9
1	MSM	1	21		0	1	0	0	0	0	1	0	0	0	1	0	0	154	0	0		0	0				0	1	0			0	1	0	0		0	0	7480	14.7	190	70	0.49	17	0	1	0	0	16
1	MSM	1	36		0	1	0	0	0	0	1	0	0	0	1	0	0	118	0	0		0	0				0	1	0			0	1	0	0		0	0	7630	16.5	394	28	0.66	19	0	1	0	0	12
1	MSM	1	33	預防性	0	1	0	0	0	0	1	0	0	0	1	0	0	133	0	0		0	0				0	1	0			0	1	0	0		0	0	6430	12	185	35.6	0.41	19	0	1	0	0	24
1	MSM	1	55		0	1	0	0	0	0	1	0	0	0	1	0	0	16	0	0		0	0				1	1	1	NNRTI resistant	16	0	1	1	1		0	0	6220	15.6	143	46.5	0.8	35	0	1	0	0	50
0	Hetero	0	49		0	1	0	0	0	0	1	0	0	0	1	0	0	292	0	0		0	0				0	1	0			0	1	1	0		0	0	4570	14.4	269	42.7	0.51	16	0	1	0	0	14
1	IDU	2	39	TB	1	1	0	0	0	0	1	0	0	0	1	0	0	138	0	0		0	0				0	1	0			0	1	0	1		0	0	4040	12.5	188	11.6	0.46	17	0	1	0	0	8
1	MSM	1	33		0	1	0	0	0	0	1	0	0	0	1	0	0	154	0	0		0	0				0	1	0			0	1	0	0		0	0	5920	16.6	231	31.6	0.71	18	0	1	0	0	18
1	MSM	1	26		0	1	0	0	0	0	1	0	0	0	1	0	0	203	0	0		0	0				0	1	0			0	0	0	0		16	1	7690	14.8	252	22.2		23	0	1	0	0	38
1	MSM	1	32		0	1	0	0	0	0	1	0	0	0	1	0	0	119	0	0		0	0				0	1	0			0	1	0	0		0	0	9450	14.6	254	42.5
1	MSM	1	67	PJP	1	1	0	0	0	0	1	0	0	0	1	0	0		0	0		0	0				0	0	0			0	0	0	0		8	1	2670	12.8	51	30	0.63	165	3	0	0	1	107
1	MSM	1	29		0	1	0	0	0	0	1	0	0	0	1	0	0	112	0	0		0	0				0	1	0			0	1	0	0		0	0	5860	15	265	37.7	0.45	22	0	1	0	0	14
1	MSM	1	22		0	1	0	0	0	0	1	0	0	0	1	0	0	12	1	0		0	0				0	1	1	Skin rash	16	0	0	0	0		0	0	5020	15.8	251	44.4	1.55	18	0	1	0	0
1	MSM	1	35	PJP	1	1	0	0	0	0	1	0	0	0	1	0	0	280	0	0		0	0				0	1	0			1	0	1	0		0	0	2290	11.7	184	29.7	0.36	31	0	1	0	0	16
0	Hetero	0	61		0	1	0	0	0	0	1	0	0	0	1	0	0		0	0		0	0				0	0	0			0	1	0	0		0	0	3600	13.3	213	42.8	0.78	18	0	1	0	0	14
1	MSM	1	28	預防性	0	1	0	0	0	0	1	0	0	0	1	0	0	126	0	0		0	0				0	1	0			0	1	0	0		0	0	4550	14.4	181	21	1.01	31	0	1	0	0	43
1	MSM	1	31		0	1	0	0	0	0	1	0	0	0	1	0	0	91	0	0		0	0				0	1	0			0	1	1	0		0	0	4080	15.4	142	41.4	2.43	21	0	1	0	0	26
1	MSM	1	25	PJP	1	1	0	0	0	0	1	0	0	0	1	0	0	126	0	0		0	0				0	1	0			0	0	0	0		256	1	5420	14.2	194	31.5	0.58	67	1	0	1	0	31
1	MSM	1	29		0	1	0	0	0	0	1	0	0	0	1	0	0		0	0		0	0				0	0	0			0	1	0	0		0	0	4190	14.3	162	41.1	0.88	17	0	1	0	0	12
1	MSM	1	22		0	1	0	0	0	0	1	0	1	1	0	0	0	35	0	0		0	0				1	1	1	Resistance	70	0	0	0	0		0	0	6820	16.7	175	42.4
1	MSM	1	37	KS	1	1	0	0	0	0	1	0	0	0	1	0	0	81	0	0		0	0				0	1	0			0	1	0	0		0	0	8150	9.7	68	37.4	0.54	15	0	1	0	0	9
1	MSM	1	46		0	1	0	0	0	0	1	0	0	0	1	0	0	42	0	1	1	0	0				0	1	1	Dizzy/Insomnia	42	0	1	1	0		8	1	7360	15	244	28.7	0.55	17	0	1	0	0	16
1	MSM	1	35		0	1	0	0	0	0	1	0	0	0	1	0	0	119	0	0		0	0				0	1	0			0	1	1	0		4	1
1	Hetero	0	23		0	1	0	0	0	0	1	0	0	0	1	0	0	9	1	0		0	0				0	1	1	Skin rash	13	0	0	0	0		0	0	5090	13.9	200	53.4		18	0	1	0	0	13
1	MSM	1	28		0	1	0	0	1	1	0	0	0	0	1	0	0	12	0	1	1	1	0				1	1	1	GI upset,Dizzy/Insomnia,NNRTI resistance	12	0	1	0	0		32	1	2580	12.8	102	49.2	0.56	73	1	0	1	0	33
1	MSM	1	34		0	1	0	0	0	0	1	0	0	0	1	0	0	70	0	0		0	0				0	1	0			1	0	1	0		128	1	3580	14.5	88	46.4	0.92	28	0	1	0	0	38
1	MSM	1	33		0	1	0	0	0	0	1	0	0	0	1	0	0	77	0	0		0	0				0	1	0			0	1	0	0		0	0	4370	14.1	168	26.3	0.47	19	0	1	0	0	20
1	MSM	1	29		0	1	0	0	1	1	0	0	1	1	0	0	0	114	0	0		0	0		1		0	1	0	anemia/WBC		0	1	0	0		16	1	5140	15	193	37	0.45	30	0	1	0	0	58
1	MSM	1	24	CMV CSF	1	1	0	0	0	0	1	0	0	0	1	0	0	9	1	0		0	0				0	0	0			0	1	0	0		1024	1	5040	10.8	207	23.8	0.44	41	1	0	1	0	9
1	MSM	1	26	PJP	1	1	0	0	1	1	0	0	0	0	1	0	0	25	0	0		0	1				0	1	1	Hepatitis	25	0	0	0	0		0	0	8920	11.2	327	8.9	0.26	43	1	0	1	0	33
1	MSM	1	30		0	1	0	0	1	1	0	0	0	0	1	0	0	14	1	0		0	0				0	1	1	Skin rash	14	0	1	0	0		0	0	5890	13.7	173	39.4							14
1	MSM	1	43	candidiasis	1	1	0	0	0	0	1	0	0	0	1	0	0	148	0	0		0	0				0	1	0			0	1	1	0		2	0	4120	14.1	154	40	0.67	30	0	1	0	0	33
1	MSM	1	37		0	1	0	0	0	0	1	0	0	0	1	0	0	8	1	0		0	0				0	1	1	Skin rash ,Suicide	8	0	1	0	0		0	0	6110	10.5	171	20.3	0.4	31	0	1	0	0	18
1	MSM	1	39	PJP	1	1	0	0	1	1	0	0	0	0	1	0	0		0	0		0	0				0	0	0			0	0	0	0		0	0	6680	8.6	253	6		25	0	1	0	0
1	MSM	1	36		0	1	0	0	0	0	1	0	1	1	0	0	0	42	0	0		0	0				1	1	1	Resistance	70	0	1	0	0		0	0	5210	13.4	169	44	0.42	24	0	1	0	0	23
1	MSM	1	21		0	1	0	0	0	0	1	0	0	0	1	0	0	8	1	0		0	0				0	1	1	Skin rash	14	0	1	0	0		0	0	6920	15.9	103	58.7
1	MSM	1	28		0	1	0	0	0	0	1	0	0	0	1	0	0		0	0		0	0				0	0	0			0	1	1	0	0	0	0	7000	12	212	48.4	0.81	24	0	1	0	0	18
1	MSM	1	20		0	1	0	0	0	0	1	0	0	0	1	0	0	14	1	0		0	0				0	1	1	Skin rash	21	0	0	0	0		0	0	5330	15.5	186	37.9	0.96	26	0	1	0	0	40
1	MSM	1	30		0	1	0	0	0	0	1	0	0	0	1	0	0	209	0	0		0	0				0	1	0			0	1	0	0		0	0	4540	14.5	238	38.5							9
1	MSM	1	32		0	1	0	0	0	0	1	0	0	0	1	0	0		0	0		0	0				0	0	0			0	0	1	0		8	1	6300	15.7	209	51.4	0.98	28	0	1	0	0	32
1	MSM	1	31		0	1	0	0	1	1	0	0	0	0	1	0	0		0	0		0	0				0	0	0			0	1	1	0		0	0	7310	12.3	289	8.5							45
1	MSM	1	41	PJP,Ameba	1	1	0	0	0	0	1	0	0	0	1	0	0	201	0	0		0	0				0	1	0			0	1	0	0	1	0	0	10150	11.6	260	16.7
1	MSM	1	21		0	1	0	0	0	0	1	0	0	0	1	0	0	11	1	0		0	0				0	1	1	Skin rash	14	0	0	0	0		0	0	3930	16.5	244	42.5	0.79	18	0	1	0	0	11
1	MSM	1	31	預防性	0	1	0	0	1	1	0	0	0	0	1	0	0	11	1	0		0	0				0	1	1	Skin rash	12	0	0	0	0		0	0	7840	13.7	345	38.4	0.69	25	0	1	0	0	32
1	MSM	1	46	TB	1	1	0	0	1	1	0	0	0	0	1	0	0	9	1	0		0	0				0	1	1	Skin rash	9	0	1	1	0		1	0	3730	9.5	239	24.4	0.73	30	0	1	0	0	14
1	MSM	1	29		0	1	0	0	0	0	1	0	1	1	0	0	0	287	0	0		0	0				0	1	0			0	1	0	0	0	0	0	5830	14.8	258	29.5
1	MSM	1	36		0	1	0	0	0	0	1	0	0	0	1	0	0	49	0	0		0	0				0	1	0			0	0	0	0		0	0	3820	13.7	239	38.5
1	MSM	1	34	預防性	0	1	0	0	1	1	0	0	0	0	1	0	0	25	0	0		0	0		1		0	1	0	anemia/WBC		0	1	0	0		16	1	5230	6.7	312	6		16	0	1	0	0	7
1	MSM	1	34	PJP	1	1	0	0	1	1	0	0	0	0	1	0	0	28	0	0		1	0				0	1	0	Once daily dose		0	0	0	0		0	0	16500	10.8	345	3.5	0.65	49	1	0	1	0	67
0	Hetero	0	70		0	1	0	0	0	0	1	0	0	0	1	0	0	238	0	0		0	0				0	1	0			0	1	0	0		0	0	6780	13.6	247	45.6	0.78	18	0	1	0	0	11
1	MSM	1	31		0	1	0	0	1	1	0	0	0	0	1	0	0	26	0	0		0	0				0	1	0			0	0	0	0		8	1	5410	9	356	9							32
1	MSM	1	26		0	1	0	0	0	0	1	0	0	0	1	0	0	35	0	0		0	0				0	1	0			0	0	0	0		4	1	7920	15.3	187	48.1	0.95	27	0	1	0	0	29
1	MSM	1	28		0	1	0	0	0	0	1	0	0	0	1	0	0	35	0	0		0	0				0	1	0			0	0	0	0		4	1	7920	15.3	187	48.1	0.95	27	0	1	0	0	29
1	MSM	1	30		0	1	0	0	0	0	1	0	0	0	1	0	0	35	0	0		0	0				0	1	0			0	0	0	0		0	0	6690	16.3	197	40.5
1	MSM	1	16		0	1	0	0	0	0	1	0	0	0	1	0	0	17	0	0		0	0				0	1	0			0	1	0	0		0	0	2520	12.1	171	25		24	0	1	0	0	30
1	MSM	1	29	PJP	1	1	0	0	0	0	1	0	0	0	1	0	0	29	0	0		0	0				0	1	0			1	0	1	0		0	0	6880	13.9	241	22.4	0.64	44	1	0	1	0	38
1	MSM	1	34		0	0	0	0	0	0	1	1	0	0	1	0	0	14	0	0		0	0				0	1	0			0	1	1	0		0	0	6730	14	165	56.9	0.73	22	0	1	0	0	36
1	MSM	1	75	PJP	1	1	0	0	0	0	1	0	0	0	1	0	0		0	0		0	0				0	0	0			0	0	0	0		0	0	6350	10.7	118	5.4	0.3	44	1	0	1	0	38
1	MSM	1	30	預防性	0	1	0	0	0	0	1	0	1	0	0	0	0	22	0	0		0	0				1	1	1	Resistance	22	0	1	0	0		0	0	2700	11.5	219	45.9
1	MSM	1	26		0	1	0	0	0	0	1	0	1	1	0	0	0	203	0	0		0	0				0	1	0			0	0	0	0		0	0	3650	14.3	205	46	0.65	19	0	1	0	0	18
1	MSM	1	28		0	1	0	0	0	0	1	0	0	0	1	0	0	35	0	0		0	0				1	1	1	Resistance	35	1	0	1	0		0	0	5270	16	206	35.1	0.81	23	0	1	0	0	30
1	MSM	1	26		0	1	0	0	0	0	1	0	0	0	1	0	0	14	0	0		0	0				0	1	0			0	0	0	0		0	0	3450	14.7	200	58.1	0.69	12	0	1	0	0	6
1	MSM	1	36		0	1	0	0	0	0	1	0	1	1	0	0	0	97	0	0		0	0				1	1	1	Resistance	106	0	0	0	0		0	0	3850	12.8	179	27.8	0.44	26	0	1	0	0	29
1	Hetero	0	36	PJP	1	1	0	0	1	1	0	0	0	0	1	0	0	42	0	0		0	0		1		0	1	1	anemia/WBC	82	0	1	0	0		2	0	8330	10.4	356	8	0.29	60	1	0	1	0	13
1	MSM	1	44		0	1	0	0	1	1	0	0	0	0	1	0	0	119	0	0		0	0				0	1	0			0	1	1	0		0	0	6120	8.8	283	4	0.74						39
1	MSM	1	21		0	1	0	0	0	0	1	0	0	0	1	0	0	14	0	0		0	0				0	1	0				1				0	0	7260	16	224	27.1
1	MSM	1	38		0	0	0	0	0	0	1	1	0	0	1	0	0	283	0	0		0	0				0	1	1	Hyperlipidemia ,lipodystrophy	273	0	1				0	0	6600	14	233	35.9		23	0	1	0	0	16
1	MSM	1	38		0	1	0	0	1	1	0	0	0	0	1	0	0	212	0	0		0	0				0	1	0			0	0	1	0		4	1	6010	13.2	355	12.8
1	MSM	1	27		0	1	0	0	0	0	1	0	0	0	1	0	0	27	0	0		0	0				1	1	1	Resistance	29		1				64	1	4650	10.5	147	45	0.29	28	0	1	0	0
1	MSM	1	39		0	1	0	0	1	1	0	0	0	0	1	0	0	35	0	0		1	0				0	1	0	GI upset			1		0		128	1	7720	15.1	207	36.5		21	0	1	0	0
1	MSM	1	34		0	1	0	0	0	0	1	0	0	0	1	0	0	203	0	0		0	0				0	1	0			0	0	0	0	1	0	0	5240	16.1	183	41.2	0.76	22	0	1	0	0	18
1	MSM	1	23		0	1	0	0	0	0	1	0	0	0	1	0	0	203	0	0		0	0				0	1	0			1	0	0	0	0	0	0	7590	16.1	217	36.4		24	0	1	0	0	29
1	MSM	1	33		0	1	0	0	0	0	1	0	0	0	1	0	0	14	0	0		0	0				0	1	0			0	1	1	0		0	0	6640	15.3	229	54.3							28
1	MSM	1	26		0	1	0	0	1	1	0	0	0	0	1	0	0	28	1	0		0	0				0	1	1	Skin rash	28	0	0		0		128	1	5990	15.8	238	38.4		18	0	1	0	0
1	MSM	1	36	PJP	1	1	0	0	1	1	0	0	1	1	0	0	0		0	0		0	0				0	0	0			0		0	0				7770	12.7	301	6.7							17
1	MSM	1	45	KS	1	1	0	0	1	1	0	0	0	0	1	0	0	1	0	1	1	0	0				0	1	1	Dizzy/Insomnia	1	0	1	0	0		4	1	1810	7.8	54	3.3
1	MSM	1	38		0	1	1	1	0	0	0	0	0	0	1	0	0		0	0		0	0				0	0	0			0					0	0	6140	14.3	236	35.2
1	MSM	1	25		0	1	0	0	0	0	1	0	0	0	1	0	0	14	0	0		0	0				0	1	0			0	0	0	0		1	0	4850	17	185	47.8	0.78	20	0	1	0	0	29
1	MSM	1	46		0	1	1	1	0	0	0	0	0	0	1	0	0	21	0	1	1	0	0				0	1	1	CNS upset	14		0	0	0		0	0	6220	7	181	25	0.19
1	MSM	1	25		0	1	0	0	0	0	1	0	1	0	0	0	0	15	1	0		0	0			1	0	1	1	Skin rash	10	0	1	1	0		2	0	6150	15.4	239	38.5	0.6	21	0	1	0	0	16
1	MSM	1	30		0	1	0	0	0	0	1	0	0	0	1	0	0	21	0	0		0	0				0	1	0			0	1	0	0		0	0	4210	16.1	192	39	0.61	17	0	1	0	0	24
1	MSM	1	27		0	0	0	0	0	0	1	1	0	0	1	0	0	11	1	0		0	0				0	1	1	Skin rash	35		0	0			4	1	3840	15.6	170	53.3							12
1	MSM	1	36		0	1	0	0	0	0	1	0	0	0	1	0	0	100	0	0		0	0				0	1	0			0	0		0		0	0	5000	9.3	410	30.6	0.57	58	1	0	1	0
1	MSM	1	22		0	1	0	0	0	0	1	0	0	0	1	0	0	24	0	0		0	0				1	1	1	NNRTI resistance	35	0	0	0	0		4	1	5900	14	179	44.4
1	MSM	1	50		0	1	0	0	0	0	1	0	0	0	1	0	0	7	1	0		0	0				0	1	1	Skin rash	14	0	1	1	0		0	0	5720	15.9	184	38.5		16	0	1	0	0	19
1	MSM	1	21		0	1	0	0	0	0	1	0	0	0	1	0	0	14	0	0		0	0				0	1	0			0	0	0	0		0	0	2520	12.9	137	32.1	0.55	35	0	1	0	0	42
1	MSM	1	24		0	1	0	0	0	0	1	0	0	0	1	0	0	14	0	0		0	0				0	1	0			0	0	1	0		0	0	7790	15.2	254	19.6	0.56	13	0	1	0	0	10
1	MSM	1	48		0	1	0	0	1	1	0	0	0	0	1	0	0	77	0	0		0	0		1		0	1	0	anemia/WBC							1024	1	6650	14.3	206	48.4	0.76	30	0	1	0	0
1	MSM	1	28		0	1	0	0	0	0	1	0	0	0	1	0	0	14	0	0		0	0				0	1	0			0	0	0	0		0	0	5330	16.2	192	42.4							27
1	MSM	1	25		0	1	0	0	0	0	1	0	0	0	1	0	0	14	0	0		0	0				0	1	0			0	0	0	0		2	0	6540	13.7	253	37.1	0.63	16	0	1	0	0	8
1	MSM	1	30		0	1	0	0	0	0	1	0	0	0	1	0	0	14	0	0		0	0				0	1	0			0	1	0	0		0	0	5100	14.9	250	37.6	0.63	18	0	1	0	0	16
1	MSM	1	29		0	1	0	0	0	0	1	0	0	0	1	0	0	14	0	0		0	0				0	1	0			0	1				2	0	3880	13.6	141	47.2
1	MSM	1	22		0	1	0	0	1	1	0	0	0	0	1	0	0	156	0	0		0	0				1	1	1	Resistance	156	0	0	0	0		0	0	7420	12.4	300	16.3	0.7	16	0	1	0	0	14
1	MSM	1	31		0	1	0	0	0	0	1	0	0	0	1	0	0	14	0	0		0	0				0	1	0			0	1	1	0		128	1	5460	13.2	246	19.8	0.28	20	0	1	0	0	12
1	MSM	1	31	PJP,candidiasis	1	1	1	1	0	0	0	0	0	0	1	0	0	13	0	0		0	0				0	1	0			0	1	0	0		0	0	10590	12.2	297	22.7	0.38	29	0	1	0	0	20
1	MSM	1	43		0	0	0	0	0	0	1	1	0	0	1	0	0		0	0		0	0				0	0	0			0	0	0	0		0	0	3110	13.5	105	57.7							53
1	MSM	1	47	PJP	1	1	0	0	0	0	1	0	0	0	1	0	0	9	0	0		0	0				0	1	0			0	0	0	0		0	0	7370	9.2	265	2.8
1	MSM	1	26		0	1	1	1	0	0	0	0	0	0	1	0	0		0	0		0	0				0	0	0			0	1	0	0	0	0	0	6300	14.9	231	31.3	0.58	18	0	1	0	0	9
1	MSM	1	32		0	1	0	0	0	0	1	0	0	0	1	0	0	62	0	0		0	0				0	1	0			0	1	0	0		0	0	7090	16	188	46.3	0.57	40	1	0	1	0
1	MSM	1	31		0	1	0	0	0	0	1	0	0	0	1	0	0	14	0	0		0	0				0	1	0			0	1	0	0		0	0	5910	15.7	200	25.4	0.76	27	0	1	0	0	24
1	MSM	1	29		0	0	0	0	0	0	1	1	0	0	1	0	0		0	0		0	0				0	0	0										5170	15	223	45.6
1	MSM	1	19	PJP	1	1	0	0	1	1	0	0	1	0	0	0	0		0	0		0	0				0	0	0			0	0	0	0				4440	13.6	262	23.4	0.45	18	0	1	0	0	28
1	MSM	1	30		0	0	0	0	0	0	1	1	0	0	1	0	0		0	0		0	0				0	0	0										5670	10.6	227	42.3	1.09	15	0	1	0	0	10
1	MSM	1	46		0	1	0	0	0	0	1	0	0	0	1	0	0	12	0	0		0	0				0	1	0				1	0			0	0	9100	10.1	150	42.7	0.38	24	0	1	0	0	13
1	MSM	1	34	KS	1	1	0	0	1	1	0	0	0	0	1	0	0	2	0	0		0	0		1		0	1	0	anemia/WBC		0	0	0	0		0	0	4210	9.6	240	20.2	0.26						38
1	MSM	1	40		0	1	0	0	0	0	1	0	0	0	1	0	0	28	0	0		0	0				0	1	0			0	1	1	0		8	1	3290	13.5	195	31.3	0.6	36	0	1	0	0	68
1	MSM	1	37	PJP	1	1	0	0	1	1	0	0	0	0	1	0	0	141	0	0		0	0				0	1	0			0	1	0	0		0	0	7230	10.8	195	4.1	0.27						7
1	MSM	1	22		0	1	0	0	0	0	1	0	0	0	1	0	0	19	0	0		0	0				0	1	0			0	1	0	0				5400	14.9	200	50.5	0.46	14	0	1	0	0	11
1	MSM	1	43	Lymphoma	1	1	0	0	0	0	1	0	0	0	1	0	0	133	0	0		0	0				0	1	0			0	1	0	0		0	0	2400	8.8	268	34.2	0.89	27	0	1	0	0	12
1	MSM	1	43		0	1	0	0	1	1	0	0	1	1	0	0	0		0	0		0	0				0	0	0			0	0	0	0	0	128	1	10900	13.6	326	11.6		19	0	1	0	0	7
1	MSM	1	24		0	1	0	0	0	0	1	0	0	0	1	0	0	10	0	0		0	0				0	1	0			0	0	0	0		32	1	7920	15.5	219	28.4	0.74	21	0	1	0	0	15
1	MSM	1	59	PJP	1	1	0	0	1	1	0	0	0	0	1	0	0	9	1	0		0	1		1		0	1	1	Skin rash ,Hepatitis ,anemia/WBC	9	0			0		0	0	14130	13.7	265	4.5	0.28						22
1	MSM	1	33		0	1	0	0	0	0	1	0	0	0	1	0	0	21	0	0		0	0				0	1	0			0	1	0	0		256	1	4760	15.9	175	50.5
1	MSM	1	25		0	1	0	0	0	0	1	0	0	0	1	0	0	11	1	0		0	0				0	1	1	Skin rash	14	0	1	0	0		0	0	7100	11.5	234	17.3	0.36						55
1	MSM	1	44	PJP	1	1	0	0	0	0	1	0	0	0	1	0	0	9	0	0		0	0			1	0	1	1	Fever	9	0	0	1	0		0	0	8030	11	175	3.9	0.62						43
1	MSM	1	56		0	1	0	0	1	1	0	0	0	0	1	0	0		0	0		0	0				0	0	0			0	1		1		0	0	8790	13	218	17.2	0.38	21	0	1	0	0	9
0	Hetero	0	35		0	0	0	0	0	0	1	1	0	0	1	0	0		0	0		0	0				0	0	0			1	0	0	0		0	0	5540	10.9	266	38.8	0.3	111	2	0	0	1
1	MSM	1	34		0	1	0	0	0	0	1	0	0	0	1	0	0	14	1	0		0	0				0	1	1	Skin rash	14	0	1	1	0	0	0	0	5050	14.2	224	61.5		37	0	1	0	0	75
1	MSM	1	33		0	1	0	0	0	0	1	0	0	0	1	0	0	19	0	0		0	0				0	1	0			0			0		4	1	7840	15.5	205	22.3	1.34	17	0	1	0	0
1	MSM	1	41		0	0	0	0	0	0	1	1	0	0	1	0	0		0	0		0	0				0	0	0			0	0	0	0		0	0	5530	13.6	136	35.8		21	0	1	0	0	33
1	MSM	1	25		0	0	0	0	0	0	1	1	0	0	1	0	0	98	0	1	1	0	0				0	1	1	Dizzy/Insomnia,CNS upset	98	0	0	0	1		256	1	9540	13	348	25.1		19	0	1	0	0	52
1	MSM	1	25		0	1	0	0	0	0	1	0	0	0	1	0	0	81	0	1	1	0	0				0	1	1	Depression	81	0	1	0	0		32	1	4830	13.5	138	47
1	MSM	1	26		0	1	0	0	0	0	1	0	0	0	1	0	0	14	0	0		0	0				0	1	0			0	1	0	0		0	0	4150	14.5	241	46.7
1	MSM	1	26		0	1	0	0	0	0	1	0	1	0	0	0	0	10	1	0		0	0			1	0	1	1	Skin rash	12	0	0	0	0		0	0	3070	15.8	247	31.6	0.71	15	0	1	0	0	9
1	MSM	1	30	PJP	1	1	0	0	0	0	1	0	0	0	1	0	0	94	0	0		0	0				0	1	0			0	1	0	0	0	0	0	12000	12.5	380	3.3	0.35						21
1	MSM	1	28		0	1	0	0	0	0	1	0	0	0	1	0	0	14	0	0		0	0				0	1	0			0	1	1	0		0	0	7140	15.9	162	50.5		22	0	1	0	0
1	MSM	1	29		0	1	0	0	0	0	1	0	0	0	1	0	0	14	0	0		0	0				0	1	0			0	1	0	0	1	0	0	4210	15.9	282	26.8	0.56	18	0	1	0	0	34
1	MSM	1	43		0	1	0	0	0	0	1	0	0	0	1	0	0	14	0	0		0	0				0	1	0			0	0	0	0		0	0	7840	16.7	260	26.3	0.58	22	0	1	0	0	10
1	MSM	1	26		0	1	0	0	0	0	1	0	0	0	1	0	0	10	1	0		0	0				0	1	1	Skin rash	14	0	0	0	0		0	0	5460	16.8	164	32.2	0.64	15	0	1	0	0	13
1	MSM	1	22		0	1	0	0	0	0	1	0	0	0	1	0	0	61	0	0		0	0	1			0	1	0	alopecia		0	0	0	0		0	0	6210	13.2	206	47	0.58	55	1	0	1	0	74
1	MSM	1	23		0	0	0	0	0	0	1	1	0	0	1	0	0		0	0		0	0				0	0	0			0	1	0	0		0	0	6620	14.3	185	31.9							13
1	MSM	1	34		0	1	0	0	0	0	1	0	0	0	1	0	0	12	1	0		0	0				0	1	1	Skin rash	16	0	1	0	0		0	0	5020	15.6	261	59.2							20
1	MSM	1	28		0	1	0	0	0	0	1	0	0	0	1	0	0	14	0	0		0	0				0	1	0			0	0	0	0		0	0	5270	14.5	247	50.5	0.52	31	0	1	0	0	30
1	MSM	1	27		0	1	0	0	0	0	1	0	0	0	1	0	0	12	0	0		0	0				0	1	0			0	1	0	0		0	0	7010	15.7	108	45.4	0.58	27	0	1	0	0
1	MSM	1	25		0	0	0	0	0	0	1	1	0	0	1	0	0		0	0		0	0				0	0	0			0	1	0	0		0	0	5980	14.5	255	32.8							22
1	MSM	1	37	candisis	1	1	1	1	0	0	0	0	1	1	0	0	0		0	0		0	0				0	0	0			0	1		0				4330	8.5	346	13.3	0.37						12
1	MSM	1	20		0	1	0	0	0	0	1	0	0	0	1	0	0	61	0	0		0	0				0	1	0			0	0	0	0		0	0	5730	15.7	270	29.3	0.41	20	0	1	0	0	13
1	MSM	1	49		0	1	0	0	0	0	1	0	0	0	1	0	0	91	0	0		0	0				0	1	0			0	1	1	0		0	0	7840	15.4	189	41.3		19	0	1	0	0	28
1	MSM	1	48	Toxoplasmosis,candidiasis	1	1	0	0	0	0	1	0	0	0	1	0	0		0	0		0	0				0	0	0				1						20260	9.8	119	2	2.13	48	1	0	1	0	41
1	MSM	1	48		0	0	0	0	0	0	1	1	0	0	1	0	0		0	0		0	0				0	0	0			0	0	0	0		0	0	5430	14.6	190	36.3		24	0	1	0	0	27
1	MSM	1	22		0	1	0	0	0	0	1	0	0	0	1	0	0		0	0		0	0				0	0	0			0	1	0	0		2048	1	6810	15.5	290	24.4	0.36	15	0	1	0	0	13
1	MSM	1	28		0	1	0	0	0	0	1	0	0	0	1	0	0	16	0	0		0	0				0	1	0			0	1	0	0		2	0	3500	15.1	195	54.3	1.76	22	0	1	0	0
1	MSM	1	29		0	1	0	0	0	0	1	0	0	0	1	0	0	14	0	0		0	0				0	1	0			0	1	0	0		8	1	5820	14.9	216	43.1		30	0	1	0	0	20
1	MSM	1	27		0	1	0	0	0	0	1	0	0	0	1	0	0	15	1	0		0	1				0	1	1	Skin rash ,Hepatitis	21	0	1	0	0		2	0	3880	13.3	101	33.8	0.66	64	1	0	1	0	61
1	MSM	1	32		0	1	0	0	0	0	1	0	0	0	1	0	0	14	0	0		0	0				0	1	0			0	0	0	0		32	1	6990	15.2	323	17.3							25
1	MSM	1	25		0	1	0	0	0	0	1	0	0	0	1	0	0	28	0	0		0	0				1	1	1	Resistance	28	0	1	0	0		4	1	7960	15.1	272	30.8	0.31	22	0	1	0	0	31
1	MSM	1	23		0	1	0	0	0	0	1	0	1	0	0	0	0	10	1	0		0	0			1	0	1	1	Skin rash	13	0	1	1	0		32	1	4610	15.4	175	29.7	0.81	41	1	0	1	0
1	MSM	1	46		0	1	0	0	0	0	1	0	0	0	1	0	0		0	0		0	0				0	0	0			0	1	1	0				5940	13.6	233	46	0.54	33	0	1	0	0	47
1	MSM	1	35		0	1	0	0	0	0	1	0	0	0	1	0	0	42	0	0		0	0				0	1	0			0	1	0	0		0	0	4740	14.3	131	42		34	0	1	0	0	51
1	MSM	1	27		0	1	0	0	0	0	1	0	0	0	1	0	0	11	1	0		0	0				0	1	1	Skin rash	14	0	0	0	0		0	0	5300	13.8	157	31.1	0.7	19	0	1	0	0	9
1	MSM	1	23		0	1	0	0	0	0	1	0	0	0	1	0	0	14	0	0		0	0				0	1	0			0	0	0	0		0	0	5040	15.2	185	31.9	0.63	36	0	1	0	0	78
1	MSM	1	28		0	1	0	0	1	1	0	0	0	0	1	0	0	28	0	0		1	0				0	1	0	GI upset		0	1		0		0	0	4470	14.9	199	33.3							19
1	MSM	1	25		0	1	0	0	1	1	0	0	1	1	0	0	0		0	0		0	0				0	0	0			0	0		0		128	1	5510	12.9	353	30.3							21
1	MSM	1	23		0	1	0	0	1	1	0	0	0	0	1	0	0		0	0		0	0				0	0	0			0	1		0		0	0	3840	11.2	74	16.2							72
1	MSM	1	33		0	0	0	0	0	0	1	1	0	0	1	0	0		0	0		0	0				0	0	0			1	0				256	1	3610	11	175	38.2	0.35	32	0	1	0	0
1	MSM	1	33		0	1	0	0	0	0	1	0	1	1	0	0	0	35	0	0		0	1				0	1	1	Hepatitis	42	1	1	1	0		0	0	2550	12.5	109	24.3	0.66	22	0	1	0	0	24
1	MSM	1	42		0	1	0	0	0	0	1	0	0	0	1	0	0	14	0	0		0	0				0	1	0			0	0		0		0	0	9190	15.3	225	52.5							18
1	MSM	1	27		0	1	0	0	0	0	1	0	0	0	1	0	0		0	0		0	0				0	0	0			0	1	0	1		0	0	8880	14.4	231	30.3							15
1	MSM	1	31		0	1	0	0	0	0	1	0	0	0	1	0	0	14	0	0		0	0				0	1	0			0	0	0	0		0	0	8270	14.9	193	61.2
1	MSM	1	42		0	1	0	0	0	0	1	0	1	1	0	0	0	104	0	0		0	0				0	1	0			1	0	1	0		0	0
1	MSM	1	20		0	1	0	0	0	0	1	0	0	0	1	0	0	22	0	0		0	0				0	1	0			0	1	1	0				1980	12.9	70	44.9		75	1	0	1	0	22
1	MSM	1	33		0	1	0	0	0	0	1	0	0	0	1	0	0	51	0	0		0	0				0	1	0			0	1	0	0		512	1	6910	14.5	339	34.4
1	MSM	1	25		0	0	0	0	0	0	1	1	0	0	1	0	0		0	0		0	0				0	0	0			0	1	0	0		0	0	6740	15.3	188	45.3	0.38	18	0	1	0	0
1	MSM	1	29		0	1	0	0	0	0	1	0	0	0	1	0	0	14	0	0		0	0				0	1	0			0	1	0	0		0	0	2800	8.7	23	44
1	MSM	1	39		0	1	0	0	0	0	1	0	0	0	1	0	0		0	1	1	0	0				0	1	1	Dizzy/Insomnia	14	1	0		0		8	1	8170	14.3	300	56
1	MSM	1	47		0	1	0	0	0	0	1	0	0	0	1	0	0	63	0	0		0	0				0	1	0			0	1	1	0		0	0	3730	14.7	246	47	0.6	31	0	1	0	0	13
1	MSM	1	31		0	1	0	0	0	0	1	0	0	0	1	0	0	13	1	0		0	0				0	1	1	Skin rash	21	0	1						6060	15	316	50	0.93	17	0	1	0	0
1	MSM	1	34		0	1	0	0	0	0	1	0	1	1	0	0	0	35	0	0		0	0				0	1	0			1	0	1	0		0	0	4510	13.7	145	31		21	0	1	0	0	24
1	MSM	1	33		0	1	0	0	0	0	1	0	0	0	1	0	0	14	0	0		0	0				0	1	0			0	1	0	0		4	1	5870	14.4	286	31.3	0.47						202
1	MSM	1	41	PJP	1	1	0	0	0	0	1	0	0	0	1	0	0	24	0	0		0	0				0	1	0			0	1	1	0		0	0	6370	10.3	294	18	0.6	39	1	0	1	0	21
1	MSM	1	47		0	1	0	0	0	0	1	0	1	1	0	0	0	64	0	0		0	0				0	1	0			0	1	1	0		0	0	4820	14.7	139	22.2	0.54	29	0	1	0	0	30
1	MSM	1	30		0	1	0	0	0	0	1	0	0	0	1	0	0	8	1	0		0	0				0	1	1	Skin rash	16		0		1		1024	1	5280	15	194	31.4							22
1	MSM	1	27		0	1	0	0	0	0	1	0	0	0	1	0	0		0	0		0	0				0	0	0			0	0	0	0		128	1	6510	14	186	29.6	0.4	17	0	1	0	0
1	MSM	1	38		0	0	0	0	0	0	1	1	0	0	1	0	0	28	0	1		0	0				0	1	1	CNS upset	28	1	0				2	0	5330	15.4	281	22							82
1	MSM	1	36		0	1	0	0	1	1	0	0	1	1	0	0	0		0	0		0	0				0	0	0			0	1		0		0	0	6800	15.1	231	11.5							17
1	MSM	1	31		0	1	1	1	0	0	0	0	0	0	1	0	0	210	0	0		0	0				0	1	0			0	1	0	1	1	512	1	5960	12.9	206	24.3
1	MSM	1	40		0	1	0	0	0	0	1	0	0	0	1	0	0	14	0	0		0	0				0	1	0			0	1	1	0		0	0	6450	15.6	264	32.1	0.38	20	0	1	0	0	21
1	MSM	1	25		0	1	0	0	0	0	1	0	0	0	1	0	0	14	0	0		0	0				0	1	0			0	1	0	0		2	0	7370	14.9	334	52.9		15	0	1	0	0
1	Hetero	0	47		0	1	0	0	0	0	1	0	1	1	0	0	0	28	0	0		0	0				0	1	0			0	1	0	0		0	0	5700	12.5	169	4.6	0.48	22	0	1	0	0	17
1	MSM	1	25		0	1	1	1	0	0	0	0	1	0	0	0	0	11	1	0		0	0				0	1	1	Skin rash	14	0	1	0	0		0	0	4480	14.4	241	36.2
1	MSM	1	25	Toxi	1	1	0	0	0	0	1	0	0	0	1	0	0	33	0	0		0	0				1	1	1	Resistance	40	0	0	0	0		0	0	3260	7.8	262	15	0.62						32
1	MSM	1	23		0	1	0	0	0	0	1	0	1	1	0	0	0	14	0	0		0	0				0	1	0			0	1	1	0		2	0	4990	15.9	181	37.3	0.76	13	0	1	0	0	10
1	MSM	1	32		0	0	0	0	0	0	1	1	0	0	1	0	0		0	0		0	0				0	0	0			0	1	0			0	0
1	MSM	1	31		0	1	0	0	0	0	1	0	1	1	0	0	0	95	0	0		0	0				1	1	1	Resistance	165	0	0	0	0		8	1	8340	12.3	243	6.1	0.34	30	0	1	0	0	22
1	MSM	1	29		0	1	0	0	0	0	1	0	1	1	0	0	0	14	0	0		0	0				0	1	0
1	MSM	1	32		0	1	0	0	0	0	1	0	0	0	1	0	0	28	0	0		0	0				0	1	1	Dizzy/Insomnia	21	0	1	0	0		0	0	6630	14.4	188	48.6							17
1	MSM	1	34		0	1	0	0	0	0	1	0	1	0	0	0	0	14	1	0		0	0				0	1	1	Skin rash	14	0	0	0	0		0	0	6380	14.3	194	39.7	0.78	28	0	1	0	0	29
1	MSM	1	39	candisis	1	1	0	0	0	0	1	0	0	0	1	0	0	14	0	0		0	0				0	1	0			0	0	0	0		0	0	3440	14	90	43.3	0.48	27	0	1	0	0	19
0	Hetero	0	59		0	1	0	0	0	0	1	0	1	1	0	0	0	25	1	0		0	1			1	0	1	1	Skin rash ,Hepatitis ,stop HAART	25	0	0	0	0	1	0	0	4390	11.8	182	26.7		20	0	1	0	0	10
1	IDU	2	49		0	1	0	0	0	0	1	0	1	1	0	0	0		0	0		0	0				0	0	0			0	1	1	1				4620	16.8	145	29.4		45	1	0	1	0	27
1	MSM	1	35		0	1	0	0	0	0	1	0	0	0	1	0	0	14	1	0		0	0				0	1	1	Skin rash	14	0	1	1	0		0	0	7770	13.8	286	49.7	0.47	21	0	1	0	0	22
1	MSM	1	30		0	0	0	0	0	0	1	1	1	1	0	0	0		0	0		0	0				0	0	0			0	1	0	0		2	0	4480	15.2	243	24.8	0.58	20	0	1	0	0	11
1	IDU	2	50		0	0	0	0	0	0	1	1	0	0	1	0	0		0	0		0	0				0	0	0			0	0	1	1		0	0
1	MSM	1	48		0	0	0	0	0	0	1	1	1	1	0	0	0		0	0		0	0				0	0	0			0	1	1	1		0	0	5470	16	127	39.4							23
1	MSM	1	20		0	0	0	0	0	0	1	1	1	1	0	0	0		0	0		0	0				0	0	0			0	0		0		0	0	6670	14.4	170	36.8							11
1	MSM	1	26		0	0	0	0	0	0	1	1	1	1	0	0	0	35	0	0		0	0				1	1	1	Resistance	35	0	0	0	0		0	0	3420	15.3	196	36.3	0.52	21	0	1	0	0	25
1	MSM	1	25		0	0	0	0	0	0	1	1	0	0	1	0	0	10	1	0		0	0				0	1	1	Skin rash	14	0	1	0	0		0	0	4010	14.7	196	36.4	0.68	19	0	1	0	0	20
1	MSM	1	32		0	0	0	0	0	0	1	1	0	0	1	0	0	7	0	1		0	0				0	1	1	CNS upset	7	0	1	0	1		0	0	7780	11.3	364	26.3							17
0	Hetero	0	39		0	0	0	0	0	0	1	1	0	0	1	0	0		0	0		0	0				0	0	0			0	0	0	0		0	0	6440	11.4	198	38.2
1	MSM	1	36		0	0	0	0	0	0	1	1	1	1	0	0	0		0	0		0	0				0	0	0			1	0	1	0		0	0	4900	14.1	216	30		36	0	1	0	0	27
1	MSM	1	26		0	0	0	0	0	0	1	1	0	0	1	0	0	4	0	1		1	0				0	1	1	GI upset,CNS upset	4	0	1	0	0		0	0	3270	12.4	144	12							19
1	MSM	1	27		0	0	0	0	0	0	1	1	0	0	1	0	0	11	0	0		0	0				0	1	0			0	0	0	0		0	0	7120	13.3	174	22.8
1	MSM	1	30		0	0	0	0	0	0	1	1	0	0	1	0	0	11	0	0		0	0				0	1	0			0	1	0	0		1	0	7000	14.8	278	29
1	MSM	1	41	PJP	1	0	0	0	0	0	1	1	0	0	1	0	0		0	0		0	0				0	0	0			0	0	1	0		0	0	5200	14.3	225	26
1	MSM	1	28		0	0	0	0	0	0	1	1	0	0	1	0	0	14	0	0		0	0				0	1	0			0	0	0	0		0	0	8190	14.7	230	26.4	1.47	19	0	1	0	0	19
1	MSM	1	29		0	0	0	0	0	0	1	1	0	0	1	0	0		0	0		0	0				0	0	0			0	0	0	0	0	0	0	7040	13.9	180	11.4	0.68						8
1	MSM	1	25		0	0	0	0	0	0	1	1	0	0	1	0	0		0	0		0	0				0	0	0			0	0	0	0		0	0	7690	15.1	138	35.5
1	MSM	1	42		0	0	0	0	0	0	1	1	0	0	1	0	0		0	0		0	0				0	0	0			0	1	1	0	1	0	0	5430	15.7	183	34.3	0.38
1	IDU	2	40		0	0	0	0	0	0	1	1	1	0	0	0	0	14	0	0		0	1				0	1	1	Hepatitis	42		0	1	1		16	1	8210	16.7	192	24							19
1	MSM	1	24		0	1	1	1	0	0	0	0	1	1	0	0	0		0	0		0	0				0	0	0			0	0	0	0		0	0	3900	9.7	183	38.8	0.94	20	0	1	0	0	7
1	MSM	1	44		0	0	0	0	0	0	1	1	1	0	0	0	0		0	0		0	0				0	0	0			0	0	0	0		0	0	16850	10.3	392	3	0.52						12
1	MSM	1	24		0	0	0	0	0	0	1	1	1	0	0	0	0		0	0		0	0				0	0	0			0	1	0	0		128	1	4100	14.5	251	43.2	0.65	28	0	1	0	0	26
1	MSM	1	32		0	0	0	0	0	0	1	1	0	0	1	0	0		0	0		0	0				0	0	0			0	1	0	0		0	0	7160	14.1	167	43.9	0.69	25	0	1	0	0	34
1	MSM	1	28		0	1	0	0	1	1	0	0	0	0	1	0	0	21	1	0		0	0				0	1	1	Skin rash	21	0	1	0	0		0	0	7060	16	214	30							17
1	MSM	1	29		0	0	0	0	0	0	1	1	1	0	0	0	0	108	0	0		0	0				1	1	1	viral rebound,Resistance	117	0	1	0	0		0	0	3470	11.1	210	28.8							39
1	MSM	1	26		0	0	0	0	0	0	1	1	0	0	1	0	0		0	0		0	0				0	0	0			0	0	0	0		256	1	5200	12.2	281	41.9	1.87	38	0	1	0	0	98
1	MSM	1	27		0	0	0	0	0	0	1	1	0	0	1	0	0	43	1	0		0	0				0	1	1	Skin rash	43	0	1	1	0		2	0	5680	15.8	194	47.5	0.65	22	0	1	0	0	27
1	MSM	1	29		0	0	0	0	0	0	1	1	0	0	1	0	0		0	0		0	0				0	0	0			0	0	0	0		256	1	4580	13.5	224	24.9	0.57	17	0	1	0	0	4
1	MSM	1	30		0	0	0	0	0	0	1	1	1	1	0	0	0		0	0		0	0				0	0	0			0	0	0	0		0	0	4250	15.3	127	29.9	0.6	15	0	1	0	0	7
1	MSM	1	39		0	0	0	0	0	0	1	1	0	0	1	0	0	15	1	0		0	0				0	1	1	Skin rash	15	0	0	1	0		4	1	7830	12	283	49.8	0.45	30	0	1	0	0	17
1	MSM	1	27		0	0	0	0	0	0	1	1	1	0	0	0	0		0	0		0	0				0	0	0			0	1	0	0		0	0	4380	14.7	137	34.5	0.43	18	0	1	0	0	13
1	MSM	1	25		0	1	0	0	0	0	1	0	0	0	1	0	0		0	0		0	0				0	0	0			0	0	0	0		0	0	4370	17.5	167	34.3	1.38	20	0	1	0	0	13
1	MSM	1	29		0	1	0	0	0	0	1	0	0	0	1	0	0		0	0		0	0				0	0	0			0	0	0	0		0	0	5840	15.7	175	36.3	1.29	18	0	1	0	0
1	MSM	1	47		0	0	0	0	0	0	1	1	0	0	1	0	0		0	0		0	0				0	0	0			0	1		0				6790	16.8	242	48.6	0.58	24	0	1	0	0	26
1	MSM	1	27		0	0	0	0	0	0	1	1	1	0	0	0	0		0	0		0	0				0	0	0			0	1	0	0		32	1	4710	14.4	198	37.2							11
1	MSM	1	28		0	0	0	0	0	0	1	1	0	0	1	0	0		0	0		0	0				0	0	0			0	0	0	0		0	0	6530	15.5	239	38.3		18	0	1	0	0	15
1	MSM	1	47	PJP	1	0	0	0	0	0	1	1	0	0	1	0	0		0	0		0	0				0	0	0			0			0		0	0	15120	11.6	298	12.4
1	MSM	1	21		0	0	0	0	0	0	1	1	0	0	1	0	0	1	1	0		0	0				0	1	1	Skin rash	15	0	0	0	0		0	0	2110	15.1	83	39	0.78	94	2	0	0	1	118
1	MSM	1	23		0	0	0	0	0	0	1	1	1	1	0	0	0		0	0		0	0				0	0	0			0	1	0	0		0	0	5930	12.7	241	47.4	0.44	19	0	1	0	0	19
1	MSM	1	27		0	0	0	0	0	0	1	1	0	0	1	0	0		0	0		0	0				0	0	0			0	1	0	1		4096	1	10690	7.8	247	23.1	1.49	50	1	0	1	0	19
1	MSM	1	27		0	0	0	0	0	0	1	1	0	0	1	0	0		0	0		0	0				0	0	0			0	1	0	0		0	0	7420	14.7	168	38.1
1	MSM	1	22		0	0	0	0	0	0	1	1	0	0	1	0	0		0	0		0	0				0	0	0			0	0		0		0	0	2800	13.6	119	34.3							65
1	MSM	1	35		0	0	0	0	0	0	1	1	0	0	1	0	0	11	1	0		0	0				1	1	1	Skin rash,Resistance	14	0	1	1	0		0	0	5650	15.2	223	48		15	0	1	0	0	12
1	MSM	1	36		0	0	0	0	0	0	1	1	0	0	1	0	0	14	0	0		0	0				0	1	0			0	1	0	0		0	0	8190	13.2	177	49.5	0.76	77	1	0	1	0
1	MSM	1	25		0	0	0	0	0	0	1	1	0	0	1	0	0	14	0	0		0	0				0	1	0			0	1	0	0		0	0	10220	11.5	266	28.8	0.43	38	0	1	0	0	44
1	MSM	1	34		0	0	0	0	0	0	1	1	0	0	1	0	0		0	0		0	0				0	0	0			0	1	0	0		0	0	6320	14.6	204	32.1	0.64	25	0	1	0	0	32
1	MSM	1	43		0	0	0	0	0	0	1	1	1	0	0	0	0		0	0		0	0				0	0	0			0	1	1	0	0	2	0	6620	14	318	40.9	0.57	19	0	1	0	0	23
1	MSM	1	36		0	0	0	0	0	0	1	1	0	0	1	0	0		0	0		0	0				0	0	0			0	1	1	0	1	128	1	6220	14.6	204	35.4	0.43	28	0	1	0	0	19
1	MSM	1	51		0	0	0	0	0	0	1	1	0	0	1	0	0		0	0		0	0				0	0	0			0	1	1	0		0	0	8550	13.9	266	33		27	0	1	0	0	31
1	MSM	1	41		0	0	0	0	0	0	1	1	0	0	1	0	0	14	0	0		0	0				0	1	0			0	1	1	0		4	1	13760	12.1	187	17	0.41	32	0	1	0	0	30
1	MSM	1	30		0	0	0	0	0	0	1	1	1	1	0	0	0	30	0	0		0	1				0	1	1	Hepatitis	35	0	1	0	0		0	0	5010	16.2	202	40.9		18	0	1	0	0	18
1	MSM	1	30		0	0	0	0	0	0	1	1	0	0	1	0	0	12	1	0		0	0				0	1	1	Skin rash	14	0	1	1	1		1	0	4310	11.8	94	39.2
1	MSM	1	29		0	0	0	0	0	0	1	1	0	0	1	0	0		0	0		0	0				0	0	0			0	1	0	0		0	0	4740	14.8	229	43.7	0.58	14	0	1	0	0	9
1	MSM	1	40		0	0	0	0	0	0	1	1	0	0	1	0	0	14	0	0		0	0				0	1	0				0						5410	14.8	236	47.9	0.28	31	0	1	0	0	27
1	MSM	1	31		0	0	0	0	0	0	1	1	0	0	1	0	0	7	1	0		0	0				0	1	1	Skin rash	9	0	1	0	0		2	0	8770	13.3	212	39	0.73	11	0	1	0	0	7
1	MSM	1	41	cryto	1	0	0	0	0	0	1	1	0	0	1	0	0		0	0		0	0				0	0	0			1	0	0	0		0	0	4300	16	81	28.1	1.08	68	1	0	1	0	83
1	MSM	1	24		0	0	0	0	0	0	1	1	0	0	1	0	0		0	0		0	0				0	0	0			0	0	0	0		0	0	8510	16.2	306	43.6	0.74	16	0	1	0	0	15
1	MSM	1	30		0	0	0	0	0	0	1	1	0	0	1	0	0		0	0		0	0				0	0	0			0	1	0	0		0	0	6620	14.2	212	35.3	0.64	15	0	1	0	0	15
1	MSM	1	23		0	0	0	0	0	0	1	1	0	0	1	0	0		0	0		0	0				0	0	0						0		0	0	8280	16.5	245	32.4	0.88	17	0	1	0	0
1	MSM	1	33		0	0	0	0	0	0	1	1	1	0	0	0	0		0	0		0	0				0	0	0			1	0	1	0	1	1024	1	4690	14.2	297	31.6	0.34	18	0	1	0	0
1	MSM	1	30		0	0	0	0	0	0	1	1	1	1	0	0	0	25	0	0		0	1				0	1	1	Hepatitis	29	0	1	0	0	0	4	1	4800	15.4	177	49		23	0	1	0	0	32
1	MSM	1	38		0	0	0	0	0	0	1	1	0	0	1	0	0		0	0		0	0				0	0	0			0	1	1	0		0	0	5540	12.9	268	36.8
1	MSM	1	33		0	0	0	0	0	0	1	1	1	1	0	0	0	14	0	0		0	0			1	0	1	1	Fever	17	0	1	1	0	0	2	0	6250	15.6	214	45							20
1	MSM	1	26		0	0	0	0	0	0	1	1	0	0	1	0	0		0	0		0	0				0	0	0			0	0	0	0		0	0	8380	15.1	291	23.2
1	MSM	1	28		0	0	0	0	0	0	1	1	0	0	1	0	0	6	0	1	1	0	0				0	1	1	CNS upset	6	1	0	0	0	1	1024	1	4990	13.9	252	47.9		26	0	1	0	0	39
1	MSM	1	31		0	0	0	0	0	0	1	1	0	0	1	0	0		0	0		0	0				0	0	0			0	1	0	0		0	0	8890	17.8	241	27		74	1	0	1	0	110
1	MSM	1	32		0	0	0	0	0	0	1	1	0	0	1	0	0		0	0		0	0				0	0	0			0	1	0	0	0	1	0	10480	15.3	148	4.7	0.49	121	2	0	0	1	41
1	MSM	1	41		0	0	0	0	0	0	1	1	1	1	0	0	0		0	0		0	0				0	0	0			0	1	0	0	0	0	0	5490	13.9	235	26.8	0.43	21	0	1	0	0
1	MSM	1	27		0	1	0	0	1	1	0	0	1	1	0	0	0	19	0	0		1	0				0	1	1	GI upset	19	0	1	0	0	0	0	0	3560	16.9	189	39.6	0.61	196	3	0	0	1	187
0	Hetero	0	29		0	0	0	0	0	0	1	1	0	0	1	0	0		0	0		0	0				0	0	0			0	0		0		0	0	5900	9.5		7
1	MSM	1	34		0	0	0	0	0	0	1	1	1	1	0	0	0		0	0		0	0				0	0	0			1	0	1	0		0	0	2660	11.3	152	27.4	0.64	20	0	1	0	0	9
1	MSM	1	32		0	0	0	0	0	0	1	1	0	0	1	0	0		0	0		0	0				0	0	0			0	1	0	0	0	0	0	8300	14	259	44.8	0.77	21	0	1	0	0	18
1	MSM	1	40		0	0	0	0	0	0	1	1	0	0	1	0	0		0	0		0	0				0	0	0			0	0	0	0	0	32	1	13470	17.4	215	23.4
1	MSM	1	32		0	0	0	0	0	0	1	1	0	0	1	0	0		0	0		0	0				0	0	0			0	1		0	0	0	0	7300	16.9	207	40		37	0	1	0	0	65
1	IDU	2	39		0	0	0	0	0	0	1	1	0	0	1	0	0		0	0		0	0				0	0	0			1		0	1	0	0	0	4500	12	158	32.9	1.16	44	1	0	1	0	26
1	MSM	1	32		0	0	0	0	0	0	1	1	1	0	0	0	0		0	0		0	0				0	0	0			0	0	0	0	0			5370	9.3	364	19	0.44	24	0	1	0	0	63
1	MSM	1	22		0	0	0	0	0	0	1	1	0	0	1	0	0		0	0		0	0				0	0	0			0	1	1	0	0	0	0	6230	14.7	185	34.7	0.45	20	0	1	0	0	16
1	MSM	1	40		0	0	0	0	0	0	1	1	1	0	0	0	0		0	0		0	0				0	0	0			0	1	1	0	0	16384	1	4170	13.5	221	37.2	0.37	21	0	1	0	0	12
1	MSM	1	23		0	0	0	0	0	0	1	1	0	0	1	0	0		0	0		0	0				0	0	0			0	1	0	0	0	0	0	7930	13.5	289	32.8							21
1	MSM	1	21		0	0	0	0	0	0	1	1	0	0	1	0	0		0	0		0	0				0	0	0			0	1	0	0	0	0	0	7340	14.7	208	40.6	0.79	15	0	1	0	0	10
1	MSM	1	40		0	0	0	0	0	0	1	1	0	0	1	0	0		0	0		0	0				0	0	0			1	0	1	0	0	0	0	4680	15.6	168	38.2	0.65	26	0	1	0	0	43
1	MSM	1	30		0	0	0	0	0	0	1	1	0	0	1	0	0		0	0		0	0				0	0	0			0	0	0	0	0	0	0	5000	16	160	29.8							7
1	MSM	1	35		0	0	0	0	0	0	1	1	0	0	1	0	0		0	0		0	0				0	0	0			0	1	0	0	0	0	0	5480	15	208	41.2	1.05	23	0	1	0	0	22
1	MSM	1	30		0	0	0	0	0	0	1	1	0	0	1	0	0		0	0		0	0				0	0	0			0	1	0	0	0	2	0	5090	13.4	207	36	0.56	21	0	1	0	0	19
1	MSM	1	42		0	0	0	0	0	0	1	1	0	0	1	0	0	42	0	0		0	0				1	1	1	Resistance	35	0	1	1	0	0	2048	1	4550	10	96	17.1	0.35	14	0	1	0	0	5
1	MSM	1	31		0	0	0	0	0	0	1	1	1	0	0	0	0		0	0		0	0				0	0	0			0	1	0	0	0	0	0	2180	8.8	56	46	0.83	58	1	0	1	0
1	MSM	1	24		0	0	0	0	0	0	1	1	0	0	1	0	0		0	0		0	0				0	0	0			0	0	0	0	0	0	0	3590	14.9	186	38.7
1	MSM	1	27		0	0	0	0	0	0	1	1	0	0	1	0	0		0	0		0	0				0	0	0			0	0	0	0	0	0	0	6300	13.5	170	50	0.62	18	0	1	0	0
1	MSM	1	37		0	0	0	0	0	0	1	1	0	0	1	0	0		0	0		0	0				0	0	0			0	1	1	0	1	0	0	4520	15.9	276	45.6	0.95	22	0	1	0	0	20
1	MSM	1	35		0	0	0	0	0	0	1	1	1	0	0	0	0	11	0	0		0	0			1	0	1	1	Fever	18						32	1	6140	12.2	182	39.4
1	MSM	1	30		0	0	0	0	0	0	1	1	0	0	1	0	0	8	1	0		0	0				0	1	1	Skin rash	11	0	1	0	0	0	0	0	7260	14.7	274	37.5	0.4	21	0	1	0	0	11
1	MSM	1	31		0	0	0	0	0	0	1	1	0	0	1	0	0		0	0		0	0				0	0	0			0	1	0	0	0	0	0	5090	17.1	218	39.7	0.64	16	0	1	0	0	22
1	MSM	1	28		0	0	0	0	0	0	1	1	0	0	1	0	0		0	0		0	0				0	0	0				1		0		64	1	5430	14.2	287	51.4	0.5	24	0	1	0	0	17
1	MSM	1	41		0	0	0	0	0	0	1	1	1	1	0	0	0		0	0		0	0				0	0	0			0	1	0	0	1	0	0	6360	13.6	203	28.6	0.65	29	0	1	0	0
1	MSM	1	24		0	0	0	0	0	0	1	1	0	0	1	0	0		0	0		0	0				0	0	0			0	0	0	0	0	0	0	6360	15.9	230	47.5	0.45	26	0	1	0	0	40
1	MSM	1	27		0	0	0	0	0	0	1	1	0	0	1	0	0	14	1	0		0	0				0	1	1	Skin rash	14	0	1	0	0	0	1	0	5130	14.6	311	45.6							16
1	MSM	1	30		0	0	0	0	0	0	1	1	0	0	1	0	0		0	0		0	0				0	0	0			0	1	1	0	1			7340	15.4	287	37.2							15
1	MSM	1	24		0	0	0	0	0	0	1	1	0	0	1	0	0		0	0		0	0				0	0	0			0	1		0		0	0	4610	14.4	195	37.7							17
1	MSM	1	21		0	0	0	0	0	0	1	1	1	1	0	0	0		0	0		0	0				0	0	0			0	0	0	0		0	0	6350	14.1	138	41.3		260	3	0	0	1	479
1	MSM	1	25		0	0	0	0	0	0	1	1	0	0	1	0	0		0	0		0	0				0	0	0			0	1	0	0	0	512	1	4440	13.1	253	58.1
1	unknow	3	43	TB	1	0	0	0	0	0	1	1	0	0	1	0	0		0	0		0	0				0	0	0			0	0	0	0	0	4	1	6230	7.1	265	3	0.57	21	0	1	0	0	10
1	MSM	1	27		0	0	0	0	0	0	1	1	0	0	1	0	0	13	1	0		0	0				0	1	1	Skin rash	13		1			1			5650	15.7	208	38.1
1	MSM	1	29		0	0	0	0	0	0	1	1	0	0	1	0	0		0	0		0	0				0	0	0			0	0	0	0	0	0	0	10650	10	365	25	0.29	15	0	1	0	0	6
1	MSM	1	26		0	0	0	0	0	0	1	1	1	0	0	0	0		0	0		0	0				0	0	0			0	0	0	0	0	0	0	4270	11.7	182	23.2	0.77	18	0	1	0	0	11
0	Hetero	0	55		0	0	0	0	0	0	1	1	0	0	1	0	0		0	0		0	0				0	0	0			0	0	1	0	1	0	0	3590	11.3	233	37.6	0.77	30	0	1	0	0	15
1	MSM	1	34		0	0	0	0	0	0	1	1	0	0	1	0	0		0	0		0	0				0	0	0			0	0	0	0	0	0	0	10270	15.6	182	27.2	0.98	57	1	0	1	0	177
1	MSM	1	37		0	0	0	0	0	0	1	1	0	0	1	0	0		0	0		0	0				0	0	0			1	0		0	0	0	0	4350	13.5	274	36.1	0.51	21	0	1	0	0	26
1	MSM	1	37		0	0	0	0	0	0	1	1	0	0	1	0	0		0	0		0	0				0	0	0			0			0				5940	15.6	189	39.4		33	0	1	0	0	67
1	MSM	1	25		0	0	0	0	0	0	1	1	0	0	1	0	0		0	0		0	0				0	0	0			0	1	0	0	0	0	0	3920	13.9	197	31.1		27	0	1	0	0	19
1	Hetero	0	35		0	0	0	0	0	0	1	1	0	0	1	0	0		0	0		0	0				0	0	0			0	0	1	0	0	0	0	4680	14.4	204	25.4	0.6	14	0	1	0	0	9
1	MSM	1	56	TB	1	0	0	0	0	0	1	1	0	0	1	0	0		0	0		0	0				0	0	0			1	0	1	0	1	2	0	6970	6.5	231	5	0.56	89	2	0	0	1	73
1	MSM	1	35	TB	1	0	0	0	0	0	1	1	0	0	1	0	0		0	0		0	0				0	0	0			0	1	0	0	1	0	0	5760	5.5	61	5	1.08	124	2	0	0	1	44
1	MSM	1	26		0	0	0	0	0	0	1	1	1	1	0	0	0		0	0		0	0				0	0	0			0	0	0	0	0	0	0	5320	12.6	233	26.1							31
1	MSM	1	25		0	0	0	0	0	0	1	1	1	1	0	0	0		0	0		0	0				0	0	0			0	0	0	0	0	0	0	7850	15.5	182	18.1	0.57	19	0	1	0	0	21
1	MSM	1	31		0	0	0	0	0	0	1	1	0	0	1	0	0	11	1	0		0	0		1		0	1	1	Skin rash ,anemia/WBC	13	0	1	0	0	0	0	0	8430	11.8	354	13.4	0.49	24	0	1	0	0	19
1	MSM	1	21		0	0	0	0	0	0	1	1	0	0	1	0	0		0	0		0	0				0	0	0			0	0	0	0	0	32	1	7880	14.9	272	37.9							9
1	MSM	1	22		0	0	0	0	0	0	1	1	0	0	1	0	0		0	0		0	0				0	0	0										5240	14.4	243	30.7		14	0	1	0	0	11
1	MSM	1	41		0	0	0	0	0	0	1	1	0	0	1	0	0		0	0		0	0				0	0	0			0	0	1	0		0	0	6960	16	154	48.6	0.62	32	0	1	0	0	38
1	MSM	1	35		0	0	0	0	0	0	1	1	0	0	1	0	0		0	0		0	0				0	0	0			1	0	1	0	1	2048	1	4480	10.1	129	31.7	1.19
1	MSM	1	25		0	0	0	0	0	0	1	1	0	0	1	0	0		0	0		0	0				0	0	0										3300	12.3	163	55	0.74	17	0	1	0	0	21
1	MSM	1	24		0	0	0	0	0	0	1	1	0	0	1	0	0		0	0		0	0				0	0	0			0	0	0	0	0	0	0	6700	16.4	195	49.5	0.83	34	0	1	0	0	51
1	MSM	1	31		0	0	0	0	0	0	1	1	0	0	1	0	0		0	0		0	0				0	0	0			0	1	0	0	0	4	1	7990	15.4	411	31.4	0.84	32	0	1	0	0	79
1	MSM	1	23		0	0	0	0	0	0	1	1	0	0	1	0	0	13	1	0		0	0				0	1	1	Skin rash	21	0	0	0	0		0	0	8870	17.9	264	25.5		53	1	0	1	0	39
1	MSM	1	49		0	1	0	0	1	1	0	0	1	1	0	0	0	7	0	0		0	0		1		0	1	0	anemia/WBC
1	MSM	1	33		0	0	0	0	0	0	1	1	0	0	1	0	0		0	0		0	0				0	0	0			0	0	0	0	0	0	0	6760	15.6	183	38.9	0.71	22	0	1	0	0	25
1	MSM	1	32		0	0	0	0	0	0	1	1	1	1	0	0	0		0	0		0	0				0	0	0			0	1	0	0	0	0	0	3140	10.3	64	17.6	0.35	34	0	1	0	0	44
1	MSM	1	46		0	0	0	0	0	0	1	1	1	0	0	0	0		0	0		0	0				0	0	0							1			3070	12.7	187	21.1							17
1	MSM	1	27		0	0	0	0	0	0	1	1	0	0	1	0	0		0	0		0	0				0	0	0			0	0		0	0	128	1	7160	14.8	211	26.5		23	0	1	0	0	25
1	MSM	1	21		0	0	0	0	0	0	1	1	1	1	0	0	0		0	0		0	0				0	0	0			0	1	0	0	0	0	0	4060	15.4	176	39.7	0.61	18	0	1	0	0	8
1	MSM	1	43		0	0	0	0	0	0	1	1	0	0	1	0	0		0	0		0	0				0	0	0			0	0	0	0	0	0	0	5760	15.4	240	23.4	0.47	19	0	1	0	0	16
1	MSM	1	25		0	0	0	0	0	0	1	1	0	0	1	0	0		0	0		0	0				0	0	0			1	1	0	0	1	0	0	4650	15.6	261	38.5
1	MSM	1	39		0	0	0	0	0	0	1	1	0	0	1	0	0	28	0	0		0	0				1	1	1	Resistance	28	0	1	0	0	0	0	0	6590	13.6	299	26.3	0.66	31	0	1	0	0	38
1	MSM	1	31		0	0	0	0	0	0	1	1	0	0	1	0	0		0	0		0	0				0	0	0			0	0	0	1	0	1	0	5810	12.2	269	10.5	0.45	20	0	1	0	0	17
0	Hetero	0	45		0	0	0	0	0	0	1	1	0	0	1	0	0		0	0		0	0				0	0	0			0	1	1	0	1	0	0	3870	12.5	236	41.6							25
1	MSM	1	46		0	0	0	0	0	0	1	1	0	0	1	0	0		0	0		0	0				0	0	0			0	1	1	0	1	0	0	4020	13.5	151	43.3		18	0	1	0	0	16
1	MSM	1	45		0	0	0	0	0	0	1	1	0	0	1	0	0		0	0		0	0				0		0			0	1	1	0	0	256	1	7720	12.9	343	49.7	0.48	29	0	1	0	0	50
1	MSM	1	34		0	0	0	0	0	0	1	1	1	1	0	0	0		0	0		0	0				0	0	0								32	1	6290	14.1	193	19.4		21	0	1	0	0	20
1	MSM	1	31		0	0	0	0	0	0	1	1	0	0	1	0	0		0	0		0	0				0		0			0	1	0	0	0	64	1	7930	14.9	211	42.3	1.11	28	0	1	0	0	33
1	MSM	1	30		0	0	0	0	0	0	1	1	0	0	1	0	0		0	0		0	0				0	0	0			0	1	0	0	1	0	0	5030	16.2	133	36		20	0	1	0	0	14
1	MSM	1	22		0	0	0	0	0	0	1	1	0	0	1	0	0		0	0		0	0				0	0	0			0	1	0	0	0	0	0	6730	15.5	193	33.4	0.39	21	0	1	0	0	13
1	MSM	1	39		0	0	0	0	0	0	1	1	0	0	1	0	0	14	1	0		0	0				0	1	1	Skin rash	28	0	1	1	0	0	0	0	5210	13.7	269	42.8	0.71	20	0	1	0	0
1	MSM	1	31		0	0	0	0	0	0	1	1	0	0	1	0	0		0	0		0	0				0	0	0			0	1	0	0	0	0	0	11490	15.2	240	18							53
1	MSM	1	32		0	0	0	0	0	0	1	1	0	0	1	0	0		0	0		0	0				0	0	0			0	1	0	0	0	0	0	5530	14.3	238	38.2							16
1	MSM	1	24		0	0	0	0	0	0	1	1	0	0	1	0	0		0	0		0	0				0	0	0			0	1	0	0	0	0	0	6150	15.7	266	41.6	0.9	15	0	1	0	0	16
1	MSM	1	36		0	0	0	0	0	0	1	1	0	0	1	0	0		0	0		0	0				0	0	0			0	0	0	0	0	0	0	4830	12.9	219	41.2							12
1	MSM	1	34		0	0	0	0	0	0	1	1	0	0	1	0	0		0	0		0	0				0	0	0			0	1	1	0	0	0	0	6130	14.9	213	37.2							12
1	MSM	1	22		0	0	0	0	0	0	1	1	0	0	1	0	0		0	0		0	0				0	0	0			0	0	0	0	0	0	0	4010	15	177	17.7		33	0	1	0	0	45
1	MSM	1	35		0	0	0	0	0	0	1	1	1	0	0	0	0	9	1	0		0	0				0	1	1	Skin rash	13	0	1	1	0	0	0	0	5870	14.4	169	25	0.46	25	0	1	0	0	45
1	MSM	1	21		0	0	0	0	0	0	1	1	1	1	0	0	0		0	0		0	0				0	0	0			0	0	1	0	0	0	0	5240	15.1	137	56.3	0.77	25	0	1	0	0	15
1	MSM	1	40		0	0	0	0	0	0	1	1	0	0	1	0	0		0	0		0	0				0	0	0			0	1	1	0	1	0	0	7420	12.3	447	10.1		26	0	1	0	0	20
1	MSM	1	38		0	0	0	0	0	0	1	1	1	1	0	0	0		0	0		0	0				0	0	0			0	1	1	0	0	8	1	6380	13.8	103	54
1	MSM	1	26		0	0	0	0	0	0	1	1	0	0	1	0	0	19	1	0		0	0				0	1	1	Skin rash	19	0	1	1	0	0	0	0	8520	15.9	332	29.5	0.88	17	0	1	0	0	10
0	Hetero	0	43		0	0	0	0	0	0	1	1	0	0	1	0	0		0	0		0	0				0	0	0			0	0		0	0	0	0	3030		242	29.7		16	0	1	0	0	16
1	MSM	1	23		0	0	0	0	0	0	1	1	0	0	1	0	0		0	0		0	0				0	0	0			0	1	0	0	0	0	0	5540	13	179	41.5	0.63	15	0	1	0	0	9
1	MSM	1	29		0	0	0	0	0	0	1	1	1	1	0	0	0		0	0		0	0				0	0	0			0	1	1	0	0	0	0	6940	15	233	25.8	0.83	20	0	1	0	0	15
1	MSM	1	19		0	0	0	0	0	0	1	1	0	0	1	0	0	18	1	0		0	0				1	1	1	Skin rash ,Resistance	18	0	0	0	0	0	0	0	11540	13.4	315	31	0.53	45	1	0	1	0	69
1	MSM	1	30		0	0	0	0	0	0	1	1	0	0	1	0	0		0	0		0	0				0	0	0										4960	16.1	214	28.4	0.8	29	0	1	0	0	35
1	MSM	1	32		0	0	0	0	0	0	1	1	0	0	1	0	0		0	0		0	0				0	0	0			0	1	0	0	0	64	1	8000	13.8	311	23		36	0	1	0	0	20
1	MSM	1	25.9123		0			0		1	0		0		1	0		581	0	0		0	0				0	0	1	others	810	0			0									17	0				19
1	IDU	2	41.7151		0			0		0	1		0		1	0		12	0	1		0	0				0	1	1	CNS AEs, others	581	1			1									43	0				66
1	IDU	2	49.7178		0			0		1	0		1		0	0		704	1	0		0	0				0	1	1	skin rash	12	1			1									30	0				14
0	IDU	2	54.4411		0			0		1	0		1		0	0		742	0	0		0	0				0	1	0	simplification		0			1									22	0				12
1	others	3	27.3151		0			0		1	0		1		0	0		1181	0	0		0	0		1		0	1	0	anemia	735	0			0									26	0				44
1	others	3	37.2904		0			0		0	1		0		1	0		75	0	0		0	0				0	1	0	simplification		0			0									70	1				38
1	IDU	2	46.9836		0			0		1	0		1		0	0		63	0	0		1	0				0	1	1	GI upset	69	0			1									47	1				24
1	MSM	1	47.6959		0			0		1	0		1		0	0			0	0		0	0		1		0	1	0	anemia	63	0			0									21	0				21
1	MSM	1	26.4712		0			1		0	0		0		1	0		902	0	0		0	0				0	0	0			0			0									123	2				163
1	MSM	1	28.7863		0			0		0	1		0		1	0		191	0	0		0	0				0	1	0	simplification		1			0									34	0				40
1	MSM	1	28.0384		0			0		0	1		0		1	0		223	0	1		0	0				1	1	1	CNS AEs, virological failure	189	1			0									25	0				27
1	MSM	1	32.2712		0			0		1	0		0		1	0		15	0	0		0	0				0	1	0	simplification		0			0									28	0				33
1	IDU	2	36.6822		0			0		1	0		1		0	0		20	1	0		0	0				0	1	1	skin rash	15	0			1									23	0				17
1	Hetero	0	34.9233		0			0		1	0		0		1	0		910	0	0		1	0				0	1	0	GI upset	14	0			0									35	0				25
1	MSM	1	21.8877		0			0		1	0		0		1	0		909	0	0		0	0				0	1	0	simplification		0			0									34	0				20
1	MSM	1	23.389		1			0		0	1		0		1	0		14	0	0		0	0				0	1	0	simplification		0			0									16	0				14
1	MSM	1	28.0685		0			0		1	0		1		0	0		624	1	0		0	0				0	1	1	skin rash	12	0			0									27	0				12
0	IDU	2	39.8438		0			0		1	0		1		0	0		877	0	0		0	0				0	1	1	others	618	0			1									52	1				37
1	MSM	1	44.7945		0			0		0	1		0		1	0		42	0	0		0	0				0	1	0	simplification		1			0									31	0				43
1	MSM	1	62.5452		0			0		1	0		1		0	0		240	1	0		0	0				0	1	1	skin rash	42	0			0									28	0				27
1	others	3	27.2658		0			0		0	1		0		1	0		195	0	0		0	0				0	1	0	renal toxicity	240	0			0									28	0				17
1	others	3	49.6055		0			0		0	1		0		1	0		658	0	1		0	0				0	1	1	CNS AEs	194	1			0									30	0				54
1	MSM	1	18.5616		0			0		1	0		1		0	0		277	0	0		0	0				0	1	0	simplification		0			0									24	0				35
1	IDU	2	38.3178		0			0		1	0		1		0	0		595	0	0		0	0				0	1	1	others	273	0			1									28	0				31
1	Hetero	0	29.4603		0			0		1	0		1		0	0		695	0	0		0	0				0	1	0	simplification		0			0									25	0				26
1	MSM	1	34.2192		1			0		1	0		0		1	0		1119	0	0		0	0				0	1	1	LLV	695	0			0									34	0				32
1	IDU	2	35.8849		0			0		0	1		0		1	0		541	0	0		0	0				0	1	0	simplification		1			1									28	0				34
1	IDU	2	42.2247		0			0		1	0		1		0	0		21	0	0		0	1				0	1	1	hepatitis	541	0			1									34	0				38
1	MSM	1	27.1397		0			0		1	0		0		1	0		870	0	1		0	0				0	1	1	CNS AEs, skin rash	15	0			0									27	0				16
1	MSM	1	38.3123		0			0		1	0		0		1	0			0	0		0	0				0	1	0	simplification		0			0									18	0				16
1	MSM	1	26.2164		0			0		1	0		0		1	0		16	0	0		0	0				0	0	0			0			0									16	0				13
1	MSM	1	36.5014		0			0		1	0		0		1	0		58	0	0		0	0		1		0	1	0	leukopenia	16	0			0									30	0				30
1	MSM	1	34.8548		1			0		0	1		0		1	0		14	0	0		0	0				1	1	1	virological failure	52	1			0									38	0				26
1	IDU	2	37.989		0			0		1	0		1		0	0		49	1	0		0	0				0	1	1	skin rash	14	0			1									40	0				27
1	MSM	1	31.4986		1			0		1	0		1		0	0		37	1	0		0	0				0	1	1	skin rash	49	0			0									28	0				23
1	IDU	2	43.274		0			0		1	0		0		1	0		207	0	0		0	0		1		0	1	1	anemia	34	0			1									28	0				31
1	IDU	2	46.2904		0			0		1	0		0		1	0		1004	0	0		0	0				0	1	1	others	196	0			1									46	1				43
1	IDU	2	36.4767		0			0		1	0		0		1	0		613	0	0		1	0				0	1	0	GI upset	1000	0			1									39	0				45
1	IDU	2	40.874		0			0		0	1		0		1	0		560	0	0		0	0				0	1	0	others		1			1									22	0				18
1	IDU	2	37.3863		0			1		0	0		1		0	0		384	0	0		0	0				0	1	0	simplification		0			1									21	0				24
1	IDU	2	41.663		0			0		1	0		0		1	0		15	0	0		0	0		1		0	1	0	anemia, leukopenia	378	0			1									67	1				43
1	MSM	1	22.1945		0			0		1	0		0		1	0		548	1	0		0	0				0	1	1	skin rash	14	0			0									19	0				15
0	IDU	2	35.2603		0			0		1	0		0		1	0		814	0	0		1	0				0	1	0	GI upset	544	0			1									36	0				40
1	MSM	1	58.4548		1			0		0	1		0		1	0		79	0	0		0	0				0	1	0	simplification		1			0									35	0				13
1	MSM	1	38.389		1			0		1	0		0		1	0		55	0	1		0	0				0	1	1	CNS AEs, others	76	0			0									43	0				49
1	MSM	1	26.589		0			0		1	0		0		1	0		17	0	0		1	0				0	1	0	GI upset	51	0			0									32	0				33
1	MSM	1	26.9205		0			0		1	0		1		0	0		7	1	0		0	0				0	1	1	skin rash	16	0			0									19	0				25
1	IDU	2	52.5178		0			0		1	0		0		1	0		385	1	0		0	0				0	1	1	skin rash	7	0			1									78	1				66
1	MSM	1	30.1699		0			0		1	0		1		0	0		41	0	0		0	0				0	1	0	simplification		0			0									21	0				27
1	MSM	1	25.0685		0			0		1	0		1		0	0		1044	1	0		0	0				0	1	1	skin rash	40	0			0									29	0				44
1	MSM	1	34.5041		0			0		1	0		0		1	0		182	0	0		0	0				0	1	1	others	1043	0			0									30	0				39
1	IDU	2	48.0575		0			0		1	0		1		0	0		511	0	0		0	0		1		0	1	1	leukopenia	176	1			1									21	0				16
1	MSM	1	25.4712		0			0		0	1		1		0	0			0	0		0	0				0	1	0	simplification		0			0									22	0				22
1	MSM	1	27.6466		0			0		1	0		0		1	0		84	0	0		0	0				0	0	0			0			0									28	0				19
1	MSM	1	29.2849		0			0		1	0		0		1	0		43	0	1		1	0				0	1	1	CNS AEs, GI upset	80	0			0									34	0				42
1	IDU	2	37.8466		0			0		1	0		0		1	0		373	0	0		0	0				1	1	1	virological failure	42	0			1									115	2				165
1	MSM	1	27.2219		0			0		1	0		1		0	0		282	0	0		0	0				0	1	0	simplification		0			0									26	0				18
1	MSM	1	38.9096		0			0		1	0		1		0	0		22	0	0		0	0		1		0	1	0	anemia	282	0			0									24	0				15
1	MSM	1	27.7918		0			0		1	0		0		1	0		883	1	0		0	0				0	1	1	skin rash	21	0			0									18	0				19
1	MSM	1	33.3918		0			0		0	1		0		1	0		190	0	0		0	0				0	1	0	simplification		1			0									21	0				17
1	MSM	1	33.2521		1			0		1	0		0		1	0		512	0	0		0	0		1		0	1	1	anemia, CNS AEs	189	0			0														36
1	MSM	1	31.0219		0			0		1	0		0		1	0		27	0	1		0	0				0	1	0	CNS AEs, others	511	0			0									31	0				30
1	MSM	1	41.9781		1			0		0	1		1		0	0			1	0		0	0				0	1	1	skin rash	21	0			0									37	0				21
1	IDU	2	41.0247		0			0		0	1		1		0	0		177	0	0		0	0				0	0	0			0			1									41	0				19
0	Hetero	0	42.337		0			0		1	0		1		0	0		223	0	0		0	0		1		0	1	0	anemia	177	0			0									22	0				14
1	MSM	1	48.2384		1			0		0	1		0		1	0		357	0	1		0	0				1	1	1	CNS AEs, virological failure	221	1			0									61	1				34
1	MSM	1	41.2247		0			0		1	0		1		0	0		808	0	0		0	0				0	1	0	simplification		0			0									22	0				19
1	MSM	1	20.7836		0			0		0	1		0		1	0		331	0	0		0	0				0	1	0	simplification		0			0									35	0				32
1	MSM	1	38.4219		0			1		0	0		0		1	0		124	0	0		0	0				0	1	0	others		1			0									27	0				22
1	IDU	2	37.989		0			0		1	0		1		0	0		28	0	0		0	0		1		0	1	0	anemia, leukopenia	119	0			1									143	2				81
1	MSM	1	30.3507		0			1		0	0		0		1	0		168	0	1		0	0				0	1	1	CNS AEs	28	0			0									20	0				15
1	IDU	2	34.1644		0			0		1	0		1		0	0		27	0	0		0	0				0	1	0	others		0			1									38	0				35
1	MSM	1	45.9425		0			1		0	0		1		0	0			1	0		0	0				0	1	1	skin rash	26	0			0									31	0				32
1	IDU	2	39.9918		0			0		1	0		0		1	0		785	0	0		0	0				0	0	0			0			1									44	1				65
1	MSM	1	29.211		0			0		1	0		0		1	0		1120	0	0		0	0				0	1	0	simplification		0			0									23	0				18
1	MSM	1	20.6959		0			0		1	0		0		1	0		60	0	0		0	0				0	1	0	simplification		0			0									23	0				16
1	MSM	1	33.3808		1			0		1	0		1		0	0		120	0	0		1	0				0	1	0	GI upset	56	0			0									28	0				35
1	IDU	2	39.4137		0			0		1	0		1		0	0		134	0	0		0	0		1		0	1	1	anemia	118	0			1									131	2				158
1	MSM	1	23.211		0			0		1	0		0		1	0		318	0	0		0	0		1		0	1	0	anemia, leukopenia	132	0			0									22	0				23
1	IDU	2	47.4658		0			0		1	0		1		0	0		287	0	0		0	0				0	1	0	others		0			1									53	1				58
1	IDU	2	37.1671		0			0		0	1		1		0	0		38	0	0		0	0				0	1	1	others	287	1			1									61	1				27
1	MSM	1	27.7315		0			0		1	0		0		1	0			0	0		0	0				1	1	1	virological failure	37	0			0									35	0				59
1	MSM	1	25.4767		1			0		1	0		1		0	0		64	0	0		0	0				0	0	0			0			0									25	0				13
0	IDU	2	54.7205		0			0		1	0		1		0	0		763	0	0		0	1				0	1	1	hepatitis	64	0			1									33	0				22
1	MSM	1	41.0438		0			0		1	0		1		0	0		68	0	0		0	0				0	1	0	simplification		0			0									21	0				14
1	MSM	1	33.6849		0			0		1	0		0		1	0		280	0	1		0	0				0	1	1	CNS AEs	61	0			0									32	0				41
1	MSM	1	27.1945		0			0		1	0		1		0	0		53	0	0		0	0				0	1	0	simplification		0			0									30	0				34
1	MSM	1	25.9233		1			0		0	1		1		0	0		112	0	0		0	0				1	1	1	virological failure	49	0			0									50	1				18
1	IDU	2	40.4082		0			0		1	0		1		0	0		15	0	0		0	0		1		0	1	1	anemia	111	0			1									22	0				15
1	MSM	1	26.6795		1			0		1	0		1		0	0		357	0	0		0	0				1	1	1	virological failure	14	0			0									71	1				91
1	MSM	1	19.6438		0			0		1	0		1		0	0		357	0	0		0	0				0	1	0	simplification		0			0									21	0				17
1	MSM	1	37.7479		0			0		1	0		0		1	0		285	0	0		0	0				0	1	1	others	355	0			0									61	1				43
1	MSM	1	21.6411		0			0		1	0		1		0	0		382	0	0		0	0				0	1	0	simplification		0			0									20	0				16
1	MSM	1	32.411		0			0		1	0		1		0	0			0	0		0	0				0	1	0	simplification		0			0									15	0				16
1	IDU	2	28.3781		0			0		1	0		0		1	0		20	0	0		0	0				0	0	0			0			0									23	0				17
1	MSM	1	29.4384		1			0		1	0		0		1	0		50	1	0		0	0				0	1	1	skin rash	19	0			0									159	2				243
1	IDU	2	36.2301		0			0		1	0		0		1	0		35	0	0		0	0				0	1	0	others		0			1									116	2				30
1	MSM	1	21.3068		0			0		1	0		1		0	0		435	1	0		0	0				0	1	1	skin rash	33	0			0									17	0				8
1	MSM	1	33.9397		0			0		0	1		1		0	0			0	0		0	0				0	1	0	simplification		0			0									34	0				26
1	MSM	1	49.7808		0			0		1	0		0		1	0			0	0		0	0				0	0	0			0			0									26	0				29
1	IDU	2	50.3452		0			1		0	0		0		1	0			0	0		0	0				0	0	0			0			1									103	2				121
1	MSM	1	23.2466		0			0		1	0		0		1	0		694	0	0		0	0				0	0	0			0			0									22	0				18
1	MSM	1	28.2658		0			0		0	1		0		1	0		46	0	0		0	0				0	1	0	simplification		1			0									20	0				21
1	MSM	1	31.4247		0			0		1	0		1		0	0		52	1	0		0	0				0	1	1	skin rash	42	0			0									14	0				13
1	MSM	1	23.3507		0			0		1	0		0		1	0		788	1	0		0	0				0	1	1	skin rash	49	0			0									22	0				27
1	MSM	1	41.9315		0			1		0	0		0		1	0		16	0	0		0	0				0	1	0	simplification		0			0									13	0				13
1	IDU	2	53.7123		0			0		1	0		1		0	0			1	0		0	0				0	1	1	skin rash	14	0			1									27	0				23
1	MSM	1	29.4603		0			0		1	0		0		1	0		63	0	0		0	0				0	0	0			0			0									45	1				55
1	MSM	1	31.8164		0			0		1	0		1		0	0			1	0		0	0				0	1	1	skin rash	63	0			0									18	0				19
1	MSM	1	28.2877		1			0		0	1		1		0	0		682	0	0		0	0				0	0	0			0			0									48	1				34
1	IDU	2	50.4849		0			0		1	0		0		1	0			0	0		0	0				0	1	0	simplification		0			1									121	2				128
1	MSM	1	32.7507		0			0		1	0		0		1	0		77	0	0		0	0				0	0	0			0			0									28	0				16
1	IDU	2	43.7452		0			0		1	0		0		1	0		16	0	1		0	0				0	1	1	CNS AEs	72	1			1									28	0				25
1	MSM	1	49.2082		0			0		1	0		1		0	0		40	1	0		0	0				0	1	1	skin rash	14	0			0									35	0				33
1	Hetero	0	23.7068		0			0		1	0		1		0	0		15	1	0		0	0				0	1	1	skin rash	34	0			0									24	0				22
1	MSM	1	35.4411		0			0		1	0		0		1	0		32	0	0		1	0				0	1	0	GI upset	14	0			0									34	0				46
1	MSM	1	23.6521		0			0		1	0		1		0	0		42	1	0		0	0				0	1	1	skin rash	28	0			0									18	0				10
0	IDU	2	31.5151		0			0		1	0		0		1	0		441	0	0		1	0				0	1	0	GI upset, simplification	42	0			1									33	0				55
1	others	3	31.7945		0			0		1	0		1		0	0		40	0	0		0	0				0	1	0	simplification		0			0									20	0				23
1	MSM	1	29.1479		1			0		1	0		1		0	0		169	0	0		0	0				1	1	1	virological failure	40	0			0									23	0				30
1	Hetero	0	32.0466		0			0		1	0		0		1	0		312	0	0		0	0				0	1	1	LLV	168	0			0									27	0				30
1	MSM	1	24.8548		1			0		0	1		0		1	0			0	0		0	0				1	1	1	virological failure	310	0			0									101	2				95
1	IDU	2	46.1151		0			0		1	0		0		1	0		14	0	0		0	0				0	0	0			0			1									43	0				40
1	MSM	1	28.0274		0			0		1	0		1		0	0		29	1	0		0	0				0	1	1	skin rash	14	0			0									26	0				30
1	MSM	1	25.4986		0			0		1	0		0		1	0		298	0	0		1	0				0	1	0	GI upset	28	0			0									16	0				14
1	MSM	1	19.6658		0			0		1	0		0		1	0		355	0	0		0	0				0	1	1	simplification	297	0			0									20	0				17
1	IDU	2	34.1151		0			0		1	0		1		0	0		628	0	0		0	0				0	1	0	simplification		0			1									61	1				55
1	MSM	1	26.2822		1			0		0	1		0		1	0		18	0	0		0	0				0	1	0	simplification		0			1									24	0				18
1	MSM	1	38.4274		1			0		1	0		1		0	0			1	0		0	0				0	1	1	skin rash	14	0			0									29	0				95
1	MSM	1	27.4192		1			0		1	0		0		1	0		625	0	0		0	0				0	0	0			0			0									29	0				49
1	MSM	1	21.8575		0			0		1	0		0		1	0		30	0	0		0	0				0	1	0	simplification		0			0									22	0				24
1	MSM	1	31.9753		1			0		1	0		1		0	0			0	0		0	0		1		0	1	0	leukopenia	30	0			0									28	0				132
1	IDU	2	31.7562		0			0		0	1		0		1	0		15	0	0		0	0				0	0	0			1			1									24	0				24
1	MSM	1	35.0356		0			0		1	0		1		0	0		196	0	0		0	0				1	1	1	virological failure	14	0			0									19	0				15
1	MSM	1	27.6767		0			0		1	0		0		1	0		248	0	1		0	0				0	1	1	CNS AEs	196	0			0									46	1				49
1	MSM	1	27.9425		0			0		1	0		1		0	0		953	0	0		0	0				1	1	1	virological failure	248	0			0									30	0				42
1	MSM	1	36.2822		1			0		1	0		0		1	0		384	0	0		0	0				0	1	1	simplification	952	0			0									22	0				21
0	IDU	2	29.926		0			0		1	0		0		1	0		800	0	0		1	0				0	1	1	GI upset	378	0			1									32	0				30
1	MSM	1	30.126		0			0		1	0		0		1	0		248	0	0		0	0				0	1	0	simplification		0			0									23	0				17
1	MSM	1	31.9534		0			0		1	0		1		0	0		132	0	0		0	0				0	1	0	simplification		0			0									82	1				68
1	IDU	2	51.1151		0			0		1	0		1		0	0		14	0	0		0	0		1		0	1	1	anemia, leukopenia	131	0			1									71	1				74
1	MSM	1	31.6274		1			0		1	0		0		1	0		17	1	0		0	0				0	1	1	skin rash	13	0			0									19	0				17
1	IDU	2	37.2603		0			0		1	0		0		1	0		245	0	0		1	0				0	1	0	GI upset	14	0			1									23	0				22
1	IDU	2	41.3342		0			0		1	0		0		1	0		718	0	0		1	0				0	1	0	GI upset, leukopenia	245	0			1									21	0				15
1	IDU	2	32.3342		0			0		1	0		0		1	0		323	0	0		0	0				1	1	1	poor complaince	718	0			1									66	1				73
1	MSM	1	29.9781		0			0		1	0		0		1	0		140	0	1		0	0				0	1	1	CNS AEs	322	0			0									18	0				12
0	IDU	2	43.8192		0			0		1	0		0		1	0			0	0		0	0		1		0	1	0	anemia	132	0			1									273	3				181
1	IDU	2	42.3342		0			0		1	0		0		1	0		47	0	0		0	0				0	0	0			0			1									58	1				83
1	IDU	2	41.9671		0			0		1	0		0		1	0		14	1	0		0	0				0	1	1	skin rash	42	0			1									67	1				89
1	IDU	2	54.4795		0			0		1	0		0		1	0		868	0	1		0	0				0	1	1	CNS AEs	14	0			1									25	0				17
1	IDU	2	34.9863		0			0		1	0		0		1	0		381	0	0		0	0				0	1	1	others	868	0			1									45	1				55
1	IDU	2	40.9041		0			0		1	0		0		1	0		70	0	0		1	0				0	1	0	GI upset	381	0			1									150	2				222
1	IDU	2	37.5945		0			0		1	0		0		1	0		414	0	1		0	0				0	1	1	CNS AEs	70	0			1									32	0				34
1	IDU	2	38.3068		0			0		1	0		0		1	0		64	0	1		0	0				0	1	1	CNS AEs	413	0			1									26	0				32
1	MSM	1	21.8548		0			0		0	1		1		0	0		16	0	0		0	0				1	1	1	virological failure	63	1			0									27	0				35
1	IDU	2	33.6548		0			0		1	0		0		1	0		14	0	1		0	0				0	1	1	CNS AEs	14	0			1									91	2				171
1	IDU	2	46.4164		0			0		1	0		0		1	0		725	1	0		0	0				0	1	1	skin rash	14	0			0									18	0				10
1	IDU	2	36.0493		0			0		1	0		0		1	0		31	0	0		0	0				0	1	0	simplification		0			0									26	0				27
1	MSM	1	29.7945		0			0		1	0		1		0	0		9	1	0		0	0				0	1	1	skin rash	30	0			0									30	0				39
1	MSM	1	29.4356		1			0		1	0		0		1	0		192	0	0		1	0				0	1	0	GI upset	7	0			0									33	0				45
1	IDU	2	46.6356		0			0		1	0		0		1	0		80	0	0		0	0				1	1	1	virological failure	192	0			1									90	2				108
1	IDU	2	32.9041		0			0		1	0		0		1	0		42	0	0		1	0				0	1	0	GI upset	77	0			1									195	3				256
1	IDU	2	42.5836		0			0		1	0		0		1	0			0	0		0	1				0	1	1	hepatitis	42	0			1									189	3				203
1	IDU	2	34.8301		0			0		1	0		0		1	0		322	0	0		0	0				0	0	0			0			1									23	0				18
1	IDU	2	32.3507		0			0		1	0		0		1	0		56	0	0		0	0		1		0	1	0	anemia, leukopenia	322	0			1									25	0				32
1	IDU	2	51.3315		0			0		1	0		1		0	0		113	1	0		0	0				0	1	1	skin rash	56	0			1									28	0				24
1	IDU	2	40.8795		0			0		1	0		1		0	0		57	0	0		0	0		1		0	1	0	anemia	112	0			1									57	1				126
1	MSM	1	49.4849		1			0		1	0		0		1	0		217	0	0		0	0				1	1	1	virological failure	54	0			0									42	0				39
1	MSM	1	34.3616		0			0		1	0		1		0	0			0	0		0	0				0	1	0	others		0			0									35	0				33
1	IDU	2	49.0082		0			0		1	0		0		1	0		45	0	0		0	0				0	0	0			0			1									34	0				34
1	MSM	1	27.8603		0			0		1	0		0		1	0		98	0	1		0	0				0	1	0	CNS AEs	42	0			0									30	0				37
1	MSM	1	25.0548		0			0		1	0		0		1	0		120	0	0		0	0				1	1	1	virological failure	98	0			0									29	0				23
0	IDU	2	39.0904		0			0		1	0		0		1	0			0	0		0	0		1		0	1	0	anemia	119	0			1									38	0				39
1	MSM	1	30.7726		0			0		0	1		0		1	0		231	0	0		0	0				0	0	0			1			0									1654	3				2373
1	IDU	2	55.5863		0			0		0	1		0		1	0		77	0	0		0	0				0	1	1	LLV	224	1			1									74	1				97
1	IDU	2	37.1808		0			0		1	0		0		1	0			0	1		0	0				0	1	1	CNS AEs	77	0			1									47	1				65
1	MSM	1	22.4219		0			0		1	0		0		1	0		241	0	0		0	0				0	0	0			0			0									22	0				13
1	IDU	2	31.9918		0			0		0	1		1		0	0		151	0	0		0	0				1	1	1	virological failure	238	1			1									29	0				22
1	IDU	2	32.7726		0			0		1	0		0		1	0		186	0	0		0	0		1		0	1	0	anemia, leukopenia	151	0			1									28	0				29
1	MSM	1	28.1534		0			0		1	0		1		0	0		28	0	0		0	0		1		0	1	0	anemia, leukopenia	182	0			0									33	0				23
0	IDU	2	33.4411		0			0		1	0		1		0	0		33	1	0		0	0				0	1	1	skin rash	28	0			1									20	0				19
1	Hetero	0	49.4274		1			0		0	1		0		1	0		16	1	0		0	0				1	1	1	skin rash, virological failure	29	1			0									61	1				49
1	MSM	1	23.8767		0			0		1	0		0		1	0		15	0	1		0	0				0	1	1	CNS AEs	15	0			0									21	0				22
0	IDU	2	40.3288		0			0		1	0		1		0	0		175	0	0		0	0				0	1	1	others	14	0			1									31	0				32
1	MSM	1	46.8521		1			0		1	0		0		1	0			0	0		0	0				0	1	1	others	175	0			0									38	0				50
0	Hetero	0	45.274		0			1		0	0		0		1	0		35	0	0		0	0				0	0	0			0			0									18	0				15
1	IDU	2	32.463		0			0		1	0		1		0	0		227	0	0		0	0		1		0	1	0	anemia	35	0			1									37	0				45
1	IDU	2	36.6767		0			0		0	1		1		0	0		220	0	0		0	0				1	1	1	LLV	224	0			1									35	0				46
1	MSM	1	32.6356		0			0		1	0		1		0	0		89	0	0		0	0				1	1	1	virological failure	217	0			0									19	0				17
1	IDU	2	29.7014		0			0		1	0		1		0	0			0	0		0	0				0	1	0	simplification		0			1									62	1				77
1	IDU	2	39.4192		0			0		0	1		0		1	0		50	0	0		0	0				0	0	0			1			1									82	1				52
1	MSM	1	31.5507		1			0		1	0		0		1	0		345	0	0		0	0				1	1	1	virological failure	49	0			0									36	0				69
0	IDU	2	34.9096		0			0		1	0		1		0	0		63	0	0		1	0				0	1	0	GI upset	344	0			1									26	0				11
1	IDU	2	51.3808		0			0		1	0		0		1	0		145	0	0		0	0		1		0	1	0	leukopenia	63	0			1									55	1				58
1	IDU	2	43.4329		0			0		1	0		1		0	0		602	0	0		0	0				0	1	0	others		0			1									27	0				20
1	MSM	1	46.2466		1			0		0	1		0		1	0		29	0	0		0	0				0	1	0	simplification		0			0									40	0				94
1	MSM	1	34.7973		1			0		1	0		1		0	0		29	0	0		0	0		1		0	1	0	anemia	22	0			0									112	2				65
1	MSM	1	24.126		0			0		1	0		1		0	0		279	0	0		1	0				0	1	0	GI upset	28	0			0									19	0				11
1	MSM	1	23.4356		1			0		1	0		1		0	0		70	0	0		0	0				0	1	0	simplification		0			0									19	0				19
1	MSM	1	28.411		0			0		1	0		1		0	0		29	0	0		0	0		1		0	1	0	anemia, leukopenia	70	0			0									17	0				18
1	MSM	1	22.6685		0			0		1	0		0		1	0		645	0	0		1	0				0	1	0	GI upset	28	0			0									26	0				21
1	IDU	2	30.8877		0			0		1	0		0		1	0		280	0	0		0	0				0	1	0	simplification		0			1									79	1				119
1	MSM	1	35.6301		0			0		1	0		0		1	0		28	0	1		0	0				0	1	1	CNS AEs	280	0			0									26	0				30
1	MSM	1	28.1973		0			0		1	0		1		0	0		196	1	0		0	0				0	1	1	skin rash	28	0			0									21	0				18
1	MSM	1	28.9863		0			0		1	0		1		0	0			0	0		0	0				0	1	0	simplification		0			0									24	0				20
1	IDU	2	42.0164		0			0		1	0		0		1	0		140	0	0		0	0				0	0	0			0			1									126	2				159
1	IDU	2	51.0055		0			0		1	0		0		1	0		217	0	0		0	0		1		0	1	0	anemia, leukopenia	140	0			1									102	2				102
1	IDU	2	29.0274		0			0		1	0		0		1	0		192	0	0		1	0				0	1	0	GI upset	217	0			1									29	0				50
1	IDU	2	47.9753		0			0		0	1		0		1	0			0	1		0	0				0	1	1	CNS AEs	192	0			1									22	0				17
1	MSM	1	23.0767		0			0		1	0		0		1	0		34	0	0		0	0				0	0	0			0			0									19	0				15
1	MSM	1	32.5836		0			0		0	1		1		0	0		193	1	0		0	0				0	1	1	skin rash	32	1			0									138	2				101
1	IDU	2	50.5041		0			0		1	0		0		1	0		164	0	0		0	0		1		0	1	0	anemia	189	0			1									37	0				26
1	MSM	1	22.0493		0			0		0	1		0		1	0		161	0	1		0	0				0	1	1	CNS AEs	163	0			1									28	0				31
1	MSM	1	20.2055		1			0		1	0		1		0	0		49	0	0		0	0				0	1	1	simplification	161	0			0									45	1				53
1	MSM	1	20.5836		0			0		1	0		1		0	0		154	0	0		0	0				0	1	0	simplification		0			0									23	0				19
1	MSM	1	26.2932		0			0		1	0		0		1	0		58	0	1		0	0				0	1	1	CNS AEs	154	0			0									22	0				22
1	MSM	1	28.6767		0			0		1	0		0		1	0		310	0	0		1	0				0	1	0	GI upset	58	0			0									44	1				50
1	IDU	2	46.2849		0			0		0	1		0		1	0		60	0	0		0	0				0	1	1	others	308	1			1									52	1				57
1	MSM	1	18.663		0			0		1	0		1		0	0		56	0	0		0	0				0	1	0	simplification		0			0									21	0				28
1	others	3	31.3863		0			0		1	0		1		0	0		65	0	0		0	0				0	1	0	simplification		0			0									30	0				33
0	IDU	2	47.2384		0			0		1	0		1		0	0		27	0	0		0	0				0	1	0	simplification		0			1														19
1	MSM	1	38.0822		0			0		1	0		0		1	0		26	1	0		0	0				0	1	1	skin rash	26	0			0									31	0				29
1	MSM	1	26.6575		0			0		1	0		1		0	0		65	0	0		0	0				0	1	0	simplification		0			0									28	0				35
0	IDU	2	50.274		0			0		1	0		1		0	0		357	0	0		0	0		1		0	1	0	anemia, leukopenia	63	0			1									27	0				21
1	MSM	1	40.9945		0			0		1	0		0		1	0		77	0	1		0	0				0	1	1	CNS AEs	357	0			0									12	0				7
1	IDU	2	35.4603		0			0		1	0		0		1	0			0	0		1	0				0	1	0	GI upset	77	0			1									23	0				16
0	IDU	2	39.1096		0			0		1	0		1		0	0		85	0	0		0	0				0	0	0			0			1									34	0				41
1	IDU	2	47.6027		0			0		1	0		0		1	0		360	0	0		0	0		1		0	1	1	anemia, CNS AEs	84	0			1									87	1				90
1	MSM	1	23.1178		0			0		1	0		0		1	0		141	0	1		0	0				0	1	1	CNS AEs	359	0			0									27	0				23
1	MSM	1	23.2712		1			0		0	1		0		1	0			0	0		0	0				1	1	1	virological failure	140	0			0									21	0				28
0	IDU	2	46.3205		0			0		1	0		0		1	0		53	0	0		0	0				0	0	0			0			1									95	2				69
1	MSM	1	31.011		0			0		1	0		1		0	0		29	0	0		1	0				0	1	0	GI upset	47	0			0									26	0				24
1	MSM	1	24.8575		0			0		1	0		0		1	0		101	0	0		1	0				0	1	0	GI upset	28	0			0									49	1				95
1	IDU	2	40.2384		0			0		1	0		0		1	0		147	0	0		0	0		1		0	1	0	anemia	98	0			1									86	1				105
1	IDU	2	34.7041		0			0		1	0		0		1	0		112	0	1		1	0				0	1	1	CNS AEs, GI upset	147	0			1									22	0				17
1	IDU	2	34.5753		0			0		1	0		0		1	0		112	0	0		1	0				0	1	0	GI upset	112	0			0									20	0				17
1	IDU	2	44.789		0			0		1	0		0		1	0		46	0	0		0	0		1		0	1	0	anemia	112	0			1									155	2				252
0	IDU	2	39.1068		0			0		1	0		0		1	0		91	0	0		0	0				0	1	0	others		1			1									17	0				16
1	MSM	1	37.0164		0			0		1	0		0		1	0		28	0	1		0	0				0	1	1	CNS AEs	91	0			0									24	0				21
1	IDU	2	45.3233		0			0		1	0		1		0	0		115	0	0		0	0				0	1	0	simplification		1			1									42	0				35
1	MSM	1	22.5589		0			0		1	0		0		1	0		116	0	1		0	0				0	1	1	CNS AEs	112	0			0									18	0				16
1	IDU	2	33.3534		0			0		1	0		1		0	0			0	0		0	0				0	1	0	simplification		0			1									100	2				99
1	others	3	27.0384		0			0		1	0		0		1	0		351	0	0		0	0				0	0	0			0			0									52	1				68
1	MSM	1	38.7151		0			0		1	0		0		1	0		14	0	0		0	0				0	1	1	others	350	0			0									20	0				33
1	MSM	1	25.7507		0			0		0	1		0		1	0			1	0		0	0				0	1	1	skin rash	14	0			0									28	0				29
1	MSM	1	24.211		0			0		1	0		0		1	0		518	0	0		0	0				0	0	0			0			0									22	0				22
1	MSM	1	32.9397		1			0		1	0		0		1	0		435	0	0		0	0				0	1	0	simplification		0			0									29	0				19
1	MSM	1	35.8904		1			0		0	1		0		1	0		16	0	0		0	0				0	1	0	simplification		1			0									26	0				34
1	IDU	2	44.3288		0			0		1	0		0		1	0		39	1	0		0	0				0	1	1	skin rash	11	0			1									107	2				116
1	MSM	1	25.9397		0			0		1	0		0		1	0		21	0	0		0	0				0	1	0	others		0			0									20	0				19
1	MSM	1	27.9945		0			0		1	0		1		0	0		372	1	0		0	0				0	1	1	skin rash	21	0			0									24	0				35
1	IDU	2	48.9425		0			0		0	1		0		1	0		31	0	0		0	0				0	1	1	others	366	1			1									39	0				23
1	MSM	1	37.1808		0			0		1	0		1		0	0		141	0	1		0	0				0	1	0	CNS AEs	31	0			0									38	0				65
1	MSM	1	46.5479		0			0		1	0		0		1	0		58	0	0		1	0				0	1	0	GI upset	140	0			0									24	0				27
1	MSM	1	28.7644		0			0		1	0		0		1	0		464	0	0		0	0				1	1	1	virological failure	58	0			0									22	0				12
1	MSM	1	33.4329		0			0		0	1		0		1	0		76	0	0		0	0				0	1	0	simplification		1			0									45	1				64
1	MSM	1	23.0712		1			0		1	0		0		1	0		10	0	0		0	0		1		0	1	0	anemia	72	0			0									52	1				26
1	MSM	1	28.0055		1			0		0	1		0		1	0		29	0	1		0	0				0	1	1	CNS AEs	9	0			0									30	0				20
1	MSM	1	30.411		0			0		1	0		0		1	0		8	1	0		0	0				0	1	1	skin rash	28	0			0									14	0				10
1	MSM	1	22.9096		0			0		1	0		0		1	0			0	1		0	0				0	1	1	CNS AEs	7	0			0									19	0				17
1	IDU	2	34.3973		0			0		1	0		1		0	0		169	0	0		0	0				0	0	0			0			0									20	0				17
0	IDU	2	41.5753		0			0		1	0		0		1	0		112	0	0		0	0		1		0	1	0	anemia	168	0			1									105	2				117
1	MSM	1	28.1562		0			0		0	1		1		0	0		83	0	0		0	0				0	1	0	simplification		1			0									29	0				21
1	MSM	1	27.0712		1			0		1	0		0		1	0		57	0	0		0	0		1		0	1	0	anemia	72	0			0									25	0				23
1	MSM	1	36.9918		1			1		0	0		1		0	0		57	0	0		0	0		1		0	1	0	anemia	57	0			0									24	0				26
1	MSM	1	25.2247		0			0		1	0		0		1	0		14	0	1		0	0				0	1	1	CNS AEs	56	0			0									22	0				16
1	MSM	1	21.8247		0			0		1	0		1		0	0		57	0	0		0	0				1	1	1	virological failure	13	0			0									21	0				20
1	MSM	1	54.8767		0			0		1	0		0		1	0		35	0	0		1	0				0	1	0	GI upset	56	0			0									17	0				12
0	IDU	2	41.0356		0			0		1	0		1		0	0		22	1	0		0	0				0	1	1	skin rash	35	0			1									32	0				31
1	IDU	2	45.4384		0			0		1	0		0		1	0		364	0	0		0	0		1		0	1	0	anemia	22	1			1									81	1				54
0	IDU	2	38.926		0			0		1	0		0		1	0		21	0	0		0	0				0	1	0	others		0			1									22	0				27
1	IDU	2	53.3726		0			0		1	0		0		1	0			1	0		0	0				0	1	1	skin rash	21	0			1									124	2				118
1	MSM	1	26.789		1			0		0	1		0		1	0		19	0	0		0	0				0	0	0			1			0									30	0				37
1	MSM	1	26.8849		0			0		1	0		0		1	0		4	1	0		0	0				0	1	1	skin rash	12	0			0									23	0				21
1	MSM	1	22.7068		0			0		1	0		1		0	0			1	0		0	0				0	1	1	skin rash	2	0			0									19	0				14
1	IDU	2	46.1918		0			0		1	0		0		1	0		17	0	0		0	0				0	0	0			0			1									21	0				28
0	IDU	2	48.5644		0			0		1	0		1		0	0		39	1	0		0	0				0	1	1	skin rash	17	0			1									84	1				62
1	MSM	1	23.411		0			0		1	0		1		0	0		50	0	0		1	0				0	1	1	GI upset	31	0			0									26	0				21
1	MSM	1	26.663		0			0		1	0		1		0	0		85	1	0		0	0				0	1	1	skin rash	49	0			0									21	0				17
1	MSM	1	23.3452		0			0		1	0		0		1	0		88	0	0		0	0		1		0	1	0	anemia	84	0			0									24	0				22
0	IDU	2	35.5589		0			0		1	0		0		1	0		109	0	0		0	0		1		0	1	1	anemia	87	0			1									49	1				81
1	IDU	2	49.2712		0			0		1	0		1		0	0		22	0	0		0	0				0	1	1	others	98	0			1									34	0				25
1	MSM	1	29.6603		0			0		0	1		1		0	0		456	0	0		0	0				1	1	1	virological failure	21	1			0									22	0				23
1	IDU	2	41.9699		0			0		0	1		0		1	0		293	0	0		0	0				0	1	0	simplification		0			1									85	1				61
1	IDU	2	36.5699		0			0		1	0		0		1	0			0	1		1	0				0	1	1	CNS AEs, GI upset	289	0			1									30	0				25
1	MSM	1	29.5616		0			0		1	0		0		1	0		49	0	0		0	0				0	0	0			0			0									37	0				48
1	IDU	2	40.3534		0			0		1	0		0		1	0			1	0		0	0				0	1	1	skin rash	49	0			1									38	0				35
1	IDU	2	44.3699		0			0		1	0		0		1	0		361	0	0		0	0				0	0	0			0			1									26	0				18
1	IDU	2	45.2521		0			0		0	1		0		1	0			0	0		0	0				0	1	0	simplification		0			1									94	2				56
1	MSM	1	25.7562		0			0		1	0		0		1	0		350	0	0		0	0				0	0	0			0			0									38	0				44
1	MSM	1	33.3397		1			0		0	1		0		1	0		41	0	0		0	0				0	1	0	simplification		1			0									33	0				26
1	IDU	2	30.2219		0			0		1	0		0		1	0		172	0	0		0	0				0	1	1	others	35	0			1									34	0				35
1	MSM	1	28.2521		0			0		1	0		0		1	0			0	0		0	0		1		0	1	0	anemia	9	0			0									20	0				16
1	MSM	1	45.4329		1			0		0	1		1		0	0			1	0		0	0				0	1	1	skin rash	12	0			0														17
1	MSM	1	22.4466		0			0		0	1		0		1	0		377	0	0		0	0		1		0	1	0	anemia	105	0			0									22	0				21
1	MSM	1	21.063		0			0		1	0		0		1	0		36	0	0		0	0				0	1	0	simplification		0			0									20	0				15
1	MSM	1	40.0603		0			0		0	1		0		1	0			0	1		0	0				0	1	1	CNS AEs	35	1			0									23	0				20
1	MSM	1	29.2411		0			0		1	0		0		1	0		57	0	0		0	0				0	0	0			0			0									22	0				31
1	MSM	1	36.5425		0			0		0	1		0		1	0		50	0	0		0	0				0	1	0	simplification		1			0									34	0				32
1	IDU	2	34.8055		0			0		0	1		0		1	0			0	0		0	0				0	1	0	simplification		1			1									29	0				26
1	IDU	2	43.0192		0			0		0	1		0		1	0		14	0	0		0	0		1		0	1	0	anemia	161	0			1									103	2				145
1	IDU	2	50.8192		0			1		0	0		1		0	0		26	0	0		0	1				0	1	1	hepatitis	14	0			1									175	2				95
0	IDU	2	43.6986		0			0		0	1		0		1	0			0	0		0	0				0	0	0			1			1									19	0				17
0	IDU	2	52.3479		0			0		1	0		1		0	0		319	0	0		0	0				0	1	1	others	35	0			1									42	0				33
1	IDU	2	41.0932		0			0		0	1		0		1	0		42	0	0		0	0				0	1	0	simplification		1			1									299	3				139
1	IDU	2	37.4849		0			0		0	1		0		1	0			0	0		0	0		1		0	1	0	anemia, leukopenia	42	0			1									51	1				55
1	MSM	1	32.1425		1			0		0	1		0		1	0			0	0		0	0				0	0	0			0			0									37	0				13
1	MSM	1	28.0329		1			0		0	1		0		1	0		289	0	0		0	0				1	1	1	virological failure	287	1			0									33	0				57
1	MSM	1	29.3753		1			0		0	1		0		1	0		15	0	0		0	0				0	1	0	simplification		0			0									63	1				21
1	MSM	1	33.3425		0			0		1	0		1		0	0			0	0		0	0				0	1	0	simplification		0			0									27	0				37
1	IDU	2	45.3945		0			0		0	1		0		1	0			0	0		0	0				0	0	0			1			1									20	0				20
1	MSM	1	40.9808		0			1		0	0		1		0	0			0	1		0	0				0	1	0	CNS AEs	28	0			0									25	0				29
1	MSM	1	25.3342		0			0		0	1		0		1	0		401	0	0		0	0				0	0	0			0			0									22	0				20
0	IDU	2	38.0932		0			0		1	0		0		1	0		273	0	0		1	0				0	1	0	GI upset	399	0			1									35	0				39
1	MSM	1	23.1014		0			0		1	0		0		1	0			0	0		0	0				0	1	0	simplification		0			0									36	0				34
1	MSM	1	39.6466		1			0		0	1		0		1	0			0	0		0	0				0	1	0	simplification		1			0									96	2				75
1	MSM	1	30.3123		0			0		0	1		0		1	0		269	0	1		0	0				0	1	1	CNS AEs	133	1			0									49	1				59
1	IDU	2	48.7863		0			0		0	1		0		1	0			0	0		0	0				0	1	0	simplification		0			1									93	2				71
1	MSM	1	24.7918		0			0		1	0		0		1	0		33	0	0		0	0				0	0	0			0			0									21	0				19
1	MSM	1	31.8493		0			0		0	1		0		1	0		15	0	1		0	0				0	1	1	CNS AEs	28	0			0									24	0				30
1	MSM	1	28.0795		0			0		1	0		1		0	0		281	0	0		0	0				0	1	1	simplification	14	0			0									52	1				72
1	IDU	2	35.0849		0			0		0	1		0		1	0			0	0		0	0				0	1	0	simplification		1			1									29	0				35
1	IDU	2	37.2301		0			0		0	1		0		1	0		151	0	1		0	0				0	1	1	CNS AEs		1			1									56	1				73
1	MSM	1	31.4658		1			0		1	0		1		0	0		57	0	0		0	0		1		0	1	0	anemia	28	0			0									35	0				7
1	MSM	1	42.1781		0			0		1	0		0		1	0			0	0		0	0		1		0	1	0	anemia	56	0			0									30	0				42
1	IDU	2	37.9945		0			0		1	0		0		1	0		15	0	1		0	0				0	1	1	CNS AEs	56	0			1									29	0				45
1	MSM	1	33.2877		1			0		1	0		0		1	0			1	0		0	0				0	1	1	skin rash	14	0			0									33	0				30
1	MSM	1	20.7233		0			0		1	0		0		1	0		22	0	0		0	0				0	1	1	others	462	0			0									29	0				40
1	MSM	1	31.5562		0			0		0	1		0		1	0		12	1	0		0	0				0	1	1	skin rash	21	1			0									16	0				14
1	MSM	1	25.8164		0			0		1	0		0		1	0		242	0	0		0	0				0	1	1	others	11	0			0									20	0				19
1	MSM	1	32.5233		0			0		0	1		0		1	0		51	0	0		0	0				0	1	0	simplification		1			0									27	0				21
1	others	3	32.3014		0			1		0	0		0		1	0		75	0	0		0	0				0	1	1	others	50	1			0									29	0				32
1	MSM	1	25.5534		0			0		1	0		0		1	0		21	1	0		0	0				0	1	1	skin rash	77													26	0				25
1	MSM	1	34.1014		0			0		1	0		0		1	0			0	0		0	0		1		0	1	0	anemia	70	0			0									78	1				217
1	MSM	1	21.9425		0			0		1	0		0		1	0			0	0		0	0				0	1	0	simplification		0			0									22	0				27
1	IDU	2	38.4822		0			0		0	1		0		1	0			0	0		0	0				0	0	0			1			1									45	1				56
1	MSM	1	34.8767		0			0		1	0		0		1	0		549	0	1		0	0				0	1	1	CNS AEs	211	0			0									24	0				26
1	MSM	1	23.9151		0			0		1	0		0		1	0			0	0		0	0				0	1	0	simplification		0			0									25	0				20
1	MSM	1	31.0575		0			0		1	0		0		1	0		15	0	0		0	0				0	0	0			0			0									28	0				30
1	MSM	1	31.2712		1			0		1	0		1		0	0		206	0	0		0	1				0	1	1	hepatitis	14	0			0									59	1				126
1	IDU	2	38.0986		0			0		0	1		0		1	0		546	0	1		0	0				0	1	1	CNS side effect	329	0			1									25	0				41
1	IDU	2	43.1671		0			0		0	1		0		1	0			0	0		1	0				0	1	0	GI upset	21	0			1									21	0				26
1	MSM	1	36.4219		1			0		0	1		0		1	0		231	0	0		0	0				1	1	1	virological failure	33	0			0									231	3				357
1	MSM	1	21.0247		0			0		0	1		0		1	0			0	0		0	0				0	1	0	simplification		0			0									20	0				18
1	MSM	1	27.2411		0			0		1	0		1		0	0		195	1	0		0	0				0	1	1	skin rash	19	0			0									20	0				21
1	MSM	1	34.389		0			0		0	1		0		1	0		543	0	0		0	0				0	1	0	simplification		1			0									30	0				27
1	IDU	2	46.1534		0			0		1	0		1		0	0		267	0	0		0	0				0	1	0	others		0			1									28	0				23
1	IDU	2	42.3507		0			0		1	0		0		1	0		124	0	0		1	0				0	1	0	GI upset	112	0			1									24	0				17
1	MSM	1	41.4959		0			0		0	1		0		1	0		442	0	1		0	0				0	1	1	CNS AEs	119	0			0									16	0				10
1	MSM	1	38.5233		0			1		0	0		1		0	0		21	0	0		0	0				0	0	0			0			0									20	0				23
1	MSM	1	25.8767		0			0		1	0		0		1	0		509	0	0		1	0				0	1	1	GI upset	20	0			0									29	0				27
1	MSM	1	25.537		0			0		1	0		1		0	0		15	0	0		0	0				0	1	0	simplification		0			0									20	0				15
1	MSM	1	19.9205		0			0		1	0		1		0	0			0	0		0	0				0	1	0	simplification		0			0									15	0				12
1	MSM	1	33.3096		0			0		1	0		1		0	0		134	1	0		0	0				0	1	1	skin rash	40	0			0									32	0				34
1	MSM	1	28.7233		0			0		1	0		1		0	0			1	0		0	0				0	1	1	skin rash	16	0			0									22	0				27
1	IDU	2	37.4082		0			0		0	1		1		0	0		13	0	0		0	0				0	0	0			1			1									28	0				31
1	MSM	1	37.7233		1			0		1	0		0		1	0			0	0		0	0		1		0	1	0	anemia	9	0			0									21	0				16
0	IDU	2	44.9753		0			0		0	1		0		1	0		22	0	1		0	0				0	0	1	CNS side effect	49	1			1									35	0				24
1	MSM	1	17.8219		0			0		0	1		0		1	0		89	0	1		0	0				0	1	1	CNS AEs	7	0			0									24	0				16
1	MSM	1	24.537		0			0		0	1		0		1	0		14	0	1		0	0				0	1	1	CNS AEs	14	1			0									26	0				21
1	MSM	1	20.9178		0			0		1	0		0		1	0		14	0	1		0	0				0	1	1	CNS AEs	14	0			0									307	3				84
1	MSM	1	21.1014		0			0		1	0		1		0	0			0	0		0	0				0	1	0	simplification		0			0									28	0				16
1	IDU	2	41.7973		0			0		0	1		1		0	0			0	0		0	0				0	0	0			0			1									22	0				16
1	IDU	2	41.726		0			0		0	1		0		1	0		434	0	1		0	0				0	1	1	CNS AEs	63	0			1									85	1				79
1	IDU	2	41.1781		0			0		1	0		0		1	0		15	0	0		0	0				0	1	1	others	63	0			1									30	0				22
1	MSM	1	30.0795		0			1		0	0		1		0	0			0	0		0	0				0	1	0	simplification		0			0									20	0				25
1	MSM	1	29.1425		1			0		1	0		1		0	0		130	0	0		0	0				0	1	0	simplification		0			0									28	0				32
1	MSM	1	24.9288		0			0		1	0		1		0	0		43	0	0		0	0				0	1	0	simplification		0			0									22	0				28
1	MSM	1	23.863		0			0		0	1		0		1	0		25	0	0		0	0				0	1	0	simplification		0			0									18	0				15
1	MSM	1	25.6493		0			0		1	0		1		0	0			1	0		0	0				0	1	1	skin rash	21	0			0									29	0				27
1	MSM	1	30.1753		0			0		1	0		0		1	0			0	0		0	0				0	0	0			0			0									19	0				21
1	IDU	2	36.8712		0			0		0	1		0		1	0		359	0	0		0	0				0	1	0	simplification		1			1									21	0				15
1	MSM	1	27.7096		0			0		1	0		0		1	0		8	0	0		0	0				0	1	1	others	358	0			0									17	0				20
1	MSM	1	33.0521		0			0		1	0		1		0	0		30	0	0		1	0				0	1	0	GI upset	7	0			0									38	0				45
1	MSM	1	24.6932		0			0		1	0		1		0	0			0	0		1	0				0	1	0	GI upset	29	0			0									17	0				19
1	MSM	1	37.3836		0			0		0	1		0		1	0			0	0		0	1				0	1	1	hepatitis	70	1			0									25	0				16
1	MSM	1	32.6877		1			0		0	1		0		1	0			0	0		0	0				0	0	0			1			0									20	0				10
0	IDU	2	42.3918		0			0		1	0		1		0	0			0	0		0	0		1		0	1	0	anemia	29	0			1									27	0				24
1	MSM	1	30.737		0			0		1	0		0		1	0			0	0		1	0				0	1	0	GI upset	56	0			0									20	0				30
1	MSM	1	27.9151		1			0		1	0		0		1	0		13	1	0		0	0				0	1	1	skin rash	14	0			0									65	1				203
1	MSM	1	49.5041		1			0		1	0		1		0	0			0	0		0	0				0	1	0	others		1			0									24	0				18
1	MSM	1	44.1781		1			0		0	1		0		1	0		51	0	0		0	0				0	1	0	simplification		0			0									18	0				22
1	MSM	1	21.3151		0			0		1	0		0		1	0		105	0	0		1	0				0	1	0	GI upset	132	0			0									17	0				16
1	MSM	1	40.7425		1			0		0	1		0		1	0			0	0		0	0				0	1	0	simplification		1			0									34	0				27
1	MSM	1	47.4219		1			0		1	0		0		1	0		63	0	0		0	0				1	1	1	virological failure	14	0			0									22	0				13
1	MSM	1	24.9671		0			0		1	0		0		1	0			0	0		0	0				0	1	0	others		0			0									39	0				44
1	IDU	2	59.7863		0			0		0	1		0		1	0		444	0	0		0	0				0	0	0			1			1									61	1				69
1	IDU	2	34.9041		0			0		0	1		0		1	0			0	0		0	0				0	1	0	simplification		0			1									15	0				6
1	IDU	2	37.3918		0			0		0	1		0		1	0			0	0		0	0				0	1	0	simplification		1			1									89	2				102
1	MSM	1	27.1425		1			0		0	1		0		1	0		112	0	0		0	0				0	1	0	simplification		1			0									39	0				45
1	MSM	1	31.4274		1			0		0	1		0		1	0			0	0		0	0				1	1	1	virological failure	112	1			0									61	1				46
1	MSM	1	25.5288		0			0		0	1		0		1	0			0	0		0	0				0	1	0	simplification		0			0									19	0				12
1	Hetero	0	38.1589		0			0		0	1		0		1	0		122	0	0		0	0				0	1	0	simplification		1			0									97	2				180
1	IDU	2	54.1342		0			0		0	1		1		0	0			0	0		0	0				0	0	0			0			1									15	0				8
1	MSM	1	16.9699		0			0		0	1		0		1	0			0	0		0	0				0	1	0	simplification		0			0									16	0				11
1	MSM	1	35.8575		0			0		0	1		0		1	0			0	0		0	0				0	0	0			0			0									26	0				29
1	MSM	1	50.2548		1			0		0	1		1		0	0			0	0		0	0				1	1	1	virological failure	186	0			0									41	0				25
1	MSM	1	32.2137		0			0		0	1		1		0	0		267	0	0		0	0				0	0	0			1			0									18	0				16
1	MSM	1	23.3288		0			0		1	0		0		1	0		328	0	0		0	0				0	1	0	simplification		0			0									23	0				30
1	MSM	1	34.4384		1			0		0	1		0		1	0			0	0		0	0				1	1	1	virological failure	195	1			0														19
0	IDU	2	46.5534		0			0		0	1		0		1	0			0	0		0	0				0	1	1	simplification	85	1			1									65	1				49
1	MSM	1	36.6274		0			0		1	0		0		1	0			0	0		0	0				1	1	1	virological failure	77	0			1									43	0				71
1	MSM	1	26.1699		0			0		0	1		0		1	0		95	1	0		0	0				0	1	1	skin rash	14	0			0									48	1				44
1	MSM	1	33.3671		1			0		0	1		1		0	0			0	0		0	0				1	1	1	virological failure	93	0			0									43	0				25
1	MSM	1	52.2685		1			0		0	1		1		0	0			0	0		0	0				0	0	0			1			0									23	0				28
1	MSM	1	31.3151		0			0		0	1		0		1	0		16	0	0		0	0				0	1	0	simplification		0			0									18	0				12
1	MSM	1	29.7452		0			0		0	1		0		1	0		69	1	0		0	0				0	1	1	skin rash	15	0			0									24	0				23
1	MSM	1	39.9699		0			0		0	1		0		1	0			0	1		0	0				0	1	1	CNS AEs	61	0			0									30	0				34
1	MSM	1	35.0986		0			0		0	1		0		1	0		155	0	0		0	0				0	0	0			1			0									31	0				21
1	IDU	2	31.7205		0			0		0	1		0		1	0		111	0	1		0	0				0	1	1	CNS AEs	154	1			1									33	0				47
1	MSM	1	35.3452		0			0		0	1		0		1	0			0	0		0	0				0	0	0			0			0									26	0				26
1	MSM	1	24.9479		0			0		0	1		0		1	0			0	1		0	0				0	1	1	CNS AEs	56	1			0									37	0				38
1	MSM	1	22.6904		0			0		1	0		0		1	0			0	0		0	0				0	0	0			0			0									23	0				24
0	IDU	2	49.9068		0			0		1	0		1		0	0			1	0		0	0				0	1	1	skin rash	10	0			1									39	0				47
1	MSM	1	26.7918		1			0		0	1		0		1	0		167	0	0		0	0				1	1	1	virological failure	49	0			0									33	0				41
1	MSM	1	29.274		0			0		1	0		0		1	0			0	0		0	0				1	1	1	virological failure	203	0			0									30	0				32
1	MSM	1	51.1151		0			0		0	1		0		1	0			0	0		0	0				0	0	0			1			0									34	0				31
1	MSM	1	25.4822		0			1		0	0		0		1	0			1	0		0	0				0	1	1	skin rash	21	0			0									27	0				35
1	IDU	2	47.0986		0			0		0	1		1		0	0		190	0	0		0	0				0	0	0			0			1									62	1				37
1	MSM	1	27.6466		1			0		0	1		0		1	0			0	0		0	0				1	1	1	virological failure	189	0			0									23	0				15
1	MSM	1	51.9836		0			0		0	1		0		1	0			0	0		0	0				0	1	0	simplification		1			0									36	0				30
1	MSM	1	33.1014		0			0		0	1		0		1	0			0	0		0	0				0	0	0			0			0									23	0				30
1	MSM	1	26.7699		0			0		0	1		0		1	0		240	0	0		0	0				0	1	0	simplification		0			0									73	1				74
0	IDU	2	45.5562		0			0		1	0		0		1	0		122	1	0		0	0				0	1	1	skin rash	28	0			1									19	0				15
1	IDU	2	51.5781		0			0		0	1		0		1	0			0	1		0	0				0	1	1	CNS AEs	119	0			1									34	0				19
1	IDU	2	36.4685		0			0		0	1		0		1	0			0	0		0	0				0	0	0			0			1									34	0				80
1	IDU	2	44.6603		0			0		0	1		0		1	0			0	0		0	0				0	0	0			0			1									28	0				24
1	MSM	1	18.8274		0			0		1	0		0		1	0			0	0		0	0				0	0	0			0			0									17	0				14
0	Hetero	0	50.2849		1			0		0	1		0		1	0			0	0		0	0				0	0	0			0			0									74	1				237
1	MSM	1	23.9425		0			0		1	0		0		1	0		211	0	0		0	0				0	0	0			0			0									34	0				36
1	MSM	1	36.4849		1			0		0	1		0		1	0			0	0		0	0				0	1	0	simplification		0			0									57	1				78
1	IDU	2	38.4658		0			0		0	1		0		1	0			0	0		0	0				0	0	0			0			1									46	1				53
1	MSM	1	45.0877		1			0		1	0		0		1	0		22	0	0		0	0				0	0	0			0			0									24	0				41
1	MSM	1	37.9151		0			0		0	1		0		1	0		146	1	0		0	0				0	1	1	skin rash	21	0			0									23	0				8
1	MSM	1	27.6795		1			0		1	0		0		1	0		62	0	0		1	0				0	1	0	GI upset	146	0			0									26	0				41
1	others	3	21.4493		0			0		1	0		0		1	0		29	0	0		0	0		1		0	1	0	anemia	62	0			0									18	0				11
1	IDU	2	37.1726		0			0		0	1		1		0	0			1	0		0	0				0	1	1	skin rash	28	0			1									26	0				25
1	MSM	1	26.789		0			0		1	0		1		0	0		50	0	0		0	0				0	1	0	simplification		0			0									20	0				21
1	MSM	1	21.5671		0			0		1	0		0		1	0		113	0	0		0	0		1		0	1	0	anemia	50	0			0									59	1				77
1	MSM	1	29.4082		1			0		0	1		0		1	0			0	0		0	0				1	1	1	virological failure	112	1			0									45	1				13
1	IDU	2	43.5863		0			0		0	1		0		1	0			0	0		0	0				0	0	0			1			1									31	0				28
1	MSM	1	29.674		1			0		0	1		0		1	0			0	0		0	0				0	0	0			0			0									28	0				23
1	MSM	1	38.5973		0			0		0	1		0		1	0			0	0		0	0				0	0	0			0			0									27	0				35
1	IDU	2	57.6603		0			0		0	1		1		0	0			0	0		0	0				0	0	0			0			1									42	0				33
1	MSM	1	28.7479		0			0		0	1		0		1	0		9	1	0		0	0				0	1	1	skin rash	28	0			0									49	1				40
1	MSM	1	21.0712		1			0		1	0		0		1	0			1	0		0	0				0	1	1	skin rash	9	0			0									26	0				23
1	MSM	1	37.5096		0			0		0	1		0		1	0			0	0		0	0				0	0	0			0			0									48	1				28
0	IDU	2	35.5151		0			0		1	0		0		1	0			0	0		0	0				0	0	0			0			1									32	0				27
1	MSM	1	32.7096		1			0		0	1		1		0	0			0	0		0	1				0	1	1	hepatitis	17	0			0									42	0				47
1	MSM	1	31.5507		0			0		0	1		0		1	0		205	0	0		0	0				0	0	0			0			0									25	0				33
1	IDU	2	38.6055		0			0		0	1		0		1	0		70	0	0		0	0				0	1	1	LLV	204	1			1									122	2				56
1	IDU	2	42.0329		0			1		0	0		0		1	0		42	0	0		0	0				0	1	1	others	70	0			1									135	2				64
1	IDU	2	46.5425		0			1		0	0		0		1	0			0	0		0	0				1	1	1	virological failure	41	0			1									83	1				58
1	MSM	1	29.5863		0			0		0	1		0		1	0		193	0	0		0	0				0	0	0			1			0									25	0				22
1	MSM	1	24.2137		0			0		1	0		0		1	0		175	0	0		0	0				0	1	0	simplification		0			0									29	0				32
1	IDU	2	43.2575		0			0		0	1		0		1	0			0	0		0	0				0	0	0			1			1									59	1				62
1	MSM	1	43.1671		0			0		0	1		0		1	0			0	0		0	0				0	0	0			1			0									64	1				81
1	MSM	1	24.1205		0			0		1	0		0		1	0			0	0		0	0				0	0	0			0			0									32	0				32
1	MSM	1	26.6548		0			0		0	1		1		0	0			0	0		0	0				0	0	0			1			0									40	0				53
0	Hetero	0	64.389		0			0		0	1		0		1	0			0	1		0	0				0	1	1	CNS AEs	30	1			0									90	2				130
1	MSM	1	24.7945		0			1		0	0		0		1	0			0	0		0	0				0	0	0			0			0									22	0				16
1	MSM	1	32.7068		0			0		1	0		0		1	0		8	0	0		0	0				0	1	0	simplification		0			0									30	0				28
1	MSM	1	18.1589		0			0		1	0		0		1	0		15	0	1		0	0				0	1	1	CNS AEs	84	0			0									16	0				24
1	MSM	1	35.3342		1			0		0	1		0		1	0		9	0	1		0	0				0	1	1	CNS AEs	15	0			0									30	0				45
1	MSM	1	27.5425		0			0		0	1		0		1	0		32	1	0		0	0				0	1	1	skin rash	7	1			0									24	0				20
1	IDU	2	51.5781		0			0		0	1		0		1	0			0	1		0	0				0	1	1	CNS AEs	28	0			1									56	1				45
1	MSM	1	26.0959		0			0		0	1		0		1	0			0	0		0	0				0	0	0			0			0									38	0				47
1	MSM	1	26.5562		0			0		0	1		0		1	0			0	0		0	0				1	1	1	virological failure	132	0			0									44	1				36
1	IDU	2	38.7507		0			0		0	1		0		1	0		9	0	0		0	0				0	0	0			1			1									163	2				163
1	IDU	2	34.7233		0			0		0	1		0		1	0		14	0	0		0	0				0	1	0	simplification		1			1									37	0				47
1	MSM	1	28.0411		0			0		1	0		1		0	0			0	0		0	0				0	1	0	simplification		0			0									26	0				23
0	IDU	2	43.9452		0			0		0	1		0		1	0		16	1	0		0	0				0	1	1	skin rash	14	1			1									44	1				36
1	MSM	1	19.8301		0			0		1	0		0		1	0			0	1		0	0				0	1	1	CNS AEs	14	0			0									16	0				14
1	IDU	2	48.5671		0			0		0	1		0		1	0			0	1		0	0				0	1	1	CNS AEs	5	0			1									69	1				60
1	MSM	1	34.789		0			0		0	1		1		0	0			0	0		0	0				0	0	0			0			0									23	0				14
1	MSM	1	28.5808		0			0		0	1		0		1	0		19	0	0		0	0				0	0	0			1			0									20	0				13
1	MSM	1	26.4685		1			0		0	1		0		1	0		70	1	0		0	0				0	1	1	skin rash	14	1			0									51	1				57
1	MSM	1	27.1671		0			0		0	1		0		1	0			0	1		0	0				0	1	1	CNS AEs	68	0			0									33	0				40
1	MSM	1	27.3041		0			0		0	1		0		1	0		32	0	1		0	0				0	1	1	CNS AEs	10	1			0									23	0				18
1	MSM	1	24.8301		1			0		1	0		1		0	0			1	0		0	0				0	1	1	skin rash	28	0			0									28	0				45
1	MSM	1	36.4164		0			0		0	1		0		1	0			0	0		0	0				0	0	0			1			0									24	0				32
1	MSM	1	33.2685		0			0		1	0		0		1	0			0	0		0	0				0	0	0			0			0									18	0				15
1	IDU	2	58.411		1			0		0	1		0		1	0		14	0	0		0	0				0	0	0			0			1									101	2				86
1	MSM	1	33.1068		0			0		0	1		0		1	0			0	1		0	0				0	1	1	CNS AEs	14	0			0									15	0				15
1	IDU	2	39.7534		0			0		0	1		0		1	0			0	1		0	0				0	1	1	CNS AEs	119	1			1									31	0				42
1	IDU	2	37.474		0			0		0	1		0		1	0		8	0	0		0	0				0	0	0			1			1									41	0				61
0	IDU	2	55.3644		0			0		1	0		0		1	0			0	1		0	0				0	1	1	CNS AEs	7	0			1									32	0				20
1	MSM	1	24.537		0			0		0	1		0		1	0			0	0		0	0				0	0	0			1			0									46	1				74
1	IDU	2	36.2548		0			0		0	1		1		0	0			0	0		0	0				0	0	0			1			1									20	0				17
1	MSM	1	29.2027		0			0		0	1		0		1	0			0	0		0	0				0	0	0			0			0									27	0				41
0	Hetero	0	48.0438		1			0		0	1		0		1	0			0	0		0	0				0	0	0			1			0									29	0				28
1	IDU	2	39.6904		0			0		0	1		0		1	0			0	1		0	0				0	1	1	CNS AEs	63	1			1									53	1				56
1	IDU	2	48.9836		0			0		0	1		1		0	0			0	0		0	0				0	0	0			0			1									67	1				74
1	MSM	1	29.5507		0			0		0	1		0		1	0			0	1		0	0				0	1	1	CNS AEs	0	0			0									25	0				13
1	IDU	2	40.6164		0			0		0	1		0		1	0			0	0		0	0				0	0	0			0			1									57	1				90
1	MSM	1	36.1945		0			0		0	1		0		1	0			0	0		0	0				0	0	0			0			0									19	0				19
1	MSM	1	30.7068		0			0		1	0		0		1	0			0	0		0	0				0	0	0			0			0									34	0				41
1	MSM	1	27.1452		0			0		0	1		0		1	0			0	0		0	0				0	0	0			0			0									22	0				16
1	IDU	2	33.4137		0			0		0	1		0		1	0			0	0		0	0				0	0	0			0			1									40	0				75
1	MSM	1	33.2137		1			0		0	1		0		1	0			0	0		0	0				0	0	1			0			0									39	0				22
0	IDU	2	46.7562		0			0		1	0		0		1	0		62	0	0		0	0				0	0	0			0			1									42	0				39
1	MSM	1	25.7644		0			0		1	0		1		0	0			0	0		0	0		1		0	1	0	anemia	57	0			0									23	0				22
1	MSM	1	31.7836		1			0		0	1		0		1	0			0	0		0	0				0	0	0			0			0									45	1				62
1	MSM	1	45.7616		1			0		1	0		1		0	0			0	0		0	0				0	0	0			0			0									27	0				17
1	MSM	1	39.8411		0			0		0	1		0		1	0			0	0		0	0				0	0	0			1			1									30	0				41
1	IDU	2	39.6904		0			0		0	1		0		1	0			0	0		0	0				0	0	0			0			1									37	0				60
1	MSM	1	23.389		0			0		0	1		0		1	0			0	0		0	0				0	0	0			1			0									24	0				34
1	MSM	1	27.4658		0			0		0	1		0		1	0		14	0	0		0	0				0	0	0			0			0									22	0				18
1	MSM	1	28.6795		0			0		0	1		1		0	0			1	0		0	0				0	1	1	skin rash	11	0			0														25
1	MSM	1	30.463		0			0		0	1		0		1	0			0	0		0	0				0	0	0			1			0									21	0				28
1	Hetero	0	40	r/o salmonella enteritis				0		1	0	0	1		0	0	0		0	0		1	0				0	0	0			0	0	0	0	0	0	0	1580	11.4				24	0				19
1	MSM	1	22					0		1	0	0	0		1	0	0		0	0		0	0				0	0	0			0	1	0	0	0			3120	11.9				29	0				17
1	MSM	1	48	PCP				0		1	0	0	1		0	0	0	6	0	0		0	0	1			0	0	0	1		0	1	1	0	1	0	0	4320	12.9				31	0				41
1	MSM	1	22	0				0		1	0	0	0		1	0	0	15	0	1		0	0				0	0	0			0	1	1	1	0	0	0	6140	14.7				17	0				11
1	MSM	1	32	0				0		1	0	0	0		1	0	0		0	0		0	0				0	0	0			0	1	0	0	0	32	1	7120	12.3				18	0				14
1	MSM	1	26	0				0		0	1	0	0		1	0	0	2	0	1	1	0	0	depressive, dizziness, nightmare			0	0	0	depressive, dizziness, nightmare		0	1	1	0	0	0	0	7470	13.9				20	0				20
1	MSM	1	27	0				0		1	0	0	0		1	0	0	11	0	0	1	1	0	dizziness			0	0	0	dizziness		0	1	0	0	0	0	0	7160	14.8				83	1				281
1	IDU	2	37					0		1	0	0	0		1	0	0	120	0	0		0	0		1		0	0	0			0	1	1	0	0	0	0	3320	12.1				31	0				31
1	MSM	1	27	0				0		1	0	0	0		1	0	0		0	0		0	0				0	0	0			0	1	0	0	0	0	0	4440	14.4				53	1				66
1	MSM	1	26	0				0		1	0	0	0		1	0	0		0	0		0	0				0	0	0			0	1	0	0	0			6520	15				22	0				24
1	MSM	1	42	0				0		0	1	0	1		0	0	0	10	1	0		0	0				0	1	1		10	0	0	0	0	1	0	0	6050	15.1				62	1				165
1	MSM	1	25					0		1	0	0	0		1	0	0		0	0		0	0				0	0	0			0	1	0	0	0	0	0	4380	15.9				23	0				25
1	MSM	1	30	PCP				0		1	0	0	0		1	0	0		0	0		0	0				0	0	0			0			0		1	0	7400
1	Hetero	0	25					0		1	0	0	0		1	0	0		0	0		0	0				0	0	0			0	0	0	0	0	0	0	5040	15.4				21	0				25
1	MSM	1	27	0				0		1	0	0	0		1	0	0	7	0	1		1	0				0	0	0			1	0	1	0	0	0	0	6910	15.6				33	0				61
1	Hetero	0	52					0		1	0	0	0		1	0	0	38	1	0		0	0				0	0	0										5620	15.2				23	0				22
1	MSM	1	24	0				0		1	0	0	0		1	0	0	7	0	1	1	0	0	dizziness			0	0	0	dizziness		0	1	0	0	0	0	0	5220	13.3				34	0				46
1	MSM	1	19	0				0		1	0	0	0		1	0	0	679	0	0		0	0	lethargy			0	1	1	lethargy	679	0	0	0	0	0	0	0	9470	16.9				14	0				22
0	Hetero	0	27	0				0		1	0	0	1		0	0	0		0	0		0	0				0	0	0			0	0	0	0	1			5180	10.7				23	0				18
1	MSM	1	44	0				0		1	0	0	0		1	0	0		0	0		0	0				0	0	0			0	1	1	0		0	0	4430	13.2				35	0				56
1	MSM	1	26	0				1		0	0	0	0		1	0	0		0	0		0	0				0	0	0			0	1	1	0	0	0	0	7280	17				54	1				87
1	MSM	1	43	pulmonary TB				0		1	0	0	0		1	0	0		0	0		0	0				0	0	0			0			0				7700	8.7				32	0				61
1	MSM	1	27					0		1	0	0	0		1	0	0		0	0		0	0				0	0	0			0	0	0	0	0	64	1	5090	12.1				18	0				24
1	MSM	1	22	0				0		0	1	0	0		1	0	0		0	0		0	0				0	0	0			0	1	0	0	0	0	0	4350	14				16	0				9
1	MSM	1	22					0		1	0	0	0		1	0	0	10	1	0		0	0				0	1	1		10	0	0	0	0	0	0	0	4680	15.5				18	0				21
1	MSM	1	31	0				0		0	1	0	0		1	0	0		0	0		0	0				0	0	0			0	0	0	0		0	0	5370	15.8				32	0				39
1	IDU	2	39					0		0	1	0	0		1	0	0		0	0		0	0				0	0	0			1	0	1	1	1	0	0	9190	13.3				41	0				35
1	MSM	1	29	0				0		0	1	0	0		1	0	0		0	0		0	0				0	0	0			0	1	0	1	0			5110	14.4				15	0				11
1	MSM	1	32	PCP, r/o CMV pneumonia, r/o MAC pneumonia				0		0	1	0	1		0	0	0	10	0	0		0	0	neutropenia	1		0	1	1	neutropenia	10	0	0	0	0	0	0	0	7360	11.7				31	0				10
1	MSM	1	19	0				0		1	0	0	0		1	0	0		0	0		0	0				0	0	0			0	1	0	0	0	0	0	7780	14.7				27	0				28
1	MSM	1	35	0				0		0	1	0	0		1	0	0		0	0		0	0				0	0	0			0	1	0	0	0	0	0	6680	16.4				22	0				12
1	MSM	1	40	0				0		0	1	0	0		1	0	0		0	0		0	0				0	1	1			0	0	0	0	0	0	0	4550	14.2				30	0				51
1	MSM	1	20					0		1	0	0	0		1	0	0	9	1	0		0	0				0	1	1		9	0	1	0	0	0	0	0	5430	13.9				16	0				8
1	MSM	1	26	0				0		1	0	0	0		1	0	0		0	0		0	0				0	0	0			0	1	0	0	0	0	0	6280	15.5				24	0				38
1	MSM	1	21	PCP				0		0	1	0	0		1	0	0		0	0		0	0				0	0	0			0	0	1	0	0	0	0	4670	12.2				24	0				17
1	MSM	1	19	salmonellosis, oral candidiasis				0		0	1	0	0		1	0	0		0	0		0	0				0	0	0			0	1	0	0	0	0	0	3480	9.7				28	0				31
1	MSM	1	40	salmonellosis				0		0	1	0	0		1	0	0	7	0	1		0	0	hallucination?			0	0	0	hallucination?		1	0	1	0	0	0	0	3710	10.4				54	1				31
1	MSM	1	19					0		1	0	0	0		1	0	0	216	0	0		1	0				0	0	0			0	1	1	0	0	0	0	6130	15.2				20	0				18
1	MSM	1	50					0		0	1	1	0		1	0	0		0	0		0	0				0	0	0			1	0	1	0	1			6450	11.9				80	1				63
1	MSM	1	35	pulmonary TB				0		0	1	1	0		1	0	0		0	0		0	0				0	0	0							0	2	0	6830	11.6				30	0				24
0	Hetero	0	52	pulmonary TB				0		0	1	0	0		1	0	0	9	1	0		0	0				0	0	0			0	1	1	1		0	0	2500	9.3				24	0				13
1	MSM	1	36	PCP				0		0	1	0	0		1	0	0	10	1	0		0	0				0	1	1		10	0	0	1	0	0	0	0	3300	11.7				103	2				191
1	MSM	1	25					0		1	0	0	0		1	0	0		0	0		0	0				0	0	0			0	0	1	0	0	128	1	3810	14.3				52	1				79
1	MSM	1	24					0		1	0	0	0		1	0	0		0	0		0	0				0	0	0			0	1	0	0				3780	16.5				18	0				15
1	MSM	1	24	0				0		0	1	1	0		1	0	0		0	0		0	0				0	0	0			0	1	0	0	0	0	0	6210	13.3				19	0				17
1	MSM	1	22					0		0	1	1	0		1	0	0	8	1	0		0	0				0	1	1		8	0	0	0	1	0	0	0	4620	14.8				64	1				115
1	MSM	1	37	salmonella colitis				0		0	1	1	0		1	0	0		0	0		0	0				0	0	0			0	0	1	0	0	0	0	3140	10.9				54	1				46
1	MSM	1	23					0		0	1	0	0		1	0	0		0	0		0	0				0	0	0			0	0	0	0	0	0	0	4560	13.7				26	0				17
1	MSM	1	29					0		0	1	1	0		1	0	0		0	0		0	0				0	0	0			0	0	0	0	0	128	1	2770	9.7				13	0				6
1	MSM	1	26					0		1	0	0	0		1	0	0	7	0	1	1	0	0	dizziness			0	1	1	dizziness	7	0	0	0	0	0	0	0	4830	14.9				26	0				20
1	MSM	1	46	amoebiasis				0		0	1	1	0		1	0	0	112	0	1		0	0				0	0	0			0	0	1	0	1			7540	15.5				30	0				36
1	IDU	2	51					1		0	0	0	0		1	0	0		0	0		0	0				0	0	0			0	0	1	1	1			1880	1.4				95	1				80
1	MSM	1	22					0		1	0	0	0		1	0	0		0	0		0	0				0	0	0			0	1	0	0				1600	14.1				15	0				10
1	MSM	1	31					0		0	1	0	1		0	0	0	11	1	0		0	0				0	1	1		11	0	0	1	0	0	0	0	3690	15.1				24	0				15
1	MSM	1	29					0		0	1	0	1		0	0	0		0	0		0	0				0	0	0			0	0	0	0	0	4	1	3760	12.5				28	0				18
1	MSM	1	32					0		1	0	0	0		1	0	0	96	0	0		0	0		1		0	1	1		96	0	1	1	0		64	1	5260	13.6				27	0				16
1	MSM	1	38	PJP, CMV retitinit				0		0	1	1	0		1	0	0		0	0		0	0				0	0	0			0	1	0	0	0			1630	7.1				35	0				25
1	MSM	1	26					1		0	0	0	0		1	0	0		0	0		0	0				0	0	0			1	0	0	0	1	0	0	5650	13.3				20	0				14
1	MSM	1	28					1		0	0	0	0		1	0	0	16	0	1	1	0	0	dizziness			0	0	0	dizziness		0	1	1	0	0			5650	10.2				18	0				12
0	Hetero	0	30					0		0	1	1	0		1	0	0		0	0		0	0				0	0	0			0	0	1	0	0	0	0	4700	11				14	0				9
1	MSM	1	19					1		0	0	0	1		0	0	0	25	1	0		0	0				0	1	1		25	0	1	0	0	0	0	0	5260	15.9				21	0				19
1	MSM	1	30					1		0	0	0	1		0	0	0	1	1	0		0	0				0	1	1		1	0			0		0	0	5360	12.8				17	0				11
1	MSM	1	18					0		1	0	0	0		1	0	0		0	0		0	0				0	0	0			1	0	0	0	0	0	0	4760	17				16	0				17
1	MSM	1	24					0		1	0	0	0	0	1	0	0	5	0	1		0	0	0	0		0	1	1	CNS upset	11	0	0	1	0		0	0	3800	13.6	167	41.5	0.42	23	0				27
1	MSM	1	25	PJP				0		0	1	0	0	0	1	0	0	10	1	0		0	0	0	0		0	1	1	skin rash	14	0	1	1	0		0	0	5200	11.3	285	20.7	0.51						19
1	MSM	1	23					0		1	0	0	0	0	1	0	0	14	0	1		0	0	0	0		0	0	0			0	1	0	0	0	1:128	1	4200	12.6	291	43	0.46	16	0				9
1	others	3	28					0		1	0	0	1	1	0	0	0		0	0		0	0				0		0			0	1	1	0	0	1:64	1	6400	14.3	352	32.4	0.56	18	0				19
1	MSM	1	31					0		1	0	0	1	1	0	0	0	28	0	1		0	0	0	0		0	0	0			0	1	0	0	0	0	0	4500	12.1	235	44.9	0.73						41
1	MSM	1	28					0		1	0	0	1	1	0	0	0		0	0		0	0				0		0			0	1	0	0	1	0	0	5600	15.6	207	36.5	0.83						19
1	MSM	1	19					0		1	0	0	0	0	1	0	0	7	0	1		1	0	0	0		0	1	1	CNS upset	21	0	1	1	0	1	0	0	5100	15.1	139	43.4	0.83						16
1	MSM	1	21					0		1	0	0	1	1	0	0	0	14	0	0		1	0	0	1		0	0	0			0	1	0	0	0	0	0	8400	12.6	166	53.3	0.32						175
1	MSM	1	35.7454					0	0	0	0	0	1		0	0	0		0	0		0	0		1		1		1		226	0	1	1	0	1	128	1	3990	10.2		7							15
1	MSM	1	24.219					0	0	0	0	0	0		1	0	0		0	0		1	0		0		0		0		56	0	1	0	0	1	4	1	8130	15		30.6	0.6	20	0				22
1	MSM	1	31.0527					0	0	0	0	0	1		0	0	0		0	0		0	0		0		1		1		29	0	1	0	0	0	0	0	3620	14.4		59	1	40	0				56
1	MSM	1	22.9678					0	0	0	0	0	1		0	0	0		0	0		0	0		0		0		0			0	0	0	0	0	512	1	7110	13.7		24	0.3	30	0				12
1	MSM	1	44.7556					0	0	0	1	0	1		0	0	0		1	0		0	1		1		0		1		25	1	0	1	0	0	0	0	4140	13.9		33.1	0.9	37	0				43
1	MSM	1	30.308					0	0	0	0	0	1		0	0	0		1	0		0	0		0		0		1		29	0	1	0	0	0	0	0	4890	13.6		30.7	0.2	18	0				12
1	MSM	1	27.9124					0	0	0	0	0	1		0	0	0		0	0		0	0		0		0		0			0	1	0	0	0	8	1	6500	15.8		43.4	0.7	29	0				47
1	MSM	1	22.5544					0	0	0	1	0	0		1	0	0		0	0		0	0		0		1		1		161	1	0	0	0	0	2	0	4270	10.5		33	0.3	43	0				24
1	MSM	1	51.9179					0	0	0	1	0	0		1	0	0		0	0		0	0		0		0		0		938	1	0	1	0	1	0	0	2880	13.2		31.3	0.8	62	1				48
1	MSM	1	34.9925					0	1	1	0	0	0		1	0	0		0	0		0	0		0		0		0			0	0	0	0	0	0	0	4060	13.6		37.7	0.5						18
1	MSM	1	27.7947					0	1	1	0	0	1		0	0	0		0	0		0	0		0		0		1		1052	0	1	0	0	0	0	0	5830	14.4		33	0.6	20	0				27
1	MSM	1	31.9918					0	0	0	1	0	0		1	0	0		0	0		0	0		0		0		0			1	0	1	0	0	0	0	7300	15.5		33.7	0.5	30	0				123
1	MSM	1	51.4962					0	0	0	1	0	0		1	0	0		0	0		0	1		0		0		1		46	1	0	1	0	1	0	0	3410	16		32.8	0.7						45
1	MSM	1	24.0684					0	1	1	0	0	0		1	0	0		0	0		0	0		0		0		0			0	0	0	0	0	16	1	4990	13.8		38.3	0.6	18	0				18
1	MSM	1	30.6064					0	1	1	0	0	0		1	0	0		0	0		0	0		1		0		0		406	0	1	1	0	0	32	1	4870	14.3		14.4	0.9	18	0				18
1	MSM	1	29.6181					0	1	1	0	0	0		1	0	0		0	1		0	0		0		0		1		14	0	1	0	0	0	0	0	4630	17.2		40.9	0.4	18	0				16
1	IDU	2	34.3518					0	1	1	0	0	0		1	0	0		0	1		0	0		0		0		1		278	0	0	1	1		0	0	3120	15.1		36.5	0.4	41	0				46
1	MSM	1	33.1417					0	1	1	0	0	0		1	0	0		0	0		0	0		0		0		1		343	0	0	1	0		0	0	11400	13.7		45.3	0.4	25	0				55
1	IDU	2	53.8535					1	0	0	0	0	0		1	0	0		0	0		0	0		0		0		0			0	1	0	1		0	0	5770	14.1		53.9	0.8	45	0				26
1	MSM	1	35.885					0	1	1	0	0	0		1	0	0		0	0		0	0		0		0		0			0	1	0	1	0	512	1	9150	14.2		23	0.7	96	2				87
1	IDU	2	47.6906					0	1	1	0	0	1		0	0	0		0	0		0	0		1		0		0		712	0	1	1	1	1	0	0	5640	15		43.6	0.4	41	0				39
1	MSM	1	23.6249					0	1	1	0	0	0		1	0	0		0	1		0	0		0		0		1		623	0	1	0	0	0	16	1	5310	14.8		38	0.5	23	0				20
1	MSM	1	24.9555					0	1	1	0	0	0		1	0	0		0	0		1	0		0		0		0		47	0	0	0	0	0	0	0	4680	15.5		54.9	0.4	28	0				35
1	MSM	1	25.755					0	1	1	0	0	1		0	0	0		0	0		1	0		0		0		0		42	0	0	0	0	0	0	0	6600	13.5		28.6	0.1	15	0				12
1	MSM	1	28.6133					0	1	1	0	0	0		1	0	0		0	0		0	1		0		0		1		31	0	1	0	0		0	0	4940	10.4		8.6	0.2	122	2				23
1	MSM	1	30.1109					0	1	1	0	0	1		0	0	0		0	0		0	1		0		0		1		32	0	1	0	0	0	0	0	5520	16		29.2	0.3	22	0				25
1	MSM	1	32.8378					0	1	1	0	0	0		1	0	0		0	0		0	0		0		0		0			0	1	1	0	0	4	1	4840	13.5		24	0.4	20	0				14
1	MSM	1	32.6899					0	1	1	0	0	0		1	0	0		1	0		0	0		0		0		1		14	0	1	0	0	0	0	0	4640	14.8		36.4	0.6	65	1				105
1	MSM	1	47.6523					0	1	1	0	0	0		1	0	0		0	1		0	0		0		0		1		4	0	0	1	0		0	0	5670	10.8		14.4	0.2	24	0				12
1	MSM	1	39.9179					0	1	1	0	0	0		1	0	0		0	0		1	0		0		0		0		8	0	1	0	0	1	0	0	3980	17.9		43.7	0.8	32	0				85
1	MSM	1	31.7673					0	1	1	0	0	1		0	0	0		0	0		0	0		0		0		0			0	0	0	0	0	0	0	4600	14.1		36.5	0.3	18	0				21
1	MSM	1	30.6721					0	1	1	0	0	1		0	0	0		1	0		0	0		0		0		1		23	0	1	0	0		512	1	5380	14		39.8	0.4	53	1				22
1	MSM	1	19.8795					0	1	1	0	0	1		0	0	0		0	0		0	0		0		0		0			0	1	0	0	0	128	1	3960	14.5		41.7	0.4	25	0				18
1	MSM	1	26.7899					0	1	1	0	0	0		1	0	0		0	0		0	0		1		0		0		63	0	0	0	0	0	0	0	4450	13		33.5	0.8	26	0				33
1	MSM	1	25.8563					0	1	1	0	0	0		1	0	0		1	0		0	0		0		0		1		10	0	1	0	0	1	2	0	4380	15		42.9	0.3	29	0				24
1	MSM	1	76.3669					1	0	0	0	0	1		0	0	0		0	0		0	0		0		0		0			0	0	1	0		4	1	2580	10.8		27	0.4	59	1				41
1	MSM	1	38.4011					1	0	0	0	0	1		0	0	0		0	0		0	0		0		1		1		105	0	1	1	0	1	0	0	5750	14		27	0.2	18	0				18
1	MSM	1	41.1718					0	1	1	0	0	0		1	0	0		0	0		0	0		0		0		0		191								3410	12.9		9	0.4	45	0				68
1	MSM	1	32.3258					1	0	0	0	0	0		1	0	0		1	1		0	0		0		0		1		9	0	1	1	0	0	8	1	3950	12.5		26.8	0.4	45	0				68
1	MSM	1	24.7036					0	1	1	0	0	0		1	0	0		0	1		0	0		0		0		1		14	0	0	0	0	0	0	0	5110	15.2		44.8	0.4	21	0				32
1	MSM	1	22.9815					0	1	1	0	0	0		1	0	0		0	1		0	0		0		0		1		7	0	0	0	0	0	0	0	5770	13.1		39	0.4	18	0				5
1	MSM	1	29.7112					0	1	1	0	0	0		1	0	0		0	0		1	0		0		0		0		623	0	1	0	0	0	1	0	4260	14.3		34.5	0.3	16	0				30
1	MSM	1	30.7817					0	1	1	0	0	0		1	0	0		1	0		0	0		0		0		1		10	0	1	0	0	0	0	0	4660	13.3		28	0.2	39	0				41
1	MSM	1	39.7509					0	1	1	0	0	0		1	0	0		0	0		1	0		0		0		0		14	0	1	0	0	1	0	0	4810	12.2		25	0.4	18	0				19
1	MSM	1	32.2847					0	0	0	1	0	0		1	0	0		0	0		0	0		0		0		0		483	1	0	1	0	0	64	1	9740	11.8		16.5	0.3	25	0				54
1	MSM	1	34.4038					0	1	1	0	0	0		1	0	0		0	1		0	0		0		0		0		181	0	1	1	1		256	1	5600	14		21.3	0.4	23	0				32
1	MSM	1	43.0198					0	1	1	0	0	1		0	0	0		0	0		0	0		0		0		0		133	0	0	0	0	1	128	1	8130	13.8		31	0.2	17	0				11
1	MSM	1	21.295					0	0	0	1	0	1		0	0	0		0	0		0	0		0		1		1		30	1	0	0	0	0	0	0	2330	12.6		23	0.5	154	2				91
1	MSM	1	22.8583					0	0	0	1	0	0		1	0	0		0	1		0	0		0		0		1		20	0	1	1	0	0	128	1	7910	13.7		26.3	0.4	19	0				16
1	MSM	1	22.2341					0	1	1	0	0	0		1	0	0		0	1		0	0		0		0		1		7	0	0	0	1	0	0	0	5580	14.6		27	0.3	37	0				46
1	MSM	1	28.9993					0	1	1	0	0	1		0	0	0		0	0		1	0		0		0		0		6	0	1	0	0	0	0	0	2600	11.6		37.3	0.4	18	0				17
1	MSM	1	26.2423					0	1	1	0	0	0		1	0	0		1	0		0	0		0		0		1		11	0	0	0	0	0	0	0	6210	16.1		24.3	0.5	12	0				10
1	MSM	1	27.1321					0	1	1	0	0	1		0	0	0		0	0		0	0		1		0		0		63	0	1	0	0	0	0	0	1850	10.7		10	0.3	29	0				15
1	MSM	1	26.1164					0	1	1	0	0	0		1	0	0		0	1		0	0		0		0		1		350	0	1		0	0	8	1	5980	14.1		29.3		27	0
1	MSM	1	26.3162					0	1	1	0	0	0		1	0	0		0	1		0	0		0		0		0		14	0	1	0	0	0	0	0	3660	14.5		40	0.3	42	0				29
1	IDU	2	41.0294					0	1	1	0	0	0		1	0	0		0	0		1	0		0		0		0		81	0	0	1	1		0	0	3870	13.9		5.1	0.3	39	0				62
1	MSM	1	27.8823					0	1	1	0	0	0		1	0	0		0	0		1	0		0		0		1		11	0	1	0	0	0	32	1	4350	14.7		29.2	0.4	45	0				40
1	MSM	1	24.0055					0	0	0	1	0	0		1	0	0		1	0		0	0		0		0		1		9	0	1	0	0	0	0	0	5390	15.3		63.1	0.5	24	0				28
1	MSM	1	25.6591					0	1	1	0	0	1		0	0	0		0	0		1	0		0		0		0		139	0	0	0	0	0	64	1	3900	15.7		34.1	0.5	21	0				21
1	MSM	1	34.8638					0	0	0	1	0	0		1	0	0		0	0		0	0		0		0		0			1	0	1	0	0	0	0	4500	15.7		28.9	0.5	179	2				41
1	MSM	1	38.6639					0	1	1	0	0	0		1	0	0		1	0		0	0		0		0		1		9	0	1	1	1	1	4	1	4500	14.1		47.1	0.3	18	0				14
1	MSM	1	26.8775					0	0	0	1	0	0		1	0	0		0	0		0	0		0		0		0			0	0	0	0	0	0	0	7690	15		27	0.6	27	0				35
1	MSM	1	42.5544					0	0	0	1	0	0		1	0	0		0	1		0	0		0		0		1		167	1	0	1	0	0	0	0	3980	12.7		39.9	0.5	25	0				15
1	MSM	1	19.9097					0	0	0	1	0	1		0	0	0		0	0		0	0		0		0		0			0	1	0	0	0	0	0	6600	16.4		33.9	0.5	32	0				68
1	MSM	1	32.1862					0	0	0	1	0	1		0	0	0		0	0		0	0		0		1		1		142	0	1	0	0	0	0	0	5040	12.6		12.3	0.4	66	1				79
1	MSM	1	28.0219					0	1	1	0	0	0		1	0	0		0	0		0	0		1		1		1		65	0	1	0	0	0	0	0	4080	13.9		10.9	0.5	18	0				15
1	MSM	1	38.9733					0	1	1	0	0	0		1	0	0		0	1		0	0		0		0		0			0	0	1	0	0	0	0	11660	13.8		30	0.4	31	0				44
1	MSM	1	28.501					0	1	1	0	0	0		1	0	0		0	0		0	0		0		1		1		124	0	1	0	0		0	0	4360	13.3		38.3	0.3	15	0				8
1	MSM	1	25.117					0	1	1	0	0	0		1	0	0		0	0		0	0		0		0		0			0	0	0	0	0			6530	15.4		31	0.5	21	0				13
1	MSM	1	29.3251					0	1	1	0	0	0		1	0	0		0	1		0	0		0		0		1		63	0	0	0	0	0	0	0	4090	14		60	0.9	26	0
1	MSM	1	32.9856					0	0	0	1	0	1		0	0	0		0	0		0	0		0		1		1		38	0	1	0	0		16	1	7250	8.3		12	0.7	2101	3				532
1	MSM	1	24.95					0	0	0	1	0	1		0	0	0		1	0		0	0		0		0		1		25	0	0	0	0	0	0	0	6640	18.4		30.1	0.4	22	0
1	IDU	2	52.3422					0	1	1	0	0	1		0	0	0		1	0		0	0		0		0		1		14	0	0		0		16	1	5620	14.9		21.2	0.5	32	0				30
1	MSM	1	28.6051					0	0	0	1	0	1		0	0	0		0	0		0	1		0		0		1		42	0	1	1	0	0	32	1	5250	15.9		26.9	0.9	55	1				130
1	IDU	2	54.5161					0	1	1	0	0	0		1	0	0		0	1		0	0		0		0		1		108	0	0	1	1		0	0	6730	16.4		34.6	0.6	61	1				82
1	MSM	1	35.2854					0	0	0	1	0	1		0	0	0		1	0		0	0		0		0		1		56	0	0	0	0	1	0	0	5500	14.3		26.4	0.3	36	0				36
1	MSM	1	48.1287					0	0	0	1	0	1		0	0	0		1	0		0	0		0		0		1		12	0	1	1	0	0	0	0	5100	15.3		32.2	0.4	29	0				12
1	MSM	1	45.7413					0	0	0	1	0	1		0	0	0		0	0		0	1		0		0		1		28	0	1	1	0	0	0	0	4260	15.9		47.4	0.2	23	0				23
1	MSM	1	34.4093					0	0	0	1	0	1		0	0	0		0	0		0	0		0		1		1		401	0	1	0	0	0	0	0	3640	13.6		42	0.4						33
1	MSM	1	37.3744					1	0	0	0	0	1		0	0	0		1	0		0	0		0		0		1		14	0	1	0	0	0	16	1	4370	14.4		36.4	0.6	18	0				21
1	MSM	1	29.4319					0	0	0	1	0	0		1	0	0		0	0		0	0		0		0		0			0	1	0	0	0	4	1	2650	14		28.3	0.4	31	0				54
1	MSM	1	28.9281					0	0	0	1	0	0		1	0	0		0	0		0	0		0		1		1		49	0	1	0	0	0	0	0	6330	14.7		22	0.3	27	0				12
1	MSM	1	25.6153					0	0	0	1	0	0		1	0	0		0	0		0	0		0		0		0			0	0	0	0	0	0	0	3510	15.9		33.3	0.9	29	0				29
1	MSM	1	33.024					0	0	0	1	0	0		1	0	0		0	0		0	0		0		1		1		224	0	1	0	0	0	0	0	4640	13.7		55.2	0.4	24	0				20
1	IDU	2	48.9993					0	0	0	1	0	0		1	0	0		0	0		0	0		0		0		0			0	0	1	1		0	0	6740	17.6		41.5	0.7	33	0				33
1	IDU	2	54.8282					0	0	0	1	0	0		1	0	0		0	0		1	0		0		0		0		204	0	1	1	1		0	0	5090	10.7		46.8	0.6	25	0				18
1	MSM	1	22.7871					0	0	0	1	0	0		1	0	0		0	0		0	0		0		0		0			0	0	0	0	0	1	0	5300	17		33	0.3	33	0				53
1	MSM	1	34.8583					0	0	0	1	0	0		1	0	0		0	0		0	0		0		0		0			0	1	0	0	0	0	0	5130	13.6		18.5	0.6	45	0				40
1	MSM	1	24.5339					0	0	0	1	0	0		1	0	0		0	0		0	0		0		0		0			0	1	0	0	0	0	0	5000	10.9		39.2	0.7	24	0				14
1	MSM	1	25.0732					0	0	0	1	0	0		1	0	0		1	0		0	0		0		0		1		7	0	1	0	0	0	0	0	5970	13.7		38.2	0.5	23	0				19
1	MSM	1	47.4552					0	0	0	1	0	0		1	0	0		0	0		0	0		0		0		0			0	0	0	0	0	0	0	5400	14.6		38.7	0.5	78	1				102
1	IDU	2	51.2909					0	0	0	1	0	0		1	0	0		0	0		0	0		0		1		1		28						16	1	4550	16.3		36	0.8						106
1	MSM	1	27.3812					0	0	0	1	0	0		1	0	0		0	0		0	0		0		0		0			0	1	0	0	0	0	0	4940	13.6		28.3	0.3	26	0				16
1	MSM	1	36.8542					0	0	0	1	0	0		1	0	0		1	0		0	0		0		0		1		10	0	1	1	0	0	0	0	3930	15.8		58	0.7	32	0				31
1	MSM	1	29.191					0	0	0	1	0	0		1	0	0		0	0		0	0		0		0		0			0	1	0	0	0	32	1	4970	11.1		28.6	0.5	26	0				29
1	MSM	1	30.4778					0	0	0	1	0	1		0	0	0		0	0		0	0		0		1		1		350	0	1	0	1	0	0	0	4220	14.6		30.6	0.3	17	0				19
1	MSM	1	22.7023					0	0	0	1	0	0		1	0	0		0	1		0	0		0		0		1		7	0	0		0	0	0	0	3900	16.4		25.6	0.8	18	0				14
1	MSM	1	21.7331					0	0	0	1	0	0		1	0	0		0	0		0	0		0		1		1		72	0	0	0	0	1	2	0	4440	14.7		30	0	19	0				19
1	MSM	1	25.2457					0	0	0	1	0	0		1	0	0		0	0		0	0		0		0		0			0	1	0	0	0	0	0	6870	15.4		22.7	0.6	30	0				33
1	MSM	1	28.9966					0	0	0	1	0	1		0	0	0		1	0		0	1		0		0		1		18	0	0	1	0	0	512	1	3150	14.3		36.2	0.4	24	0				29
1	MSM	1	29.8864					0	0	0	1	0	1		0	0	0		0	0		0	0		0		0		0			0	0	0	0	0	0	0	10790	13.7		17.2	0.2	19	0				21
1	MSM	1	34.0315					0	0	0	1	0	0		1	0	0		0	0		0	0		0		0		0			0	1	0	0	1	0	0	6700	10.9		11		64	1				22
1	MSM	1	31.1978					0	0	0	1	0	0		1	0	0		0	0		0	0		0		0		0			0	1	0	0	0	0	0	5410	14.6		51.4	0.5	31	0				42
1	MSM	1	31.3566					0	0	0	1	0	0		1	0	0		0	0		0	0		0		0		0			0	1	1	0	0	0	0	5580	14.3		40	0.3	37	0				26
1	MSM	1	48.449					0	0	0	1	0	1		0	0	0		1	0		0	0		0		0		1		14	1	0	1	0		0	0	3990	14.5		30.1	0.3	31	0				29
1	MSM	1	30.0726					0	0	0	1	0	0		1	0	0		1	0		0	0		0		0		1		10	0	0	0	0	0	0	0	5020	10.8		33	0.3	19	0				12
1	MSM	1	30.8145					0	0	0	1	0	0		1	0	0		0	0		0	0		0		0		0			0	0	1	0	0	0	0	5970	14.9		42.7	0.4	16	0				11
1	MSM	1	23.039					0	0	0	1	0	1		0	0	0		0	0		0	0		0		1		1		46	0	1	0	0	0	0	0	2540	11.4		21.7	0.3	31	0				29
1	MSM	1	29.4867					0	0	0	1	0	0		1	0	0		1	0		0	0		0		0		1		14	0	0	0	0	0	0	0	3190	14.9		31	0.6	19	0				30
1	Hetero	0	58.5763					0	0	0	1	0	0		1	0	0		1	0		0	0		0		0		1		11	1	0		0				3140	10.9		34.1	0.4	32	0				46
1	MSM	1	30.3244					0	0	0	1	0	0		1	0	0		0	0		0	0		0		0		0			0	1	1	0		0	0	3840	13.7		48.4	0.4	56	1
1	MSM	1	28.5941					0	0	0	1	0	0		1	0	0		0	0		0	0		0		0		0			0	1	0	0	0	0	0	6860	14.4		55	0.4	44	0				69
1	MSM	1	36.1971					0	1	1	0	0	0		1	0	0		0	0		0	0		1		0		0		133	0	1	0	1	0	0	0	3120	12.3		46.5	0.4	26	0				20
1	MSM	1	24.7666					0	0	0	1	0	0		1	0	0		0	1		0	0		0		0		1		4	0	0	0	0	0	0	0	5030	14.7		56.5	0.6	21	0				11
1	MSM	1	39.0171					0	0	0	1	0	0		1	0	0		0	0		0	0		0		0		0			0	1	1	1	0	1	0	6670	11.6		44.2	0.3	27	0				33
1	MSM	1	27.9699					0	0	0	1	0	0		1	0	0		0	0		0	0		0		0		0			0	0	0	0	0	0	0	5810	14.8		44.9	0.4	23	0				25
1	MSM	1	31.6824					0	0	0	1	0	1		0	0	0		0	0		0	0		0		1		1		154	0	1	0	0	0	2	0	4970	11.7		30	0.5	14	0
1	MSM	1	26.8857					1	0	0	0	0	1		0	0	0		0	0		0	0		0		0		0			0	0	0	0	0	1	0	7770	14.9		31.3	0.7	22	0				245
1	MSM	1	23.499					1	0	0	0	0	1		0	0	0		0	0		0	0		0		1		1		77	0	0	0	0	0	0	0	4440	12.5		37.2	0.3	15	0				12
1	MSM	1	32.4052					0	0	0	1	0	0		1	0	0		1	0		0	0		0		0		1		24	1	0	1	0	0	0	0	2150	12.4		55.3	1.8	112	2				85
1	IDU	2	41.3771					0	0	0	1	0	0		1	0	0		0	0		0	0		0		0		0			1	0	1	1	0	0	0	6410	17		33.2	0.6	90	1				245
1	MSM	1	27.8439					0	0	0	1	0	0		1	0	0		0	0		0	0		0		0		0			0	1	0	0	1	0	0	8690	14.2		56	0.5	49	1				84
1	MSM	1	37.2047					0	0	0	1	0	0		1	0	0		0	0		0	0		0		0		0			0	0	1	0	0	0	0	5580	13.6		25	0.3	23	0				22
1	IDU	2	75.7837					1	0	0	0	0	1		0	0	0		0	0		0	0		0		0		0			0	0	1	0	1	0	0	2480	9		36.7	0.3	24	0				15
1	MSM	1	21.3525					0	0	0	1	0	0		1	0	0		0	1		0	0		0		0		1	depression	99	0	0	0	0	0	0	0	2970	12.3		18.9	0.2	36	0				38
1	MSM	1	26.308					0	0	0	1	0	0		1	0	0		0	0		0	0		0		0		0			0	1	0	0	0	0	0	5010	14.5		43	0.6	26	0				20
1	MSM	1	26.7926					0	0	0	1	0	0		1	0	0		1	0		0	0		0		0		1		13	0	1	0	0	0	0	0	8410	15		27.6	0.8	28	0				18
1	IDU	2	50.7242					1	0	0	0	0	0		1	0	0		0	0		0	0		0		1		1		313	0	0	1	0	1	0	0	15100	14.3		13.6	0.8	62	1				65
1	IDU	2	34.4339					0	0	0	1	0	0		1	0	0		0	0		0	0		0		0		1		273	0	1	0	1	0	0	0	6270	16.6		46.9	0.8	39	0				38
1	MSM	1	25.2813					0	0	0	1	0	0		1	0	0		0	0		0	0		0		0		0			0	1	0	0	0	0	0	6420	14.9		44.1	0.5						27
1	MSM	1	25.5743					1	0	0	0	0	0		1	0	0		0	0		0	0		0		0		0			0	0	0	0	0	0	0	7170	14.1		22.5	0.3	21	0				27
1	MSM	1	31.6167					0	0	0	1	0	0		1	0	0		0	0		0	0		0		0		0			0	1	0	0	0	0	0	4650	13.9		55.1	0.5	16	0				11
1	MSM	1	31.4415					0	0	0	1	0	0		1	0	0		0	0		0	0		0		0		0			0	1	0	0	0	0	0	4450	14.9		38.2	0.6	23	0				17
1	MSM	1	33.6345					1	0	0	0	0	0		1	0	0		0	1		0	0		0		0		1		477	0	1	1	0	0	0	0	4340	14.7		27	0.4	36	0				39
1	MSM	1	30.3655					0	0	0	1	0	0		1	0	0		0	0		0	0		0		0		0			0	1	0	0	0	0	0	5800	13.6		32.1	0.5	29	0				26
1	MSM	1	30.883					1	0	0	0	0	0		1	0	0		0	0		0	0		0		0		0			0	1	0	0	0	0	0	5370	15.2		32	0.5	27	0				30
1	MSM	1	23.6222					1	0	0	0	0	0		1	0	0		0	0		0	0		0		0		0			0	0	0	0	0	0	0	4920	16.7		32.1	0.6	23	0				37
1	MSM	1	30.8419					0	1	1	0	0	1		0	0	0		0	0		0	0		0		1		1		49	0	0	0	0	0	32	1	8800	15.3		32.8	0.7	31	0				72
1	MSM	1	27.0198					1	0	0	0	0	0		1	0	0		0	0		0	0		0		0		1		140	0	1	1	0	0	8	1	4210	13.9		32.3	0.5	30	0				43
1	MSM	1	32.2355					1	0	0	0	0	0		1	0	0		0	0		0	0		0		1		1		42	0	1	0	0	0	0	0	4190	16		27	0.7	47	1				87
1	MSM	1	26.3162					0	0	0	1	0	0		1	0	0		0	0		0	0		0		0		0			0	0	0	0	0	0	0	5290	13.4		45	0.7	34	0				30
1	IDU	2	57.5086					1	0	0	0	0	0		1	0	0		0	0		0	0		0		0		0			0	1	0	1		0	0	5360	14.2		39	0.3	20	0				14
1	IDU	2	39.1321					1	0	0	0	0	0		1	0	0		0	1		0	0		0		0		1		86	0	1	1	1	1	2	0	3220	14.8		29.8	0.3	33	0				31
1	MSM	1	37.6674					0	0	0	1	0	1		0	0	0		0	0		0	0		0		0		0			0	0	0	0	0	0	0	3170	13		27	0.6	26	0				22
1	MSM	1	24.3149					0	1	1	0	0	1		0	0	0		0	0		0	0		0		0		0			0	1		0	0	0	0	4870	13.6		33	1.2	40	0				90
1	MSM	1	34.3984					0	0	0	1	0	0		1	0	0		0	0		0	0		0		0		0			0	1	0	0	0	16	1	9810	13.2		23	0.2	19	0				14
0	IDU	2	34.2313					0	0	0	1	0	1		0	0	0		0	0		0	0		0		0		0			0	0	0	0	1	0	0	7520	14.4		19.3	0.3	17	0				12
1	MSM	1	33.2676					0	0	0	1	0	0		1	0	0		1	0		0	0		0		0		1		10	1	0	1	0	0	0	0	3930	14.2		35.1	0.6	29	0				31
1	MSM	1	62.1574					1	0	0	0	0	1		0	0	0		1	0		0	0		0		0		1		42	0	0	1	0	1	0	0	8420	10.6		42	0.4	27	0				24
1	MSM	1	24.8515					0	0	0	1	0	0		1	0	0		0	0		0	0		0		0		0			0	0		0	0	0	0	13710	14.7		14.4	0.6	42	0				46
1	MSM	1	26.1027					0	0	0	1	0	0		1	0	0		1	0		0	0		0		0		1		18	0	0	0	0	0	2	0	7110	13.6		13.6		19	0				16
1	MSM	1	32.5366					0	0	0	1	0	0		1	0	0		0	1		0	0		0		0		1	depression	14	1	0	1	0	0	0	0	6960	13.6		39.9	0.4						63
1	MSM	1	25.0267					1	0	0	0	0	0		1	0	0		0	0		0	0		0		0		0			0	0	0	0	0	64	1	5310	14.4		22	0.5	18	0				18
1	MSM	1	30.2259					1	0	0	0	0	0		1	0	0		0	0		0	0		0		1		1		161	0	1	0	0	0	1	0	3920	9.7		32	0.3	40	0				32
1	MSM	1	32.7611					0	0	0	1	0	0		1	0	0		1	0		0	0		0		0		1		14	1	1	0	0	0	1	0	5700	15.4		36	0.4	26	0				31
1	MSM	1	40.4463					0	0	0	1	0	0		1	0	0		0	1		1	0		0		0		1		108	1	0	1	0	0	0	0	6130	16		57.1	0.9	221	3				481
1	MSM	1	25.9521					0	0	0	1	0	0		1	0	0		1	0		0	0		0		0		1		17	1	0	1	0	0	4	1	8640	15.7		25.1	0.8	31	0				47
1	MSM	1	35.2827					1	0	0	0	0	0		1	0	0		0	0		0	0		0		0		0			0	1	1	0	0	0	0	7730	13.9		36.9	0.3	28	0				29
1	MSM	1	34.3299					0	0	0	1	0	0		1	0	0		0	0		0	0		0		0		0			1	1	1	1	16			2790	8.7				35	0
1	MSM	1	25.64					0	0	0	1	0	0		1	0	0		0	1		0	0		0		0		1		14	0	1	0	0	0	0	0	1400	5.71		32	0.2	20	0				26
1	MSM	1	28.0794					1	0	0	0	0	1		0	0	0		1	0		0	0		0		0		1		18	0	0	0	0	0	0	0	4380	13.3		34.9	0.6	28	0				10
1	MSM	1	35.8029					0	0	0	1	0	0		1	0	0		0	0		0	0		0		0		0			0	1		0		0	0	16400	11.1		8.1	0.2	26	0				14
1	MSM	1	26.8802					0	0	0	1	0	0		1	0	0		0	0		0	0		0		0		0			0	0	0	0	0	4	1	5790	14.5		29.4	0.4	21	0				17
1	MSM	1	20.4326					0	0	0	1	0	0		1	0	0		0	0		0	0		0		0		0			0	1	0	0	0	0	0	6650	15		24.5	0.7	325	3				75
1	MSM	1	30.3819					1	0	0	0	0	1		0	0	0		1	0		0	1		0		0		1		35	0	1	0	0	0	0	0	7710	14.6		20.2	0.6	22	0				17
1	MSM	1	22.82					0	0	0	1	0	0		1	0	0		0	0		0	0		0		0		0			0	0	0	0	0	0	0	4030	14.8		40.4	0.9	15	0				10
1	MSM	1	42.8857					0	0	0	1	0	0		1	0	0		0	1		0	0		0		0		1		7	0	1	0	0	0	0	0	5300	14.1		27.4	0.5	33	0				35
1	MSM	1	24.7337					0	0	0	1	0	0		1	0	0		0	0		0	0		0		0		1		30	0	0	1	0	0	0	0	5430	14.5		31.5	0.6	14	0				13
1	MSM	1	28.1561					0	0	0	1	0	0		1	0	0		0	0		0	0		0		0		0		46	0	1	0	0	0	64	1	4750	15.8
1	MSM	1	36.5914					0	0	0	1	0	0		1	0	0		0	0		0	0		0		0		0			0	0	0	1	0	4	1	7250	16.8		17.7	0.5	37	0				62
1	MSM	1	28.1342					0	0	0	1	0	0		1	0	0		0	0		0	0		0		1		1		42	0	1	0	0	1	0	0	3440	12.8		11	0.4	17	0				26
1	MSM	1	32.4244					0	0	0	1	0	0		1	0	0		0	0		0	0		0		0		0			0	1	1	0	0	0	0	4600	16		28.9	0.3	32	0				35
1	MSM	1	19.8056					0	0	0	1	0	0		1	0	0		0	1		0	0		0		0		1		11	0	0	0	0	0	0	0	5830	16.3		36.5	0.9	21	0				10
1	MSM	1	48.7639					1	0	0	0	0	0		1	0	0		1	0		0	0		0		0		1		11	0	1	1	1	0	0	0	5030	9.9		21	2	45	0				34
1	MSM	1	33.9795					0	0	0	1	0	0		1	0	0		1	0		0	0		0		0		1		14	0	1	0	0	0	0	0	3040	9.3		30.3	0.4	22	0				17
1	MSM	1	21.8645					0	0	0	1	0	0		1	0	0		1	0		0	0		0		0		1		8	0	0	0	0	1	0	0	9190	15.2		15.8	0.6	23	0				28
1	MSM	1	22.0041					0	0	0	1	0	0		1	0	0		0	0		0	0		0		0		0			1	0	0	0	0	0	0	2810	13.6		20	0.9	16	0				11
1	MSM	1	55.0664					0	0	0	1	0	0		1	0	0		1	0		0	0		0		0		1		14	1	0	1	0	0	1	0	4430	12.2		36.8	0.5	34	0				29
1	MSM	1	36.7392					0	0	0	1	0	0		1	0	0		0	0		0	0		0		0		0			1	0	1	0	0	64	1	7960	14.5		24	0.2	26	0				23
1	MSM	1	27.3785					0	0	0	1	0	0		1	0	0		1	0		0	0		0		0		1		14	0	1	0	0	0	0	0	5760	15.3		39.8	0.4	31	0				49
1	MSM	1	26.4997					0	0	0	1	0	0		1	0	0		0	0		0	0		0		0		0			0	1	0	0	0	0	0	6770	15.6		25	0.6	35	0				34
1	MSM	1	43.8303					0	0	0	1	1	0		1	0	0		1	0		0	0		0		0		1		12	0	1		0	0	0	0	2230	10.7		10.3	0.2						17
1	MSM	1	26.1054					1	0	0	0	0	0		1	0	0		0	0		0	0		0		0		0			0	0	0	0	0	0	0	4360	13.5		40	0.7	30	0				25
1	IDU	2	52.9911					1	0	0	0	0	0		1	0	0		0	0		0	0		0		1		1		84	0							6780	8.7		74.3	1	52	1				50
1	MSM	1	27.8439					0	0	0	1	1	0		1	0	0		0	0		0	0		0		0		0			0	0	0	0		0	0	4580	14.7		53	0.5	12	0				19
1	MSM	1	40.9309					0	0	0	1	1	0		1	0	0		0	1		0	0		0		0		1		6	0	0	0	0	0	0	0	11520	6		6	0.4	41	0				14
1	MSM	1	22.0945					1	0	0	0	0	0		1	0	0		0	1		0	0		0		0		1		14	0	0	0	0	0	0	0	7440	14.4		37.9	0.9	34	0				46
1	MSM	1	37.7331					0	1	1	0	0	0		1	0	0		0	0		1	0		0		0		0			0	1	1	0		0	0	8160	16.3		52.5	1.4	18	0				17
1	MSM	1	43.165					0	0	0	1	1	0		1	0	0		1	0		0	0		0		0		1		14	0	1	0	0	0	0	0	4320	14.7		40.5	0.4	17	0				13
1	MSM	1	30.9733					0	0	0	1	1	0		1	0	0		1	0		0	0		0		0		1		9	0	1	0	0	0	0	0	6940	15.3		34.7	0.3	13	0				17
1	MSM	1	15.4634					0	0	0	1	1	0		1	0	0		1	0		0	0		0		0		1		14	0	1	0	0	1	256	1	6110	13.8		18	0.4	19	0				19
1	MSM	1	17.3169					0	0	0	1	1	0		1	0	0		1	0		0	0		0		0		1		14	0	0	0	0	0	8	1	4660	15.5		40.6	0.5	23	0				45
1	MSM	1	35.8084					0	0	0	1	1	0		1	0	0		0	0		0	0		0		0		0			0	0	0	0	0	0	0	4920	15.1		34.8	0.5	28	0				28
1	Hetero	0	34.6749					0	0	0	1	1	0		1	0	0		1	0		0	0		0		0		1		21	0	0	0	0	0	0	0	10120	14		74	0.3	20	0				19
1	MSM	1	28.7611					0	0	0	1	1	1		0	0	0		0	0		0	0		0		1		1		119	0	1	1	0	0	0	0	4350	13.3		64.8	0.4	15	0				17
1	MSM	1	43.7125					0	0	0	1	1	0		1	0	0		0	1		0	0		0		0		1		56	0	1	1	0	1	0	0	7780	16.4		45	0.3	32	0				46
1	MSM	1	44.1123					0	0	0	1	1	0		1	0	0		0	0		0	0		0		0		0			0	0	0	0	1	0	0	4470	13.6		74.9	0.5	19	0				19
1	MSM	1	25.4237					0	0	0	1	1	0		1	0	0		0	0		0	0		0		0		0			0	0	0	0	1	0	0	4300	14.3		60.5	0.3	29	0				47
1	MSM	1	25.1828					0	0	0	1	1	0		1	0	0		0	0		0	0		0		0		0			0	0	0	0	0	0	0	5720	15		39.6	0.2	22	0				24
1	MSM	1	24.4493	0				0		1	0		1		0	0			0	0		0	0				0		0			0	1	0	0	0	0	0	4200	13.5	127	30.3	0.5	32	0				27
1	MSM	1	28.4877	0				0		1	0		1		0	0			0	0		0	0				0		0			0	1	1	0	0	0	0	4500	12.1	152	33.3	0.3						19
1	hetro	0	59.2493	0				0		1	0		1		0	0		109	0	0		0	0		1		0		1	anemia/WBC	109	0	1	1	0	1	0	0	9900	16.1	138	7.3	0.7						90
1	MSM	1	23.6274	0				0		1	0		1		0	0			0	0		0	0				0		0			0	1	0	0		0	0	6300	14	158	50.7		27	0				27
1	MSM	1	29.8877	0				0		1	0		1		0	0		21	1	0		0	0				0		1	Skin rash	21	0	1	0	0	0	0	0	6400	15.9	244	30.1		21	0				22
1	MSM	1	27.6932	0				0		1	0		1		0	0		32	1	0		0	0		1		0		1	Skin rash,anemia/WBC	32	0	0	0	0		0	0	4700	14	223	37.9		16	0				14
1	MSM	1	21.674	0				0		1	0		1		0	0		6	1	0		0	0				0		1	Skin rash	6	0	1	0	0		0	0	5800	16.8	278	31.2
1	MSM	1	22.2274	0				0		1	0		1		0	0		78	0	0		0	0		1		0		1	anemia/WBC	78	0	1	0	0		0	0	7200	12.1	217	33.8	0.3	21	0				20
1	MSM	1	31.211	0				0		1	0		1		0	0		21	1	0		0	0				0		1	Skin rash	21	0	1	0	0		0	0	6000	15.4	260	31.6	0.8	19	0				20
1	MSM	1	26	0				0		1	0		1		0	0		271	0	0		0	0				1		1	resistance	271	0	1		0		2	0	5500	13.6	146	20.6		33	0				48
1	MSM	1	29	0				0		0	1		1		0	0			1	0		0	0				0		1	Skin rash		1	0		0		0	0	4900	15.2	182	36.2	0.8
1	MSM	1	38.6658	PJP. Pulmonary TB, Herpes simplex pneumonitis,Oral candidiasis				0		1	0		1		0	0		8	0	0		0	0		1		0		1	anemia/WBC	8	0	1	1	0	0	0	0	4650	12.3	291	15.9	0.3	30	0				16
1	MSM	1	25.4904	0				0		0	1		1		0	0			0	0		0	0				0		0			0	1	1	0	0	64	1	7900	8	414	24.6	0.3	31	0				34
1	MSM	1	21.3836	0				0		1	0		0		1	0		35	0	0		0	0		1		0		1	anemia/WBC	35	0	1	0	0		0	0	4600	14.3	192	38.7	0.6	21	0				23
1	MSM	1	21.6082	PJP, CMV, NTM, oraal candidiasiis				0		0	1		0		1	0			0	0		0	0				0		0			0	1	0	1	0	0	0	5800	10.8	363	20.6	0.2						34
1	MSM	1	20.1397	0				0		1	0		0		1	0			0	0		0	0				0		0			0	1	1	0	0	0	0	4200	13.1	183	42	0.6	21	0				33
1	MSM	1	21	0				0		1	0		0		1	0			0	0		0	0				0		0			0	1	0	0	0	0	0	6000	15.2	208	33.6	0.8						9
1	MSM	1	25.3315	esophageal candidiasis				1		0	0		0		1	0		11	0	1		0	0				0		1	CNS effect	11	0	1	0	0		128	1	5200	10	489	40.1	0.6	17	0				19
1	MSM	1	23.9973	0				0		1	0		0		1	0		56	0	1		0	0				0		1	CNS effect	56	0	0	0	0		0	0	5100	13.9	176	31.6
1	MSM	1	27.8521	0				0		0	1		0		1	0			0	0		0	0				0		0			0	1	0	0	1	1	0	3100	12.1	104	25.4		21	0				14
1	hetro	0	47.1096	PJP, NTM pneumonitis, CMV pneumonitis, oral candidiasis				0		0	1		0		1	0			0	0		0	0				0		0			0	0	1	0	1	0	0	7400	8.4	217	16.7	0.3	32	0				40
0	hetro	0	39.8685	0				0		0	1		0		1	0			0	0		0	0				0		0			0	1	1	0	0	0	0	5600	12.2	286	21.5		19	0				11
1	MSM	1	30.1973	0				0		1	0		0		1	0		25	0	0		1	0				0		1	GI upset	25	0	1	0	0	0	32	1	7000	14.4	171	39.5	0.5	36	0				63
1	MSM	1	32.6055	0				0		1	0		0		1	0		28	0	1		0	0				0		1	CNS effect	28	0	1	1	0		0	0	5200	15.9	156	53.9
0	hetro	0	32.1836	0				0		0	1		0		1	0		224	0	0		0	0				0		1	0	224	1	0	1	0	0	0	0	5400	12.2	243	13.3	0.4	18	0				12
1	MSM	1	48.7836	1.Pneumocystosis Jirovecii pneumonia 2.Fungemia of penicillium marneffei, blood culture: penicillium marneffei fungemia, Skin biopsy culture: penicillium marneffei3.CMV pneumonitis , lung wedge resection pathology(special stain): CMV				0		0	1		0		1	0		252	0	0		0	0				0		0		252	0	0	1	0	0	32	1	3100	9.7	373	14		135	2				55
1	MSM	1	22	0				0		0	1		0		1	0			0	0		0	0				0		0			1	0	1	0		0	0	4700			43.3	0.5	38	0				64
0	IDU	2	33.3479	0				0		0	1		0		1	0			0	0		0	0				0		0			0	1	1	1		16	1	3500	13.5	177	25.7	0.5	47	0				83
1	MSM	1	51	1.MAC pneumonitis 2.Diffuse large B cell lymphoma,stage IE				0		0	1		0		1	0			0	0		0	0				0		0			1	0	1	0		0	0	3800	7.7	52	無	0.9	95	1				50
1	MSM	1	27	1.Pneumocystis jirovecii pneumonia2.Bilateral peripheral facial palsy favored HIV related neuropathy 3.Polyneuropathy with Left C5-C6 radiculopathy , favored HIV related neuropathy				0		0	1		0		1	0			0	0		0	0				0		0			0	0	0	0		2	0	9200	11.0	240	8.8	240	72	1				71
1	MSM	1	24	0				0		0	1		0		1	0			1	0		0	0				0		1	Skin rash		1	0	0	0		0	0	4200	14.8	221	38.8		18	0				15
1	MSM	1	22	0				0		0	1	1	0		1	0			0	0		0	0				0		0			0	1	1	0				5400	13.6	13.6	13.6		21	0				15
1	MSM	1	43.3918	oral candidiasis				0		0	1	1	0		1	0		42	0	0		0	1				0		1	Hepatitis	42	1	0	1	0	0	16	1	1900	12.4	165	25	0.5	151	2				153
1	MSM	1	34.8192	oral candidiasis				0		0	1	1	0		1	0			0	0		0	0				0		0			0	0	0	0	0	0	0	5100	13.6	213	25.7	0.5	26	0				46
1	MSM	1	40.7479	0				0		0	1	1	0		1	0			0	0		0	0				0		0			0	1	1	0		1	0	3510	14.3	177	36.2	0.7	20	0				21
1	MSM	1	28.5616	NTM colitis,				0		0	1		0		1	0			0	0		0	0				0		0			0	1	0	0	0	0	0	5920	8.3	274	22.5	0.3	13	0				8
1	MSM	1	33.8055	0				0		0	1	1	0		1	0			0	0		0	0				0		0			1	0	1	0	0	0	0	4500	14.4	194	37.7		24	0				22
1	hetro	0	28.4548	0				0		0	1	1	0		1	0			0	0		0	0				0		0			1	0		0	0	0	0	4230	8.7	142	18	0.4	40	0				43
1	MSM	1	40.2712	0				0		1	1	1	0		1	0			0	0		0	0				0		0			0	1	1	0	0	0	0	5590	13.7	234	45.3	0.4	21	0				23
1	MSM	1	20.4	0				0		1	0		0		1	0		7	0	1		0	0				0		1	CNS effect	7	0	1	1	0	0	0	0	6920	15.7	236	29.9	0.6	20	0				14
1	MSM	1	29.9863	PJP, oral candidiasis				0		0	1	1	0		1	0			0	0		0	0				0		0			0	1	1	0	0	0	0	2590	10.8	441	20.1	0.6	50	1				86
1	MSM	1	38.0137	PJP				0		0	1	1	0		1	0			0	0		0	0				0		0			0	0	0	0	0	0	0	4960	12.1	397	35.1	0.9	87	1				226
1	IDU	2	55.3425	0				0		0	1	1	0		1	0			0	0		0	0				0		0			0	1	1	1	1	256	1	3250	11	225	40	0.3	31	0				36
0	hetero	0	31					0		1	0		1		0	0		862	0	0		0	0				0		0		862	0	1	0	1	1	0	0	4.2	13	121	30.6	0.81	19	0				29
1	MSM	1	36					0		1	0		1		0	0		918	0	0		0	0				0		0	臉頰消瘦	918	0	0	0	0	0	0	0	4.7	11.4	342	6	0.23	57	1				65
1	MSM	1	23					0		1	0		1		0	0		280	0	0		0	0				1		1	resistance	280	0	0	0	0	0	32	1	5.3	13.5	174	43.1
1	MSM	1	27					0		1	0		1		0	0		903	0	0		0	0				1		0	臉頰消瘦	903	0	0	0	0	1	0	0	5.2	14.4	169	39.5
1	hetero	0	38					0		1	0		1		0	0			0	0		0	0				0		0			0	0	0	0	0	0	0	6.1	15.1	195	45.3
1	MSM	1	31					0		1	0		1		0	0		904	0	0		0	0				0		0	脂肪移位	904	0	1	0	0	0	1	0	6.2	12.6	255	36.6	0.57	156	2				37
1	MSM	1	55					0		0	1		1		0	0			0	0		0	0				0		0			1	0	0	0	0	0	0	5.1	12.4	201	19
0	hetero	0	35					0		1	0		1		0	0		778	0	0		0	0				0		0	simplify	778	0	0	0	0	1	0	0	6.1	12.7	290	x
1	MSM	1	32					0		1	0		1		0	0			0	0		0	0				0		0			0	0	0	0	0	0	0	4.7	10.9	178	15.3		210	3				163
1	MSM	1	32					0		1	0		1		0	0			0	0		0	0				0		0			0	0	0	0	0	16	1	5.5	14.4	159	24
1	MSM	1	26					0		1	0		1		0	0		754	0	0		0	0				0		0	simplify	754	0	0	0	0	0	0	0	4.9	14.6	200	35		20	0				8
1	MSM	1	33					0		1	0		1		0	0			0	0		0	0				0		0			0	0	0	0	0	0	0	3.2	16	159	38
1	MSM	1	24					0		1	0		1		0	0		751	0	0		0	0				0		0	simplify	751	0	0	0	0	0	0	0	x	x	x	x
1	MSM	1	24					0		0	1		1		0	0		818	0	0		0	0				0		0	simplify	818	1	0	0	0	0	128	1	4.3	12.1	194	36.1
1	MSM	1	29					0		1	0		1		0	0		747	0	0		0	0				0		0	simplify	747	0	0	0	0	0	0	0	7100	12.7	148000	15		32	0				48
1	MSM	1	22					0		1	0		1		0	0			0	0		0	0				0		0			0	1	0	0	0	128	1	4.6	14.7	180	26
1	MSM	1	25					0		1	0		1		0	0			0	0		0	0				1		1	resistance		0	0	0	0	0	128	1	2.6	11.3	191	27		53	1				61
1	MSM	1	25					0		1	0		1		0	0		69	1	0		0	0				1		1	Skin rash	69	0	0	0	0	0	32	1	400	14.7	160	49		21	0				20
1	MSM	1	20					0		1	0		1		0	0		222	1	0		0	0				1		1	resistance		0	0	0	0	0	0	0	x	x	x	x		20	0				12
1	MSM	1	29					0		1	0		1		0	0			0	0		0	0				1		1	resistance		0	1	0	0	0	128	1	4.8	13.9	176	16		22	0				16
1	MSM	1	26					0		1	0		1		0	0		730	0	0		0	1				1		1	Hepatitis	730	0	0	0	0	0	0	0	5.3	14.3	142	24		37	0				37
1	MSM	1	33					0		1	0		1		0	0		419	0	0		0	0				0		1	高血脂	419	0	0	0	0	0	32	1	7.2	15.5	221	41.5
1	MSM	1	25					0		1	0		1		0	0		720	0	0		0	0				0		0	脂肪移位	720	0	1	0	0	0	0	0	3.8	12.3	210	42
1	MSM	1	27					0		1	0		1		0	0		769	0	0		0	0				0		0	脂肪移位	769	0	0	0	0	0	0	0	7.3	13.9	215	19
0	hetero	0	37					0		1	0		1		0	0		686	0	0		0	0				0		0	simplify	686	0	0	0	0	0	0	0	4200	12.3	235000	19		25	0				19
1	MSM	1	24					0		1	0		1		0	0		168	0	0		0	0				1		1	resistance	168	0	0	0	0	0	1	0	3.9	15.1	149	27		27	0				23
1	MSM	1	35					0		1	0		1		0	0		60	1	0		1	0				1		1	Skin rash,GI upset	60	0	1	0	0	1	0	0	4.2	14.2	174	33	0.68	32	0				41
1	MSM	1	35					0		1	0		1		0	0		548	1	0		0	0				0		0	simplify		0	0	0	0	0	1	0	5600	15.4	212000	48		25	0				8.7
1	MSM	1	24					0		1	0		1		0	0		1035	0	0		0	0				0		0	臉頰消瘦	1035	0	0	0	0	1	0	0	4	15.1	249	37.6		27	0				21
1	MSM	1	25					0		1	0		1	v	0	0		11	1	0		0	0				0		1	Skin rash	11	0	0	0	0	0	0	0	4.2	16.6	199	30
1	MSM	1	43					0		0	1	1	1		0	0			1	0		0	0				0		0			0	0	0	0	0	1	0	2100	11.1	114000	11		45	1				52
1	MSM	1	27					0		1	0		1		0	0			0	0		0	0				1		1	resistance		0	0	0	0	1	1	0	5.7	13.2	166	28	0.45	52	1				82
1	MSM	1	40					0		1	0		1		0	0		13	0	0		1	0				1		0		13	0	1	0	0	0	4	1	4.7	14.3	218	33.6
1	MSM	1	26					0		1	0		1		0	0		617	0	0		0	0				0		0	脂肪移位	617	0	0	0	0	0	2	0	4.5	14.7	244	40		38	0				58
1	MSM	1	28					0		1	0		1	v	0	0		12	1	0		0	0				0		1	Skin rash	12	0	1	0	0	0	0	0	5.7	12.6	256	30.7
1	MSM	1	22					0		1	0		1		0	0		181	1	0		0	0				1		1	resistance		0	0	0	0	0	0	0	10.5	12.9	255	13.3	1	17	0				9
1	MSM	1	21					0		1	0		1		0	0		594	0	0		0	0				1		0	臉頰瘦	594	0	0	0	0	0	0	0	5.6	15.8	290	26.1
1	MSM	1	24					0		1	0		1		0	0		-358	0	0		0	0		1		0		0	anemia/WBC		0	0	0	0	0	0	0	6.3	14.2	213	22
1	MSM	1	30					0		1	0		1		0	0		70	0	0		0	0		1		0		0	anemia/WBC	70	0	1	0	0	0	64	1	5.6	15	244	36
1	MSM	1	30					0		1	0		1		0	0			0	0		0	0				0		0			0	0	0	0	0	0	0	8.2	15.3	289	26.4
0	hetero	0	33	CMV眼內炎隱球菌症	CMV眼內炎隱球菌症			0		0	1		1		0	0		9	1	0		0	0				0		1	Skin rash	9	0	0	0	0	0	0	0	9.8	9.3	478	x
1	MSM	1	36					0		0	1	1	1		0	0			1	0		0	0				0		0			0	0	0	0	0	0	0	5	13.4	210	x		14	0				14
1	MSM	1	30					0		0	1	1	1		0	0			0	0		0	0				0		0			1	0	1	0	0	0	0	6.1	14.9	218	40.6		40	0				38
1	MSM	1	23					0		1	0		1		0	0		42	0	0		0	0				1		1	resistance	42	0	0	0	0	0	0	0	4000	15.1	158000	x
1	MSM	1	24					0		1	0		1		0	0		49	0	0		0	0				1		0	臉頰瘦	49	0	0	0	0	0	0	0	6.4	13.9	231	21.6		18	0				24
1	MSM	1	36					0		1	0		1		0	0		14	1	0		0	0				0		1	Skin rash	14	0	0	0	0	0	0	0	3600	12.7	203000	19		20	0				16
1	MSM	1	27					0		1	0		1		0	0		98	1	0		0	0		1		0		0	anemia/WBC		0	0	0	0	0	0	0	7300	13.2	154000	40		35	0				87
1	MSM	1	20					0		1	0		1		0	0		55	0	0		1	0				0		0	GI upset	55	0	0	0	0	0	0	0	5.2	14.3	167	21.6		40	0				19
1	MSM	1	51					0		1	0		1		0	0		293	0	0		0	0				0		1	便秘	293	0	0	0	0	0	8	1	5000	12.3	229000	28		21	0				18
1	MSM	1	31					0		1	0		1		0	0		308	0	0		0	0				0		0	simplify	308	0	0	0	0	0	16	1	3000	13.2	148000	30		51	1				30
1	MSM	1	26					0		1	0		1		0	0		666	0	0		0	0				0		0	simplify	666	0	0	0	0	0	0	0	4400	11.9	399000	44
1	IDU	2	47					1		0	0		0		1	0		56	0	1		0	0				0		1	CNS effect	56	0	0	0	1	0	0	0	2700	12.1	85000	20		41	0				21
1	MSM	1	29					0		1	0		0		1	0		63	0	1		0	0				0		0	simplify	63	0	0	0	0	0	0	0	6400	13.7	185000	43.7	0.32	21	0				27
1	MSM	1	26					0		1	0		0		1	0		7	0	0		1	0				0		0	GI upset	7	0	0	0	0	1	0	0	5.5	14.1	200	27.7		17	0				12
1	MSM	1	28					0		1	0		0		1	0			0	0		0	0				0		0			0	0	0	0	0	0	0	4.4	13.4	203	30.2		26	0				17
1	hetero	0	61					0		1	0		0		1	0			0	0		0	0				0		0			0	1	0	0	1	0	0	5.3	11.7	203	23		25	0				12
1	MSM	1	23					0		1	0		0		1	0		755	0	0		0	0				0		0	臉頰瘦	755	0	0	0	0	0	0	0	5.3	15	x	x	0.26	23	0				24
0	hetero	0	50					0		1	0		0		1	0		34	1	0		0	0				0		0		34	0	1	1	0	1	0	0	2.7	14.1	209	14		38	0				28
1	MSM	1	44					0		1	0		0		1	0		56	0	0		0	0		1		0		0		56	0	0	1	0	1	0	0	6.3	11.4	265	18		33	0				23
1	MSM	1	43					0		1	0		0		1	0		147	0	0		0	0				1		1	resistance	147	0	0	0	0	0	0	0	5200	13.8	265000	33.7
0	hetero	0	37					0		1	0		0		1	0			0	0		0	0				1		0	simplify		0	0	1	0	0	0	0	4.6	14.5	93	20.6		25	0				33
1	MSM	1	33	Candidiasis	Candidiasis			0		1	0		0		1	0		640	0	0		0	0				0		0	臉頰瘦	640	0	0	0	0	0	32	1	5800	11.7	237000	22.1	0.42	27	0				13
1	IDU	2	36					0		0	1		0		1	0			0	0		0	0				0		0			0	1	0	0	0	0	0	3.9	12.4	157	46.5		144	2				176
1	MSM	1	29					0		0	1		0		1	0			0	0		0	0				0		0			0	0	0	0	0	0	0	7.6	5	221	16
1	MSM	1	21					0		1	0		0		1	0			0	0		0	0				0		0			0	0	0	0	0	0	0	3.4	15.7	139	24							24
1	MSM	1	21					0		1	0		0		1	0			0	0		0	0				0		0			0	0	0	0	0	0	0	5.2	16.7	107	41		23	0				20
1	MSM	1	42	PJP	PJP			0		1	0		0		1	0		139	0	0		0	0				0		0	simplify	139	0	1	0	0	0	16	1	8.6	10.9	223	10.5		19	0				13
1	MSM	1	27					0		1	0		0		1	0			0	0		0	0				0		0			0	1	0	0	0	0	0	5.9	15.7	187	21		33	0				38
1	MSM	1	29	PJP	PJP			0		0	1	1	0		1	0			0	0		0	0				0		0			0	0	0	0	0	0	0	4.8	11.2	103	15.5		21	0				10
1	hetero	0	41					0		0	1	1	0		1	0			0	0		0	0				0		0			1	0	0	1	0	0	0	6.1	13.6	206	31.4		19	0				17
1	MSM	1	33					0		0	1		0		1	0		266	0	0		0	0				0		0	simplify	266	0	0	0	0	0	0	0	5400	15.3	197000	63		33	0				33
1	MSM	1	39					0		1	0		0		1	0		21	0	0		1	0				0		0	GI upset	21	0	1	0	0	0	0	0	5.8	14.4	238	48.6
1	MSM	1	31					0		0	1		0		1	0		368	0	0		0	1				0		1	Hepatitis	368	1	0	0	0	0	128	1	7400	13.4	249000	31		50	1				64
1	MSM	1	22					0		0	1	1	0		1	0			0	0		0	0				0		0			0	1	0	0	0	0	0	6.9	x	x	33.2
1	MSM	1	20					0		1	0		0		1	0			0	0		0	0				0		0			0	0	0	0	0	128	1	9	13.6	246	15.9
1	MSM	1	34					0		1	0		0		1	0		0	0	0		1	0				0		0	GI upset	0	0	0	0	0	0	0	0	4.5	14.4	220	20.6
1	MSM	1	27					0		1	0		0		1	0		10	0	1		1	0				0		1	CNS effect,GI upset	10	0	1	0	0	0	2	0	3.6	14.3	170	45		25	0				13
1	MSM	1	32					0		0	1	1	0		1	0			0	1		0	0				0		0			0	0	0	0	0	0	0	6800	12.8	288000	31.8		16	0				10
1	MSM	1	30					0		1	0		0		1	0			0	0		0	0				0		0			0	0	0	0	0	0	0	6.9	x	x	46.7
1	IDU	2	55					0		0	1	1	0		1	0			0	0		0	0				0		0			0	0	0	1	0	0	0	11.5	10.9	166	16.4		34	0				35
1	MSM	1	31	PJP	PJP			0		0	1		0		1	0			0	0		0	0				0		0	simplify		0	0	0	0	0	0	0	3300	9.7	327000	16.1		46	1				20
1	MSM	1	31					0		1	0		0		1	0			0	0		0	0				0		0			0	1	0	0	0	0	0	5	15.7	212	25.1		19	0				22
1	hetero	0	55					0		0	1	1	0		1	0			0	0		0	0				0		0			0	0	0	0	0	0	0	6.7	7.7	158	x
1	MSM	1	30					0		1	0		0		1	0		238	0	0		0	0				0		0	simplify	238	0	1	0	0	0	0	0	3400	10.8	187000	42	0.18	32	0				22
1	MSM	1	46	candidiasis	candidiasis			0		1	0		0		1	0		238	0	0		0	0				0		0		238	0	0	0	0	0	0	0	3700	14.5	149000	27.8		16	0				15
1	hetero	0	40					0		0	1		0		1	0		457	0	0		0	0				0		0	simplify	457	0	0	0	0	0	0	0	4000	10.6	217000	27		26	0				19
1	hetero	0	31					0		0	1	1	0		1	0			0	0		0	0				0		0			0	1	1	0	1	0	0	10.5	16.2	273	10.6
1	MSM	1	30	Candidiasis	Candidiasis			0		0	1	1	0		1	0			0	0		0	0				0		0			0	0	0	0	0	0	0	7.2	11.9	299	8.2		19	0				23
1	MSM	1	33					0		0	1	1	0		1	0			0	0		0	0				0		0			0	1	1	0	0	128	1	6.1	12.4	128	11.7		16	0				18
1	MSM	1	37					0		0	1	1	0		1	0			0	0		0	0				0		0			0	0	0	0	0	0	0	5.4	15	234	33.8
1	hetero	0	52	CMV眼內炎,NTM	CMV眼內炎,NTM			0		0	1		0		1	0		262	0	0		0	0				0		0	simplify	262	0	0	0	0	0	0	0	4.6	9.4	146	4		31	0				19
1	MSM	1	26					0		1	0		0		1	0			0	0		0	0				0		0			0	0	0	0	0	0	0	6.1	14.7	236	16.9		20	0				34
1	MSM	1	23					0		1	0		0		1	0			0	0		0	0				0		0			0	0	0	0	0	0	0	5	13.4	206	22.2		10	0				8
1	MSM	1	24					0		1	0		0		1	0		38	0	1		0	0				0		1	CNS effect	38	0	0	0	0	0	0	0	1600	14.1	95000	57		200	3				277
1	MSM	1	23					0		1	0		0		1	0		115	0	1		0	0				0		0	simplify	115	0	0	0	0	0	0	0	4400	13.6	193000	52.4		22	0				14
1	hetero	0	30					0		1	0		0		1	0		13	1	0		0	0				0		0	Skin rash	13	1	0	0	0	0	0	0	15.5	14.3	294	6
1	hetero	0	33	PJP	PJP			0		1	0		0		1	0		66	1	0		1	0				0		0	GI upset	66	0	1	0	1	0	0	0	18	10.4	341	x
1	hetero	0	39					0		1	0		0		1	0		140	0	0		0	0				0		0	CD4低	140	0	1	0	1	0	0	0	4.4	12.9	231	41		31	0				37
1	MSM	1	31.1315					1		0	0		1	1	0	0			0	0		0	0				1		0			0	0	0	0	0	4	1	6200	10.9	274K	30.5	0.69	13	0				17
1	MSM	1	22.0247					0		1	0		1	1	0	0			0	0		0	0				0		0			0	1	0	0	0	0	0	6300	14.3	192K	25.9	0.7	26	0				30
1	other	3	31.0685					0		1	0		1	1	0	0		14	0	0		0	0		1		0		0	anemia/WBC	14	0	1	0	0	0	0	0	4500					30	0				30
1	MSM	1	40.2027					0		1	0		1	1	0	0			0	0		0	0				0		0			0		1	0		1	0	4400	14.2	175K	29.4	0.62	42	0				52
1	IDU	2	54.589					0		1	0		1	1	0	0		80	0	0		0	0		1		0		0	anemia/WBC [he also took NSAIDs for right hip pain, hx s/p THR pain control]	80	0	0	1	1	1	1	0	9800	9.9	315K	20.9	0.27	21	0				14
0	hetro	0	26.474					1		0	0		1	1	0	0		98	1	0		0	0				0		1	Skin rash		0	1	0	0	0	2	0	3700	10.7	186K	11.7	0.43	34	0				48
1	IDU	2	29.0438					0		1	0		1	1	0	0		0	1	0		0	0		1		0		0	anemia/WBC		0	1	1	1	0	0	0	8000	7.8	220K	12.6	1.32	72	1				70
1	MSM	1	36.5589		cryptococcus bacteremia & meningitis			0		0	1		1	1	0	0		236	0	0		0	0		1		0		1	resistance	236	0	1	1	0	1	2	0	2500	6.5	14K	6.6	0.94	55	1				18
0	hetro	0	58.8932					0		1	0		1	1	0	0		14	0	1		1	0				1		1	GI upset	14	0	0	1	0	1	0	0	5100	13.1	231K	19	0.52	33	0				19
1	IDU	2	40.5836					0		0	1		1	1	0	0			0	0		0	0				0		0			1		1	1	1	0	0	5400	15.5	75K	32.8	0.69	38	0				37
0	hetro	0	34.0055					0		0	1		1	1	0	0			0	0		0	0				0		0			1	0	1	0	0	0	0	5600	11.9	209K	25.5	0.69	44	0				19
1	MSM	1	19.6466					0		1	0		1	1	0	0		416	0	0		0	0				0		1	resistance	416	0	0	0	0	0	0	0	5200	11.5	145K	40.8	0.68	18	0				17
1	MSM	1	18.9096		Salmonella bacteremia			0		1	0		1	1	0	0			0	0		0	0				1		0			0	0	0	0	0	32	1	3900	11.2	185K	25.4	0.52	66	1				76
[truncated: 208 more rows]
[truncated: 61 more columns]

## Sheet: N=1455 (hepatitis)
gender	Risk	Risk factor	age	hepatotoxicity	OI disease	OI	ATV	LPV	DRV	r	3TC	ABC	Kivexa	AZT	combivir	TDF	FTC/TDF	NVP	NVP leading	EFV	RPV	RAL	Duration of cART_SE	Skin rash	CNS upset	Dizzy/Insomnia	GI upset	Hepatitis	others	anemia/WBC	Fever	resistance	CHANGE ART: 1/0	Change NNRTI	Reason	duration of cART_DC	HV mono	HIV/HBV	HIV/HCV	HIV/HBV/HCV	HBsAg	Anti-HBs	Anti-HBc	Anti-HCV	Anti-HAV	RPR Baseline	RPR>=4	Baseline WBC	BaselineHb
[truncated: 1,455 more rows]
[truncated: 71 more columns]
